# Supplementary material for: Evaluation of Transcriptomic Responses in Livers of Mice Exposed to the Short-Chain PFAS Compound HFPO-DA
Source: Front Toxicol. 2022 Jun 27;4:937168. doi: 10.3389/ftox.2022.937168 (PMC9271854; doi:10.3389/ftox.2022.937168)
Supplement: Supplementary file 1 [file DataSheet3.ZIP]

Archive with 1 entries (1 files):
- Supplementary File 2_BMDExpress.bm2
