# Supplementary material for: Evaluation of Transcriptomic Responses in Livers of Mice Exposed to the Short-Chain PFAS Compound HFPO-DA
Source: Front Toxicol. 2022 Jun 27;4:937168. doi: 10.3389/ftox.2022.937168 (PMC9271854; doi:10.3389/ftox.2022.937168)
Supplement: Supplementary file 3 [file DataSheet1.XLSX]

## Sheet: Suppl Table 1
Supplementary Table 1. Differential gene expression analysis as calculated using DESeq2.
Sex	Dose (mg/kg)	Probe ID	Mouse Gene Symbol	Mean Expression	log2(FoldChange)	lfcSE	Wald Statistic	p-value	Adjusted p-value
male	5	Ehhadh_58252	Ehhadh	30333.1	5.60915	0.251563	22.2972	3.93067e-110	7.05398e-106
female	5	Ehhadh_58252	Ehhadh	30333.1	5.03271	0.251356	20.0222	3.52543e-89	3.62308e-85
male	5	Hsd17b11_31408	Hsd17b11	13834.2	3.27436	0.174646	18.7485	1.98987e-78	1.78551e-74
female	5	Hsd17b11_31408	Hsd17b11	13834.2	3.04262	0.174596	17.4266	5.17902e-68	2.66124e-64
male	5	Aldh3a2_31955	Aldh3a2	18955.3	3.72791	0.233231	15.9838	1.65855e-57	9.92148e-54
male	5	Hsd11b1_75935	Hsd11b1	1669.4	-2.75693	0.196683	-14.0171	1.22472e-44	5.4947e-41
male	0.5	Ehhadh_58252	Ehhadh	30333.1	3.24543	0.237268	13.6783	1.36827e-42	2.4555e-38
male	5	Mgll_75873	Mgll	1132.43	2.5795	0.1952	13.2146	7.22363e-40	2.5927e-36
female	5	Ces1c_64762	Ces1c	13356.6	-2.38721	0.184504	-12.9385	2.7294e-38	9.35002e-35
male	5	Hsd17b11_58951	Hsd17b11	3702.05	2.71981	0.210441	12.9243	3.28276e-38	9.81873e-35
female	5	Hsd17b11_58951	Hsd17b11	3702.05	2.69704	0.209961	12.8454	9.12202e-38	2.34367e-34
female	5	Retsat_60611	Retsat	6485.71	3.31431	0.258609	12.8159	1.33533e-37	2.74463e-34
male	0.5	Orm3_31049	Orm3	11.677	-21.8829	1.7594	-12.4377	1.63197e-35	1.46436e-31
male	5	Cyp2c29_31205	Cyp2c29	3892.85	-2.50417	0.204642	-12.2368	1.97595e-34	5.06577e-31
male	5	Cyp4a10_31160	Cyp4a10	5818.13	6.58604	0.539833	12.2002	3.10248e-34	6.95964e-31
male	5	Cyp4a31_71013	Cyp4a31	5361.39	4.7005	0.388697	12.093	1.15072e-33	2.29453e-30
male	5	Acaa1b_29729	Acaa1b	363.644	3.50351	0.292726	11.9686	5.19138e-33	9.31644e-30
female	5	Acaa1b_29729	Acaa1b	363.644	3.4884	0.292776	11.9149	9.89425e-33	1.69472e-29
male	5	Cyp2c54_30019	Cyp2c54	2380.61	-3.75526	0.316686	-11.858	1.9566e-32	3.19211e-29
female	5	Serinc2_76393	Serinc2	248.089	3.44606	0.292146	11.7957	4.10711e-32	6.02983e-29
male	5	Slc27a1_70148	Slc27a1	244.289	4.50151	0.382714	11.7621	6.12015e-32	9.15268e-29
male	5	Sult1a1_61970	Sult1a1	4178.55	-2.90485	0.247992	-11.7135	1.08695e-31	1.5005e-28
male	5	Cyp2c29_81850	Cyp2c29	9013.49	-2.41503	0.209277	-11.5398	8.30874e-31	1.06506e-27
female	5	Ces1c_72277	Ces1c	19212.5	-1.98726	0.174057	-11.4173	3.42778e-30	4.40342e-27
female	5	Acox1_68798	Acox1	16087.8	2.07118	0.181668	11.4009	4.13802e-30	4.72516e-27
female	5	Acox1_30274	Acox1	29341.1	2.20006	0.194085	11.3355	8.74834e-30	8.99067e-27
male	5	Eci1_29682	Eci1	1026.39	2.26513	0.200509	11.2969	1.35891e-29	1.60725e-26
male	5	Ces1c_64762	Ces1c	13356.6	-2.09195	0.185255	-11.2923	1.43297e-29	1.60725e-26
male	5	Decr1_29509	Decr1	3504.78	1.78422	0.158382	11.2654	1.94561e-29	2.05388e-26
female	5	Cyp4a12a_79220	Cyp4a12a	2131.52	7.69468	0.689863	11.1539	6.85208e-29	6.40171e-26
male	5	Cyp2c50_71946	Cyp2c50	314.737	-4.11584	0.371213	-11.0875	1.44192e-28	1.4376e-25
male	5	Cyp2c70_53906	Cyp2c70	7197.01	-2.36654	0.215154	-10.9993	3.85227e-28	3.63857e-25
female	5	Pex11a_66218	Pex11a	455.221	3.10077	0.283643	10.932	8.10864e-28	6.94437e-25
male	5	Retsat_60611	Retsat	6485.71	2.81608	0.258593	10.89	1.28606e-27	1.15398e-24
female	5	Ephx2_30975	Ephx2	10571.7	1.5488	0.143179	10.8173	2.85093e-27	2.25377e-24
female	5	Cyp4a31_71013	Cyp4a31	5361.39	4.14231	0.388293	10.668	1.4368e-26	1.05471e-23
male	5	Acox1_68798	Acox1	16087.8	1.93532	0.181715	10.6503	1.73736e-26	1.4847e-23
male	5	Acox1_30274	Acox1	29341.1	2.05415	0.194107	10.5825	3.59109e-26	2.92935e-23
male	5	Prodh_64282	Prodh	698.311	-2.70279	0.260793	-10.3638	3.62447e-25	2.82803e-22
female	5	Eci2_58460	Eci2	1745.54	1.59994	0.155803	10.269	9.72558e-25	6.66332e-22
female	5	Mup3_80493	Mup3	8528.09	-2.9246	0.285339	-10.2496	1.18872e-24	7.63533e-22
male	5	Cyp2c54_63720	Cyp2c54	15875.4	-4.05303	0.397306	-10.2013	1.95709e-24	1.46342e-21
male	5	Plin2_78909	Plin2	14146.1	2.55091	0.252493	10.1029	5.36316e-24	3.84989e-21
male	5	Hgfac_73443	Hgfac	1263.73	-2.45196	0.243082	-10.087	6.30676e-24	4.35312e-21
male	5	Acot1_66807	Acot1	2164.49	4.87618	0.485407	10.0456	9.6103e-24	6.38765e-21
female	5	Fmo3_65285	Fmo3	938.986	-6.62757	0.664921	-9.96745	2.11585e-23	1.2791e-20
female	5	Acox1_77596	Acox1	3230.53	2.18986	0.219872	9.9597	2.2875e-23	1.30604e-20
female	5	Acot1_66807	Acot1	2164.49	4.81791	0.484897	9.93595	2.90404e-23	1.57078e-20
male	5	Acadm_63941	Acadm	5629.02	1.56003	0.157906	9.87949	5.10925e-23	3.27466e-20
male	5	Plin2_66039	Plin2	1354.7	2.40676	0.243926	9.86674	5.80221e-23	3.59057e-20
male	5	Acadm_31166	Acadm	986.874	1.73661	0.17678	9.82355	8.91476e-23	5.33281e-20
female	5	Acot1_80134	Acot1	776.33	5.31432	0.545897	9.73503	2.13762e-22	1.09841e-19
male	5	Serinc2_73336	Serinc2	221.888	2.92522	0.300595	9.73143	2.21456e-22	1.28202e-19
female	5	Eci1_29682	Eci1	1026.39	1.9238	0.198579	9.68785	3.39616e-22	1.66201e-19
male	0.5	Hsd17b11_31408	Hsd17b11	13834.2	1.63183	0.164764	9.90407	3.99664e-23	2.39079e-19
female	5	Cyp2c69_62767	Cyp2c69	227.516	-4.96906	0.516392	-9.62265	6.41571e-22	2.99701e-19
male	5	Serinc2_76393	Serinc2	248.089	2.76673	0.286985	9.64068	5.38307e-22	3.01889e-19
male	5	Aox3_71542	Aox3	1593.05	-2.36117	0.245433	-9.62043	6.55579e-22	3.56516e-19
male	5	Acadm_78952	Acadm	2393.15	1.6593	0.172829	9.60084	7.92965e-22	4.18546e-19
male	5	Cyp2b9_64286	Cyp2b9	554.767	4.01434	0.419523	9.5688	1.08152e-21	5.54539e-19
female	5	Serinc2_73336	Serinc2	221.888	2.84476	0.298668	9.52481	1.65343e-21	7.38797e-19
female	5	Fabp1_29382	Fabp1	39873.7	1.77775	0.186833	9.51516	1.81426e-21	7.76879e-19
male	5	Spon2_64895	Spon2	226.458	4.86325	0.511793	9.50237	2.0516e-21	1.02272e-18
male	5	Acot1_80134	Acot1	776.33	5.1891	0.546301	9.4986	2.12722e-21	1.03176e-18
male	5	Mup3_80493	Mup3	8528.09	-2.69853	0.284789	-9.47553	2.65401e-21	1.25339e-18
male	5	Fabp1_29382	Fabp1	39873.7	1.7695	0.186867	9.46926	2.81839e-21	1.29689e-18
male	5	Ucp2_62427	Ucp2	651.065	2.56728	0.27162	9.45173	3.33266e-21	1.4952e-18
male	5	Me1_77697	Me1	1423.6	2.39665	0.254073	9.43292	3.98838e-21	1.74574e-18
male	5	Hadha_31123	Hadha	3694.93	1.23914	0.131448	9.4269	4.22369e-21	1.80472e-18
male	5	F7_59740	F7	1007.78	-1.84361	0.197224	-9.3478	8.94935e-21	3.735e-18
male	5	Slc27a4_61372	Slc27a4	954.655	1.34535	0.143965	9.34499	9.18995e-21	3.74825e-18
female	5	Acadm_31166	Acadm	986.874	1.63719	0.175318	9.33845	9.77584e-21	4.01865e-18
male	5	Cdo1_59655	Cdo1	1996.48	-1.75622	0.188665	-9.30867	1.29443e-20	5.16218e-18
male	5	Cd36_74899	Cd36	905.202	4.64787	0.501084	9.27562	1.76583e-20	6.88903e-18
female	5	Hadha_31123	Hadha	3694.93	1.21296	0.130798	9.27359	1.79982e-20	7.11413e-18
female	5	Fmo3_31399	Fmo3	322.128	-6.32293	0.688508	-9.18352	4.17212e-20	1.58803e-17
male	5	Serpina1e_82223	Serpina1e	59710.2	-1.5719	0.172202	-9.12824	6.96248e-20	2.65848e-17
female	5	Fam213a_65490	Fam213a	2477.47	2.031	0.222714	9.1193	7.56093e-20	2.77513e-17
female	5	F7_59740	F7	1007.78	-1.71036	0.190318	-8.98689	2.54325e-19	9.01276e-17
male	5	Gpld1_78953	Gpld1	577.36	-2.30987	0.25727	-8.9784	2.7474e-19	1.02718e-16
male	5	C9_29286	C9	6196.51	-2.3099	0.257661	-8.96486	3.10685e-19	1.13787e-16
male	5	Ttc39c_62481	Ttc39c	1886.12	-2.2857	0.256256	-8.91963	4.67866e-19	1.67926e-16
female	5	Decr1_29509	Decr1	3504.78	1.3983	0.157828	8.85968	8.02432e-19	2.74886e-16
female	5	Hsd17b4_56772	Hsd17b4	7599.98	1.09553	0.124122	8.8262	1.08296e-18	3.59019e-16
male	5	Cdc34_73256	Cdc34	1862.22	1.67345	0.190094	8.80326	1.32902e-18	4.67659e-16
male	5	Acox1_77596	Acox1	3230.53	1.93181	0.220006	8.78069	1.62478e-18	5.60737e-16
male	5	Hadhb_78747	Hadhb	446.37	1.93262	0.220448	8.76679	1.83833e-18	6.22465e-16
female	5	Serpina3k_29512	Serpina3k	3370.82	-2.13454	0.245674	-8.68849	3.67273e-18	1.17952e-15
male	5	Ces1c_72277	Ces1c	19212.5	-1.51338	0.174323	-8.68142	3.90849e-18	1.29892e-15
female	5	Serpina3k_62628	Serpina3k	27598.9	-1.80081	0.207709	-8.66987	4.32625e-18	1.3473e-15
female	5	Hsd11b1_75935	Hsd11b1	1669.4	-1.6223	0.187271	-8.66282	4.60225e-18	1.3911e-15
female	5	Lifr_58010	Lifr	1236.78	-2.28599	0.264365	-8.6471	5.28241e-18	1.55107e-15
male	0.5	Cyp4a10_31160	Cyp4a10	5818.13	4.55907	0.509248	8.95255	3.47365e-19	1.55845e-15
female	5	Fam213a_79563	Fam213a	2384.26	2.19887	0.256023	8.58853	8.80873e-18	2.51465e-15
male	5	Serpina1b_79337	Serpina1b	39881	-1.4963	0.174722	-8.5639	1.09117e-17	3.56038e-15
male	5	Car9_30338	Car9	15.3273	-22.447	2.62312	-8.55738	1.15462e-17	3.70013e-15
male	0.5	Retsat_60611	Retsat	6485.71	2.1495	0.243864	8.81433	1.20407e-18	4.32165e-15
male	5	Otc_57275	Otc	1406.32	-1.65652	0.194302	-8.5255	1.52148e-17	4.79026e-15
female	5	Cyp3a41b_30917	Cyp3a41b	10603.6	-2.01639	0.237175	-8.50169	1.86853e-17	5.05338e-15
female	5	Aldh3a2_31955	Aldh3a2	18955.3	1.98243	0.233115	8.50411	1.82989e-17	5.05338e-15
female	5	Acadm_63941	Acadm	5629.02	1.3262	0.157646	8.41253	4.0125e-17	1.05735e-14
female	0.5	Ehhadh_58252	Ehhadh	30333.1	2.19462	0.251402	8.72956	2.55664e-18	1.22514e-14
male	5	Dpyd_66282	Dpyd	8897.67	-1.3281	0.157967	-8.40744	4.19063e-17	1.29664e-14
male	5	Acadl_59961	Acadl	1183.32	1.68101	0.200377	8.3892	4.89453e-17	1.48877e-14
female	5	Slc27a1_70148	Slc27a1	244.289	3.13859	0.375677	8.3545	6.57082e-17	1.68821e-14
female	5	Acadm_78952	Acadm	2393.15	1.43898	0.172396	8.34696	7.00417e-17	1.75565e-14
male	5	Cfi_76219	Cfi	1319.51	-1.2904	0.154528	-8.3506	6.79177e-17	2.03142e-14
female	5	Grhpr_70167	Grhpr	2042.38	1.27067	0.153021	8.30388	1.00769e-16	2.46572e-14
male	5	Cyp1a2_79510	Cyp1a2	3104.63	-1.51809	0.182347	-8.3253	8.41138e-17	2.4746e-14
male	5	Akr1d1_54254	Akr1d1	814.877	-2.02782	0.243723	-8.3202	8.78188e-17	2.54193e-14
female	5	Serpina1e_82223	Serpina1e	59710.2	-1.42477	0.172155	-8.27606	1.27314e-16	3.04281e-14
male	5	Gnmt_32228	Gnmt	28913.8	-1.56013	0.188649	-8.27001	1.33949e-16	3.79866e-14
male	5	Eci2_58460	Eci2	1745.54	1.29409	0.156505	8.26866	1.3547e-16	3.79866e-14
female	0.1	Psmc3ip_29288	Psmc3ip	4.01426	20.1531	2.29248	8.79098	1.48255e-18	4.20008e-14
male	5	Cdc34_65270	Cdc34	1208.1	1.59294	0.193159	8.24681	1.62676e-16	4.49136e-14
male	5	Gpc4_57016	Gpc4	803.839	-1.31277	0.159322	-8.23971	1.72631e-16	4.694e-14
female	5	Apoc3_30821	Apoc3	20865.8	-1.0132	0.12344	-8.20803	2.24847e-16	5.2517e-14
female	5	Cyp4a10_31160	Cyp4a10	5818.13	4.39438	0.538403	8.16187	3.29876e-16	7.53362e-14
male	5	Gm49366_71938	Gm49366	132.511	7.71274	0.948605	8.13061	4.27126e-16	1.14406e-13
male	5	Serinc2_64476	Serinc2	200.546	3.07944	0.379234	8.12014	4.6563e-16	1.22885e-13
male	5	Fetub_59578	Fetub	2626.72	-1.65708	0.204423	-8.10614	5.22509e-16	1.35898e-13
male	0.5	Cyp4a31_71013	Cyp4a31	5361.39	3.07138	0.366654	8.37676	5.44031e-17	1.6272e-13
male	0.5	Hsd17b11_58951	Hsd17b11	3702.05	1.65517	0.198637	8.33263	7.90636e-17	2.02697e-13
male	5	Mgll_63987	Mgll	382.728	2.62708	0.326281	8.05157	8.17397e-16	2.09557e-13
male	5	Serpina11_76630	Serpina11	342.064	-2.72189	0.338548	-8.03989	8.99197e-16	2.27282e-13
male	5	C1s1_75297	C1s1	2247.88	-2.05377	0.255781	-8.02943	9.79287e-16	2.44087e-13
female	5	Cyp2c50_71946	Cyp2c50	314.737	-2.46702	0.308447	-7.99819	1.26263e-15	2.82088e-13
female	5	Ugt2a3_62671	Ugt2a3	2998.68	-1.26217	0.157986	-7.98913	1.35894e-15	2.97146e-13
female	5	C1s1_30273	C1s1	2548.79	-1.94019	0.243463	-7.96916	1.59762e-15	3.42057e-13
male	5	Pex11a_66218	Pex11a	455.221	2.26836	0.284061	7.98547	1.39992e-15	3.4415e-13
male	0.5	Aldh3a2_31955	Aldh3a2	18955.3	1.80977	0.219969	8.22738	1.91354e-16	4.29254e-13
male	5	Cyp4a32_62922	Cyp4a32	410.961	3.7824	0.476161	7.94352	1.9652e-15	4.76588e-13
female	5	Lect2_55822	Lect2	1754.14	-1.72873	0.218263	-7.92039	2.36765e-15	4.96578e-13
male	5	Dpyd_79696	Dpyd	6744.75	-1.29242	0.16312	-7.92316	2.31557e-15	5.5407e-13
female	5	Serpina1b_79337	Serpina1b	39881	-1.37942	0.174683	-7.8967	2.86383e-15	5.88631e-13
male	5	Slc46a3_62300	Slc46a3	138.828	-4.63464	0.585748	-7.91235	2.5257e-15	5.96398e-13
female	5	Apoa4_57848	Apoa4	1775.21	-3.4202	0.433777	-7.88471	3.15267e-15	6.35295e-13
male	5	Ddhd2_73126	Ddhd2	1683.65	1.83806	0.23265	7.90055	2.77676e-15	6.47165e-13
female	5	Oplah_58077	Oplah	412.411	1.64581	0.210864	7.80508	5.94627e-15	1.17519e-12
female	5	Cyp3a41b_73471	Cyp3a41b	6399.8	-2.26341	0.290496	-7.79152	6.62103e-15	1.28386e-12
male	5	Slc27a1_29146	Slc27a1	148.726	4.9575	0.635451	7.80155	6.11531e-15	1.40699e-12
male	5	Il1rap_53816	Il1rap	810.669	-1.53109	0.196652	-7.78577	6.929e-15	1.57402e-12
female	5	Ugt2b1_55713	Ugt2b1	760.059	-1.84091	0.237316	-7.75723	8.68058e-15	1.65204e-12
female	5	Hadhb_66859	Hadhb	388.816	1.66354	0.214615	7.7513	9.09579e-15	1.69959e-12
female	5	Ephx1_66756	Ephx1	4733.82	1.66495	0.214912	7.7471	9.40174e-15	1.72539e-12
male	0.5	Acaa1b_29729	Acaa1b	363.644	2.23078	0.277859	8.02847	9.8694e-16	1.96796e-12
male	5	Vnn1_57282	Vnn1	81.1197	7.07417	0.912587	7.75178	9.06151e-15	2.02543e-12
male	5	Nceh1_69154	Nceh1	1829.94	2.14812	0.277153	7.75066	9.14184e-15	2.02543e-12
female	5	Hadhb_78747	Hadhb	446.37	1.68046	0.218014	7.70805	1.27756e-14	2.30342e-12
male	5	Slc1a2_80454	Slc1a2	999.686	-2.77909	0.360453	-7.71	1.25814e-14	2.75349e-12
male	5	Mpp1_76437	Mpp1	420.234	1.68226	0.218377	7.7035	1.32392e-14	2.86254e-12
male	5	C1s1_63372	C1s1	1660.94	-1.97686	0.25786	-7.66643	1.76843e-14	3.77813e-12
male	5	Hsd3b2_30890	Hsd3b2	797.948	-3.02629	0.395947	-7.64316	2.11953e-14	4.47495e-12
male	5	Sdc4_81860	Sdc4	10813.7	-1.39928	0.183181	-7.63879	2.19282e-14	4.57585e-12
male	5	Ckmt1_63689	Ckmt1	24.6721	-22.7573	2.97999	-7.63671	2.22846e-14	4.59678e-12
male	5	Me1_30135	Me1	1249.2	2.1525	0.283261	7.59901	2.98392e-14	6.08517e-12
male	5	Fut10_56971	Fut10	355.86	-2.32971	0.306816	-7.59317	3.12174e-14	6.2548e-12
male	5	Serpina1d_74731	Serpina1d	1365.6	-1.57325	0.20721	-7.59255	3.13681e-14	6.2548e-12
male	5	Slc1a2_76103	Slc1a2	250.345	-3.52956	0.465197	-7.58723	3.26824e-14	6.44526e-12
male	5	Pigr_58167	Pigr	843.443	-2.98871	0.394761	-7.57093	3.70564e-14	7.22841e-12
female	5	Fmo3_63255	Fmo3	165.768	-5.9925	0.794117	-7.54612	4.48432e-14	7.94576e-12
male	5	Cox6b2_79797	Cox6b2	48.117	6.6523	0.880651	7.55384	4.22597e-14	8.15476e-12
male	5	Mtap_57124	Mtap	1655.75	1.21064	0.160542	7.54098	4.66451e-14	8.90525e-12
female	5	Cyp4a12a_29072	Cyp4a12a	65.8543	8.35171	1.10928	7.52891	5.11638e-14	8.91204e-12
male	0.5	Eci1_29682	Eci1	1026.39	1.48306	0.189625	7.82104	5.23907e-15	9.40204e-12
female	5	Ephx1_29453	Ephx1	3593.83	1.59217	0.212227	7.50222	6.27449e-14	1.05856e-11
female	5	Uqcr11_76091	Uqcr11	2754.73	1.25278	0.167029	7.50033	6.36564e-14	1.05856e-11
female	5	Scp2_78173	Scp2	7237.27	1.26574	0.168767	7.49991	6.3862e-14	1.05856e-11
female	5	Me1_77697	Me1	1423.6	1.90255	0.25415	7.48593	7.10404e-14	1.15886e-11
female	5	Col13a1_67267	Col13a1	400.721	-1.70815	0.228321	-7.48138	7.35482e-14	1.18102e-11
male	5	Serpina3m_55888	Serpina3m	361.985	-3.27237	0.436194	-7.5021	6.28016e-14	1.18636e-11
male	5	Acsl1_78338	Acsl1	18516.9	1.42955	0.190671	7.49751	6.5043e-14	1.2159e-11
female	5	Cyp2c67_63046	Cyp2c67	622.205	-4.18408	0.560296	-7.46762	8.16559e-14	1.29104e-11
male	5	Mfge8_69060	Mfge8	374.842	2.05242	0.274296	7.48249	7.29287e-14	1.34926e-11
female	5	Apof_55708	Apof	19174.2	-1.02812	0.138109	-7.44429	9.74679e-14	1.51769e-11
male	5	Ces3b_66104	Ces3b	1837.89	-2.12298	0.284834	-7.45341	9.09607e-14	1.6657e-11
female	5	Ucp2_62427	Ucp2	651.065	1.99799	0.270185	7.39491	1.41508e-13	2.17056e-11
male	5	Hal_58626	Hal	4874.87	-1.59185	0.214814	-7.41038	1.25941e-13	2.26013e-11
male	5	Serpina1a_72510	Serpina1a	3345.05	-1.89076	0.255141	-7.41064	1.25692e-13	2.26013e-11
male	5	Acot2_61957	Acot2	237.989	5.82745	0.786731	7.40716	1.29029e-13	2.29263e-11
male	5	Aox3_71574	Aox3	453.214	-2.22198	0.301291	-7.37485	1.64532e-13	2.89479e-11
female	5	Cyp4a32_62922	Cyp4a32	410.961	3.50056	0.476096	7.35264	1.94327e-13	2.93691e-11
female	5	Cyp3a41a_30418	Cyp3a41a	10622	-1.91376	0.261407	-7.32098	2.46175e-13	3.66657e-11
male	5	Slc16a1_62217	Slc16a1	1457.87	1.76236	0.240502	7.32782	2.33934e-13	4.0759e-11
female	5	Acsf2_75417	Acsf2	1142.08	1.58052	0.217061	7.28149	3.30159e-13	4.84721e-11
female	5	Dpyd_66282	Dpyd	8897.67	-1.14487	0.157306	-7.27799	3.3884e-13	4.9046e-11
female	5	Itih1_29694	Itih1	1644.63	-1.38908	0.191112	-7.26842	3.6373e-13	5.19175e-11
male	5	Slc37a4_77652	Slc37a4	879.255	-2.14601	0.294552	-7.28565	3.20115e-13	5.52383e-11
male	5	Ass1_30805	Ass1	9238.02	-1.53193	0.210331	-7.28343	3.25429e-13	5.56204e-11
male	5	Fabp4_29289	Fabp4	161.973	3.76295	0.516961	7.27898	3.36344e-13	5.69436e-11
male	5	Haao_30265	Haao	7666.04	-0.854117	0.117902	-7.2443	4.3468e-13	7.29044e-11
male	5	Sdc4_81861	Sdc4	787.109	-1.46135	0.201953	-7.23612	4.61704e-13	7.67198e-11
male	5	Cpt1b_65168	Cpt1b	163.537	5.55325	0.768975	7.22163	5.13699e-13	8.45765e-11
male	5	Hsd17b4_56772	Hsd17b4	7599.98	0.89549	0.124327	7.20272	5.90233e-13	9.54263e-11
male	5	C9_79600	C9	1954.19	-1.94486	0.270003	-7.20311	5.88535e-13	9.54263e-11
male	5	Hgfac_66275	Hgfac	482.67	-1.82048	0.253239	-7.18879	6.53686e-13	1.04742e-10
male	5	Akr1c6_65051	Akr1c6	1808.72	-1.44454	0.201003	-7.18665	6.64013e-13	1.05455e-10
female	5	Acadvl_29377	Acadvl	2464.57	1.06579	0.150312	7.0905	1.33631e-12	1.87298e-10
female	5	Fitm1_58794	Fitm1	93.1327	3.39285	0.478592	7.08922	1.34865e-12	1.87298e-10
male	5	Dbi_74471	Dbi	1887.51	1.22492	0.172766	7.09002	1.34091e-12	2.11088e-10
male	5	Oraov1_67599	Oraov1	745.659	1.09688	0.154749	7.08816	1.35911e-12	2.12093e-10
male	5	Serpina3m_29204	Serpina3m	513.936	-2.67212	0.37777	-7.07342	1.51166e-12	2.33228e-10
male	5	Amy1_29877	Amy1	2944.87	-1.46756	0.207499	-7.0726	1.52054e-12	2.33228e-10
female	5	Scp2_72800	Scp2	2858.16	1.28973	0.182872	7.05265	1.75542e-12	2.4054e-10
male	5	Abcd3_59654	Abcd3	770.335	1.64709	0.233755	7.04621	1.83862e-12	2.78323e-10
male	5	Cbr1_65100	Cbr1	1194.2	1.3316	0.188996	7.04568	1.84556e-12	2.78323e-10
female	5	Abca3_57187	Abca3	1692.85	-0.936614	0.133391	-7.02156	2.19411e-12	2.96695e-10
female	5	Amy1_29877	Amy1	2944.87	-1.44486	0.205938	-7.016	2.28304e-12	3.00805e-10
female	5	Slc25a20_56589	Slc25a20	304.634	1.61719	0.230443	7.01774	2.25486e-12	3.00805e-10
male	5	Ppib_30521	Ppib	1827.36	-0.84505	0.120329	-7.02285	2.17393e-12	3.23615e-10
male	5	Hprt_54879	Hprt	1937.09	0.947662	0.13495	7.02233	2.18196e-12	3.23615e-10
female	5	Abcd3_59654	Abcd3	770.335	1.62445	0.232346	6.99153	2.71898e-12	3.53708e-10
female	5	Plin2_78909	Plin2	14146.1	1.76412	0.252469	6.98748	2.79876e-12	3.59536e-10
male	5	Il1r1_30947	Il1r1	1746.39	-2.37523	0.34056	-6.97448	3.07011e-12	4.51609e-10
male	5	Crat_79407	Crat	94.694	4.56466	0.655646	6.96209	3.35271e-12	4.89169e-10
female	5	Cfi_76219	Cfi	1319.51	-1.03423	0.149022	-6.9401	3.91811e-12	4.97116e-10
male	5	Lpcat3_68404	Lpcat3	221.568	1.65654	0.23824	6.95324	3.56986e-12	5.16651e-10
male	5	Ugt2b1_55713	Ugt2b1	760.059	-1.64417	0.236832	-6.94235	3.85619e-12	5.53625e-10
male	5	Arpp19_31951	Arpp19	832.712	1.06615	0.153647	6.93898	3.94948e-12	5.62519e-10
female	5	Ephx1_71280	Ephx1	3089.42	1.85963	0.268877	6.91627	4.63693e-12	5.81143e-10
male	5	Ass1_80185	Ass1	13166.3	-1.4645	0.211315	-6.93042	4.19579e-12	5.92895e-10
female	5	Cyp4f14_58129	Cyp4f14	468.761	-2.4657	0.357324	-6.90046	5.18354e-12	6.41822e-10
female	5	Me1_30135	Me1	1249.2	1.94888	0.283219	6.88117	5.93639e-12	7.26289e-10
male	5	Gm10681_66137	Gm10681	411.766	-6.12022	0.887729	-6.89424	5.41538e-12	7.59253e-10
male	5	Mdfic_73031	Mdfic	540.162	1.23837	0.179896	6.88378	5.82837e-12	8.10821e-10
female	5	Mup3_29559	Mup3	23414.3	-2.4674	0.359932	-6.8552	7.12111e-12	8.60984e-10
male	5	Car3_29855	Car3	9992.03	-1.8545	0.270227	-6.86274	6.75519e-12	9.32529e-10
female	5	Adam11_57515	Adam11	1156.27	2.48782	0.364332	6.82845	8.58397e-12	1.02578e-09
female	5	Gls2_79204	Gls2	2051.56	-1.48831	0.218476	-6.81221	9.6109e-12	1.1353e-09
male	5	Slc25a4_31380	Slc25a4	142.04	2.75592	0.403494	6.83014	8.48335e-12	1.16215e-09
male	5	Crat_69948	Crat	62.6157	4.40953	0.646314	6.82258	8.94214e-12	1.21572e-09
female	5	C9_79600	C9	1954.19	-1.83062	0.269812	-6.78481	1.16242e-11	1.35753e-09
female	5	Acaa1a_79478	Acaa1a	375.822	1.25657	0.185512	6.7735	1.25707e-11	1.45157e-09
female	5	Dpyd_79696	Dpyd	6744.75	-1.09773	0.162188	-6.7683	1.30309e-11	1.48798e-09
female	5	Aox3_71542	Aox3	1593.05	-1.66067	0.245482	-6.76492	1.33387e-11	1.5064e-09
female	5	Enpep_71495	Enpep	1014.01	-1.8019	0.267205	-6.74351	1.54609e-11	1.72708e-09
male	5	Crp_29572	Crp	21125.4	-1.02875	0.152165	-6.76077	1.37261e-11	1.85209e-09
male	5	Prodh_66125	Prodh	2198.59	-1.72661	0.255593	-6.75533	1.42515e-11	1.90863e-09
male	5	Sqor_31359	Sqor	1080.55	-1.53264	0.227175	-6.74652	1.51435e-11	2.01308e-09
male	5	Ces2a_31826	Ces2a	3977.8	-1.32341	0.196382	-6.73895	1.59531e-11	2.1051e-09
male	5	Itih4_61051	Itih4	3148.07	-2.02117	0.300377	-6.72876	1.71113e-11	2.24145e-09
female	5	C1s1_75297	C1s1	2247.88	-1.69603	0.253268	-6.69657	2.13374e-11	2.3579e-09
male	5	Kng1_75272	Kng1	16556.9	-1.10302	0.164185	-6.71817	1.84016e-11	2.39301e-09
female	5	Cyp2c54_30019	Cyp2c54	2380.61	-2.0733	0.309844	-6.69143	2.21002e-11	2.41621e-09
female	5	Slc26a1_61261	Slc26a1	1621.66	-1.11739	0.167163	-6.6844	2.31879e-11	2.50845e-09
female	5	Ces2c_30444	Ces2c	1441.92	1.77604	0.26594	6.67834	2.4166e-11	2.58702e-09
female	5	Fabp4_29289	Fabp4	161.973	3.43003	0.513743	6.67654	2.44642e-11	2.59194e-09
male	5	Ugt2a3_62671	Ugt2a3	2998.68	-1.06817	0.159395	-6.70141	2.06416e-11	2.665e-09
male	5	Kcnk5_57880	Kcnk5	279.844	-2.37414	0.354395	-6.69915	2.09639e-11	2.68728e-09
female	5	Apoa5_70887	Apoa5	13175.3	-1.1669	0.175183	-6.66107	2.71844e-11	2.85075e-09
female	5	Hsd3b2_30890	Hsd3b2	797.948	-2.64324	0.397283	-6.65329	2.86608e-11	2.97522e-09
male	5	Abhd6_81893	Abhd6	382.486	1.82521	0.273132	6.68254	2.34837e-11	2.98893e-09
male	5	Slc10a1_58600	Slc10a1	2212.38	-1.40255	0.21022	-6.67181	2.52661e-11	3.19314e-09
male	5	F11_29528	F11	518.127	-1.71836	0.257946	-6.66171	2.70659e-11	3.39667e-09
male	5	Pzp_68537	Pzp	6036.21	-1.06184	0.159557	-6.65491	2.83464e-11	3.53267e-09
female	5	Cyp4a31_73149	Cyp4a31	48.3171	7.14355	1.07865	6.62269	3.52725e-11	3.62496e-09
male	5	Aqp3_30918	Aqp3	33.755	9.52146	1.43255	6.64652	3.00096e-11	3.64201e-09
male	5	Slc10a1_31687	Slc10a1	1369.34	-1.28409	0.19313	-6.64881	2.95471e-11	3.64201e-09
male	5	Khk_59426	Khk	2394.81	-1.15666	0.174028	-6.6464	3.00355e-11	3.64201e-09
male	5	Cyp2c29_81849	Cyp2c29	1814.84	-2.10548	0.3167	-6.64817	2.96768e-11	3.64201e-09
male	5	Slc14a1_61929	Slc14a1	26.5437	-21.6458	3.25871	-6.64246	3.08497e-11	3.71563e-09
male	5	C1s1_30273	C1s1	2548.79	-1.62929	0.245326	-6.64132	3.10887e-11	3.71945e-09
male	5	Acot3_65814	Acot3	233.281	6.46752	0.975435	6.63039	3.34794e-11	3.97895e-09
male	5	Apom_56521	Apom	261.989	-2.01701	0.304489	-6.62424	3.49034e-11	4.09396e-09
male	5	Abhd6_81892	Abhd6	348.747	2.00291	0.30233	6.6249	3.47473e-11	4.09396e-09
male	5	Cyp2d22_62602	Cyp2d22	2077.74	-1.20285	0.181616	-6.62307	3.51821e-11	4.09986e-09
female	5	Acaa1a_29428	Acaa1a	6796.7	2.34239	0.354751	6.60291	4.03166e-11	4.10231e-09
male	0.5	Acox1_30274	Acox1	29341.1	1.27378	0.183023	6.95967	3.41079e-12	5.56455e-09
male	5	Col4a1_70476	Col4a1	602.828	2.01241	0.30629	6.57027	5.02242e-11	5.81499e-09
male	5	Slc1a2_30225	Slc1a2	130.682	-3.72564	0.567323	-6.56705	5.13203e-11	5.90381e-09
male	5	Fn1_31533	Fn1	8690.96	-1.28483	0.195807	-6.5617	5.31963e-11	6.08064e-09
male	5	Trappc4_80483	Trappc4	445.628	1.13482	0.172989	6.56004	5.37915e-11	6.10977e-09
male	5	Gfra1_64985	Gfra1	1056.97	-1.64241	0.250485	-6.55691	5.49327e-11	6.20014e-09
male	5	Mmadhc_73764	Mmadhc	353.311	1.39016	0.212639	6.53765	6.24943e-11	7.00951e-09
female	5	Iyd_29824	Iyd	3370.83	-1.0718	0.164639	-6.51002	7.51434e-11	7.53133e-09
female	5	C1s1_63372	C1s1	1660.94	-1.65617	0.254429	-6.50934	7.54818e-11	7.53133e-09
male	5	Slc25a20_56589	Slc25a20	304.634	1.52923	0.234356	6.52526	6.78855e-11	7.56691e-09
male	5	Hsdl2_60614	Hsdl2	208.297	2.04217	0.313618	6.51164	7.43326e-11	8.2344e-09
female	5	Scp2_63300	Scp2	8016.79	0.720698	0.110977	6.49415	8.35042e-11	8.25166e-09
male	0.5	Cd36_74899	Cd36	905.202	3.25982	0.473376	6.88632	5.72549e-12	8.56247e-09
male	5	Rps27l_31156	Rps27l	1348.13	1.33778	0.206023	6.49334	8.39528e-11	9.24305e-09
male	5	Cox7c_67002	Cox7c	1507.33	1.05271	0.162228	6.48906	8.63758e-11	9.45183e-09
male	5	Fabp4_78024	Fabp4	458.712	3.49421	0.53918	6.4806	9.13583e-11	9.93646e-09
male	5	Mcc_62129	Mcc	446.641	-1.68313	0.259914	-6.47573	9.43524e-11	1.02003e-08
female	5	Acot2_61957	Acot2	237.989	5.04931	0.78167	6.45965	1.04947e-10	1.02718e-08
female	0.5	Retsat_60611	Retsat	6485.71	1.79069	0.258715	6.92147	4.46983e-12	1.07097e-08
male	5	Ifitm3_29087	Ifitm3	872.738	-2.23717	0.346478	-6.4569	1.06871e-10	1.14844e-08
female	5	Gstt2_73648	Gstt2	1982.44	1.4792	0.229795	6.43703	1.21831e-10	1.18119e-08
female	5	Acsl1_63893	Acsl1	1252.61	1.43284	0.223089	6.42274	1.33845e-10	1.28554e-08
female	5	Trf_67536	Trf	22265.5	-0.977083	0.152186	-6.42033	1.35979e-10	1.29394e-08
female	5	Abhd6_81893	Abhd6	382.486	1.73316	0.270098	6.41676	1.39204e-10	1.31248e-08
female	5	Cth_30455	Cth	3157.95	-1.5461	0.241505	-6.40195	1.53407e-10	1.4315e-08
female	5	Cyp2c29_31205	Cyp2c29	3892.85	-1.29233	0.201903	-6.40075	1.54614e-10	1.4315e-08
female	5	Cox6b2_79797	Cox6b2	48.117	5.27394	0.825105	6.39184	1.63906e-10	1.50398e-08
male	5	Gls2_79204	Gls2	2051.56	-1.41234	0.220501	-6.40514	1.50231e-10	1.60479e-08
female	5	Hprt_54879	Hprt	1937.09	0.858475	0.134592	6.37834	1.79015e-10	1.62809e-08
female	5	C9_29286	C9	6196.51	-1.64117	0.257472	-6.37417	1.83957e-10	1.65835e-08
male	5	Dhx16_74581	Dhx16	442.79	-1.47392	0.230341	-6.39886	1.56536e-10	1.66225e-08
female	5	Serinc2_64476	Serinc2	200.546	2.40722	0.377829	6.37118	1.87579e-10	1.6763e-08
male	5	Gm45753_29904	Gm45753	5963.04	-1.10428	0.172817	-6.38987	1.66025e-10	1.73341e-08
male	5	Itih2_63978	Itih2	4608.19	-0.853724	0.133581	-6.39105	1.64747e-10	1.73341e-08
male	5	Abcb1b_70708	Abcb1b	1000.37	1.20732	0.188945	6.38977	1.66135e-10	1.73341e-08
female	5	Mgll_75873	Mgll	1132.43	1.23761	0.194865	6.35112	2.13754e-10	1.89375e-08
male	5	Plg_69252	Plg	11425.8	-1.02089	0.160156	-6.37432	1.83773e-10	1.90635e-08
male	5	Tnfaip8l1_55443	Tnfaip8l1	342.845	-2.60108	0.408379	-6.36927	1.89925e-10	1.95885e-08
male	5	Sdc2_54849	Sdc2	653.62	-1.63511	0.256932	-6.364	1.96571e-10	2.01581e-08
male	5	Myo1b_66844	Myo1b	2341.07	-1.32311	0.208668	-6.34073	2.28679e-10	2.33175e-08
male	5	Adk_53852	Adk	11185.8	-0.746178	0.117822	-6.33308	2.40315e-10	2.43655e-08
female	5	Plin2_66039	Plin2	1354.7	1.53425	0.243243	6.30747	2.83626e-10	2.4913e-08
male	5	Paqr7_55653	Paqr7	1150.47	1.66577	0.263541	6.32072	2.6035e-10	2.62486e-08
male	5	Cyp2a22_67597	Cyp2a22	178.723	7.08357	1.12191	6.31387	2.72141e-10	2.7284e-08
female	5	Kng1_75272	Kng1	16556.9	-1.02937	0.16381	-6.28395	3.30085e-10	2.85066e-08
female	5	Cyp1a2_79510	Cyp1a2	3104.63	-1.13894	0.181236	-6.28428	3.29368e-10	2.85066e-08
female	5	Gm10681_66137	Gm10681	411.766	-6.1625	0.981062	-6.28146	3.35404e-10	2.87246e-08
male	5	Chchd10_66189	Chchd10	1496.99	1.06527	0.169047	6.30163	2.94528e-10	2.93645e-08
female	5	Tfpi2_54218	Tfpi2	1150.97	1.17173	0.186715	6.27549	3.48527e-10	2.96017e-08
male	5	Cd36_30859	Cd36	87.4339	4.82393	0.768667	6.27572	3.48025e-10	3.45064e-08
female	5	Acadl_59961	Acadl	1183.32	1.24063	0.19885	6.23902	4.40326e-10	3.70921e-08
female	5	Cyp4v3_61456	Cyp4v3	3435.25	-1.27336	0.205003	-6.21141	5.25129e-10	4.3876e-08
male	5	Hao2_80411	Hao2	171.449	3.98166	0.638705	6.23395	4.54803e-10	4.48456e-08
male	5	Hmgb3_80710	Hmgb3	558.79	1.12945	0.181239	6.23184	4.61001e-10	4.52084e-08
female	5	Ece1_75654	Ece1	5630.77	-0.946806	0.152604	-6.20433	5.493e-10	4.55254e-08
male	5	Apoc3_30821	Apoc3	20865.8	-0.769772	0.1237	-6.22291	4.8803e-10	4.75988e-08
male	5	Col27a1_72613	Col27a1	243.304	-2.86293	0.4606	-6.21564	5.11159e-10	4.95852e-08
female	5	Gm21973_80717	Gm21973	5522.97	-1.84955	0.299571	-6.17401	6.65789e-10	5.47386e-08
male	5	Gm44502_29767	Gm44502	57.7291	2.96819	0.480249	6.18053	6.38859e-10	6.131e-08
male	5	Slc39a14_63214	Slc39a14	1741.57	-1.47527	0.238685	-6.18084	6.376e-10	6.131e-08
female	5	Ceacam1_29450	Ceacam1	591.353	-1.07496	0.174744	-6.15163	7.66887e-10	6.255e-08
male	5	Casc4_67336	Casc4	123.969	3.0347	0.492206	6.1655	7.02604e-10	6.70688e-08
female	5	Hsd3b2_79332	Hsd3b2	164.056	-4.07046	0.663313	-6.13656	8.43277e-10	6.8239e-08
male	5	Ppib_73998	Ppib	3443.56	-0.769173	0.125068	-6.15005	7.7457e-10	7.35472e-08
male	5	Oaf_56627	Oaf	1818.55	-1.0036	0.163281	-6.14645	7.92378e-10	7.48422e-08
male	5	Apof_55708	Apof	19174.2	-0.84934	0.138357	-6.13876	8.31694e-10	7.81444e-08
female	5	Mmadhc_73764	Mmadhc	353.311	1.28133	0.209817	6.10692	1.0157e-09	8.155e-08
female	5	Dhrs4_57505	Dhrs4	1394.19	1.09824	0.180133	6.09682	1.08203e-09	8.62014e-08
female	5	Ass1_80185	Ass1	13166.3	-1.28587	0.211029	-6.09333	1.10586e-09	8.74222e-08
male	5	Kng1_63859	Kng1	2451.04	-1.11222	0.181733	-6.12004	9.35501e-10	8.74401e-08
female	5	Cyp2c70_53906	Cyp2c70	7197.01	-1.29936	0.213393	-6.08903	1.13593e-09	8.85623e-08
female	5	Apoa5_70924	Apoa5	1212.01	-1.03794	0.170466	-6.08881	1.13751e-09	8.85623e-08
male	5	Itgal_30744	Itgal	28.9295	-7.51074	1.23052	-6.1037	1.0364e-09	9.6369e-08
male	5	Ugdh_30314	Ugdh	13923.8	1.33157	0.218864	6.08398	1.17236e-09	1.08449e-07
female	5	Slc22a7_68976	Slc22a7	42.9785	-8.10926	1.33957	-6.05365	1.41605e-09	1.09419e-07
female	5	Hal_58626	Hal	4874.87	-1.28986	0.213525	-6.04082	1.53335e-09	1.17599e-07
male	5	Apoa1_68759	Apoa1	143824	-1.04278	0.171804	-6.0696	1.28228e-09	1.18009e-07
female	5	Trf_73293	Trf	25742.5	-1.07818	0.178666	-6.03462	1.59337e-09	1.21297e-07
male	5	Ces2c_30444	Ces2c	1441.92	1.61039	0.265557	6.0642	1.32614e-09	1.21423e-07
male	5	Adra1b_65037	Adra1b	531.586	-1.25328	0.206712	-6.06292	1.33672e-09	1.2177e-07
male	5	Mup3_29559	Mup3	23414.3	-2.17892	0.359724	-6.0572	1.38509e-09	1.25539e-07
male	5	Asl_77578	Asl	3635.57	-1.52682	0.252272	-6.05229	1.42799e-09	1.28778e-07
male	5	C2_63618	C2	594.677	-1.48504	0.245499	-6.04907	1.45688e-09	1.30726e-07
female	5	Car3_29855	Car3	9992.03	-1.62331	0.270087	-6.01033	1.8515e-09	1.39911e-07
male	5	Car8_56604	Car8	682.053	-1.12159	0.18619	-6.02388	1.70288e-09	1.52039e-07
male	5	Bri3bp_59722	Bri3bp	174.675	1.91165	0.31773	6.01659	1.7813e-09	1.58253e-07
male	5	Eci3_65909	Eci3	189.968	1.57216	0.261628	6.00916	1.86482e-09	1.64858e-07
female	5	Serpina3m_29204	Serpina3m	513.936	-2.15874	0.360907	-5.98145	2.21164e-09	1.65905e-07
female	5	Slc27a1_29146	Slc27a1	148.726	3.7502	0.627617	5.97531	2.29659e-09	1.71029e-07
female	5	Serpinf1_80230	Serpinf1	5720.86	-0.995302	0.166697	-5.97074	2.36185e-09	1.74624e-07
female	5	Fn1_31533	Fn1	8690.96	-1.16319	0.195217	-5.95843	2.5468e-09	1.86954e-07
female	5	Abhd6_81892	Abhd6	348.747	1.77795	0.298465	5.95696	2.56972e-09	1.87298e-07
male	5	Herpud1_31617	Herpud1	1331.72	-1.53502	0.256381	-5.98725	2.13419e-09	1.87746e-07
male	5	Fabp3_76165	Fabp3	49.6774	9.49942	1.58742	5.9842	2.17455e-09	1.90363e-07
male	5	Acsl1_63893	Acsl1	1252.61	1.33984	0.223953	5.98269	2.19488e-09	1.9121e-07
male	5	Col4a1_75736	Col4a1	1359.82	1.584	0.265051	5.97622	2.2838e-09	1.97996e-07
female	5	Lpl_64601	Lpl	103.354	3.6601	0.615613	5.94546	2.75683e-09	1.99327e-07
female	5	Dbi_74471	Dbi	1887.51	1.02018	0.171651	5.94333	2.79295e-09	1.99327e-07
female	5	Acsl1_78338	Acsl1	18516.9	1.13313	0.190626	5.94424	2.77735e-09	1.99327e-07
female	5	Chchd10_66189	Chchd10	1496.99	0.996366	0.168048	5.92907	3.04657e-09	2.15928e-07
male	5	Arrdc2_65720	Arrdc2	36.5657	-7.82346	1.31364	-5.95556	2.59178e-09	2.23616e-07
male	5	Acot3_65533	Acot3	681.574	4.65709	0.782238	5.95355	2.62385e-09	2.253e-07
female	5	Hgfac_73443	Hgfac	1263.73	-1.39156	0.235201	-5.91647	3.28931e-09	2.31536e-07
male	5	Ten1_71014	Ten1	131.712	2.59349	0.436034	5.94792	2.71577e-09	2.32082e-07
male	5	1300017J02Rik_75449	1300017J02Rik	5242.17	-0.959695	0.161392	-5.94636	2.74172e-09	2.33189e-07
female	5	Fabp3_76165	Fabp3	49.6774	9.37672	1.5873	5.90735	3.47656e-09	2.43052e-07
male	5	Bhlhb9_70788	Bhlhb9	106.232	3.265	0.550267	5.93349	2.96555e-09	2.51036e-07
male	5	Ptprk_29229	Ptprk	857.197	-1.17009	0.197335	-5.92946	3.03934e-09	2.56075e-07
female	5	Slc22a26_59336	Slc22a26	50.537	-2.27957	0.386757	-5.89408	3.76783e-09	2.61635e-07
female	0.5	Cyp4a31_71013	Cyp4a31	5361.39	2.48242	0.388368	6.39192	1.63819e-10	2.61674e-07
male	5	Fam213a_79563	Fam213a	2384.26	1.51598	0.256149	5.91832	3.25244e-09	2.72749e-07
male	5	Fn1_73173	Fn1	3247.45	-1.11572	0.188917	-5.90586	3.50812e-09	2.92822e-07
male	5	Ephx2_30975	Ephx2	10571.7	0.84607	0.143317	5.90349	3.55882e-09	2.95679e-07
male	5	S100a10_55706	S100a10	929.187	1.46533	0.248271	5.90214	3.58822e-09	2.96747e-07
female	5	Cth_74032	Cth	2602.76	-1.45749	0.248717	-5.86004	4.62766e-09	3.19184e-07
male	5	Apoa4_57848	Apoa4	1775.21	-2.57291	0.437471	-5.88132	4.07013e-09	3.35057e-07
male	5	Etfb_32121	Etfb	1594.04	0.784456	0.133526	5.87491	4.23073e-09	3.46083e-07
male	5	Clip2_61529	Clip2	89.3677	1.96171	0.333939	5.87444	4.24263e-09	3.46083e-07
male	5	Pcp4l1_60860	Pcp4l1	60.9216	-6.53862	1.11438	-5.8675	4.42424e-09	3.59265e-07
male	5	Gstt2_73648	Gstt2	1982.44	1.35156	0.230578	5.86162	4.58368e-09	3.70535e-07
female	5	Slc17a3_55172	Slc17a3	149.023	-1.63965	0.281372	-5.82732	5.63256e-09	3.85905e-07
male	5	Hsd3b2_79332	Hsd3b2	164.056	-3.73243	0.637575	-5.85411	4.79576e-09	3.8594e-07
female	5	Kng1_63859	Kng1	2451.04	-1.0435	0.179177	-5.82389	5.74935e-09	3.91299e-07
female	5	Selenop_79409	Selenop	15538.5	-0.675556	0.116034	-5.82203	5.81366e-09	3.93072e-07
male	5	Ypel3_63134	Ypel3	45.0564	-3.62751	0.620742	-5.84384	5.10125e-09	4.08692e-07
male	5	Ugp2_59414	Ugp2	3085.54	-1.19812	0.205206	-5.83862	5.26342e-09	4.1981e-07
male	5	Gm45233_67360	Gm45233	7960.45	0.744335	0.12765	5.83107	5.50732e-09	4.3732e-07
male	5	Casd1_63638	Casd1	44.5562	-7.1134	1.22045	-5.82853	5.59192e-09	4.42082e-07
male	5	C8a_75831	C8a	3574.37	-1.66647	0.286056	-5.8257	5.6873e-09	4.4765e-07
female	5	Oaf_56627	Oaf	1818.55	-0.931551	0.160698	-5.79689	6.75574e-09	4.53783e-07
male	5	Tmem135_67078	Tmem135	1453.29	0.827416	0.142131	5.82151	5.83174e-09	4.57015e-07
male	5	Cpt1b_31741	Cpt1b	66.9715	4.61412	0.79285	5.81966	5.89662e-09	4.6009e-07
male	5	Pxmp2_72382	Pxmp2	5923.08	-0.850812	0.146261	-5.81708	5.98838e-09	4.65228e-07
male	5	Idh2_69780	Idh2	1808.25	0.837826	0.144126	5.81313	6.13148e-09	4.74291e-07
male	5	Nceh1_80299	Nceh1	150.873	2.11301	0.364449	5.79781	6.71878e-09	5.1749e-07
female	5	F11_29528	F11	518.127	-1.45036	0.251578	-5.76507	8.16247e-09	5.42398e-07
female	5	Ranbp10_62114	Ranbp10	2108.57	-1.01344	0.175802	-5.76469	8.18056e-09	5.42398e-07
female	5	Vnn1_57282	Vnn1	81.1197	4.71263	0.817814	5.76246	8.28949e-09	5.46097e-07
male	5	Sds_65289	Sds	286.053	-2.36976	0.409618	-5.78529	7.23867e-09	5.5515e-07
female	5	Scd1_63106	Scd1	7987.1	2.2558	0.391841	5.75694	8.56517e-09	5.60664e-07
male	5	Plg_29594	Plg	29705.3	-0.830993	0.143723	-5.78189	7.3867e-09	5.64093e-07
male	5	Serpina1b_67899	Serpina1b	18331.5	-1.23037	0.212881	-5.77959	7.48828e-09	5.69426e-07
female	5	Cpt1b_65168	Cpt1b	163.537	4.42273	0.769169	5.75002	8.92352e-09	5.80424e-07
male	5	Pah_68733	Pah	2080.18	-1.20913	0.209523	-5.77086	7.88658e-09	5.97184e-07
male	5	Serping1_30282	Serping1	1590.03	-1.08108	0.187457	-5.76707	8.06628e-09	6.0568e-07
male	5	Obp2a_54530	Obp2a	58.7794	-7.48957	1.29865	-5.76719	8.06055e-09	6.0568e-07
male	5	Dhrs4_57505	Dhrs4	1394.19	1.04347	0.181366	5.75339	8.74723e-09	6.54075e-07
male	5	Enpep_71495	Enpep	1014.01	-1.56477	0.272357	-5.74529	9.17627e-09	6.83309e-07
female	5	Eci1_68333	Eci1	149.499	2.30625	0.403413	5.71684	1.08524e-08	7.01445e-07
male	5	Sqor_69455	Sqor	2409.4	-0.885529	0.154797	-5.7206	1.06152e-08	7.87189e-07
male	5	Il1r1_75453	Il1r1	40.3133	-4.20364	0.734949	-5.71964	1.06753e-08	7.88389e-07
female	5	Lect2_29832	Lect2	368.693	-1.6339	0.287187	-5.68931	1.27557e-08	8.19316e-07
female	5	Pygl_80304	Pygl	4277.21	-0.92877	0.163508	-5.68029	1.34466e-08	8.58329e-07
female	5	Ftl1-ps1_80400	Ftl1-ps1	610.994	1.17335	0.206626	5.67863	1.3578e-08	8.61364e-07
female	5	Gnmt_32228	Gnmt	28913.8	-1.0689	0.188533	-5.66957	1.43155e-08	9.02578e-07
female	5	Spon2_64895	Spon2	226.458	2.89092	0.510384	5.66421	1.47705e-08	9.20673e-07
female	5	Tmprss6_73217	Tmprss6	3223.92	-0.747723	0.132011	-5.66408	1.47817e-08	9.20673e-07
male	5	Palmd_81941	Palmd	230.296	1.35797	0.23858	5.69187	1.25656e-08	9.24186e-07
male	5	Sdc4_72308	Sdc4	12014	-1.14681	0.201573	-5.68932	1.27546e-08	9.34265e-07
female	5	Apoa5_29365	Apoa5	1298.37	-1.04054	0.183905	-5.65805	1.53105e-08	9.42194e-07
female	5	Mpp1_76437	Mpp1	420.234	1.22223	0.216011	5.65819	1.5298e-08	9.42194e-07
female	5	Casc4_67336	Casc4	123.969	2.77827	0.491335	5.65453	1.56272e-08	9.50303e-07
female	5	Dlst_80652	Dlst	2699.29	0.558639	0.0987845	5.65513	1.55732e-08	9.50303e-07
female	5	Elovl5_63549	Elovl5	1470.23	1.26169	0.223283	5.65063	1.59857e-08	9.66382e-07
female	5	Sdc2_54849	Sdc2	653.62	-1.39792	0.247575	-5.64645	1.63796e-08	9.84403e-07
male	5	Mrap_68383	Mrap	208.921	1.52606	0.268764	5.67806	1.36229e-08	9.9381e-07
male	5	Ugt1a10_67771	Ugt1a10	88.299	-6.56927	1.1593	-5.66659	1.45665e-08	1.05835e-06
male	0.5	Decr1_29509	Decr1	3504.78	0.919419	0.149548	6.14798	7.84755e-10	1.08332e-06
male	5	Ndufab1_70679	Ndufab1	326.912	1.48615	0.262653	5.65823	1.52943e-08	1.10229e-06
male	5	Ece1_78400	Ece1	1086.18	-0.944753	0.166952	-5.65885	1.52392e-08	1.10229e-06
male	5	Tk1_29710	Tk1	257.969	-3.30581	0.584615	-5.65468	1.56132e-08	1.12078e-06
male	5	Upp2_57375	Upp2	2395.66	-2.33202	0.41297	-5.64696	1.6331e-08	1.163e-06
male	5	Zfand4_73153	Zfand4	43.9226	-4.13444	0.732153	-5.64697	1.63304e-08	1.163e-06
male	5	Fam213a_65490	Fam213a	2477.47	1.25881	0.222993	5.64509	1.65092e-08	1.17104e-06
male	5	Cdc123_73322	Cdc123	30.0471	-7.01554	1.24417	-5.63872	1.7132e-08	1.21044e-06
male	5	Fggy_63434	Fggy	772.249	-0.997889	0.177011	-5.63743	1.72603e-08	1.21472e-06
male	5	Dab1_69150	Dab1	35.5436	6.432	1.14159	5.63426	1.75814e-08	1.23248e-06
female	5	Ech1_80622	Ech1	112.212	2.36319	0.42171	5.60383	2.09671e-08	1.25278e-06
male	5	Hao2_29305	Hao2	425.106	4.60519	0.8183	5.62775	1.82578e-08	1.27492e-06
female	5	Fn1_73173	Fn1	3247.45	-1.04879	0.187316	-5.59902	2.15565e-08	1.28056e-06
male	5	Cyp4a31_73149	Cyp4a31	48.3171	5.98537	1.06439	5.62329	1.87358e-08	1.30323e-06
male	5	Snrpf_78879	Snrpf	454.773	0.923915	0.164451	5.61819	1.92973e-08	1.3371e-06
female	5	Prodh_66125	Prodh	2198.59	-1.41958	0.25412	-5.58628	2.31985e-08	1.37018e-06
male	5	Akr1c6_73506	Akr1c6	676.596	-1.19581	0.213144	-5.61034	2.01928e-08	1.39377e-06
male	5	Cyp39a1_59331	Cyp39a1	129.696	-5.6124	1.00049	-5.60965	2.02742e-08	1.39402e-06
female	5	Pex11a_29607	Pex11a	47.1384	4.38148	0.78529	5.57944	2.41295e-08	1.41702e-06
male	5	Ppp4r3b_68394	Ppp4r3b	21.4251	-6.86431	1.2253	-5.60214	2.11721e-08	1.45021e-06
male	0.5	Psmc3ip_29288	Psmc3ip	4.01426	-14.9408	2.45397	-6.08843	1.14025e-09	1.46163e-06
male	5	Acsl5_60831	Acsl5	5344.44	1.52199	0.271898	5.59763	2.17298e-08	1.48275e-06
male	5	Pygl_80304	Pygl	4277.21	-0.919937	0.164386	-5.59619	2.19115e-08	1.48949e-06
male	5	Slc27a5_60085	Slc27a5	6076.39	-0.859956	0.153864	-5.58907	2.28284e-08	1.54596e-06
female	5	Ddhd2_73126	Ddhd2	1683.65	1.29335	0.23253	5.56205	2.6662e-08	1.55685e-06
male	5	C8b_73022	C8b	1137.57	-1.57542	0.282147	-5.5837	2.35461e-08	1.58856e-06
female	5	Serpina3m_55888	Serpina3m	361.985	-2.23197	0.401672	-5.55669	2.74933e-08	1.59041e-06
female	5	Afm_59188	Afm	9616.22	-0.93239	0.167806	-5.55636	2.75463e-08	1.59041e-06
male	5	Gm4756_56094	Gm4756	2293.16	-2.12662	0.38122	-5.57845	2.42665e-08	1.62495e-06
male	5	Fggy_82067	Fggy	371.349	-1.37688	0.246809	-5.57871	2.42309e-08	1.62495e-06
male	5	Bola3_67256	Bola3	478.691	1.23107	0.220758	5.57654	2.45352e-08	1.63684e-06
male	5	Acss3_59461	Acss3	297.23	1.84013	0.330108	5.57433	2.48477e-08	1.65154e-06
male	5	Lpl_64601	Lpl	103.354	3.41111	0.612873	5.56577	2.61002e-08	1.72839e-06
male	5	Stx4a_30737	Stx4a	1778.68	0.920004	0.165443	5.56084	2.68484e-08	1.77141e-06
male	5	Serpina4-ps1_31570	Serpina4-ps1	322.682	-10.6745	1.92102	-5.55669	2.74945e-08	1.80738e-06
male	5	Hadhb_66859	Hadhb	388.816	1.21607	0.21911	5.55004	2.85601e-08	1.87058e-06
female	5	Gm45753_29904	Gm45753	5963.04	-0.95091	0.172132	-5.5243	3.30809e-08	1.89928e-06
male	5	AI182371_69945	AI182371	363.66	-1.45117	0.261707	-5.54501	2.93931e-08	1.91814e-06
male	5	Cd3d_81924	Cd3d	22.223	-6.98278	1.25968	-5.54329	2.96836e-08	1.93008e-06
male	5	Igfbp4_71725	Igfbp4	8407.68	-0.737805	0.133122	-5.54231	2.98506e-08	1.93393e-06
male	5	Cox6b1_29508	Cox6b1	345.114	1.37068	0.247505	5.53798	3.05973e-08	1.97518e-06
male	5	Sept9_71666	2022-09-09	2621.03	1.11418	0.201281	5.53547	3.10402e-08	1.99659e-06
male	5	Itpr1_66928	Itpr1	90.2551	-2.93811	0.530975	-5.53343	3.14024e-08	2.01267e-06
male	0.5	Eci2_58460	Eci2	1745.54	0.889707	0.14765	6.02579	1.68283e-09	2.01334e-06
male	5	Fam131c_54462	Fam131c	220.519	2.29361	0.415374	5.5218	3.35546e-08	2.14296e-06
female	5	Sqor_69455	Sqor	2409.4	-0.838961	0.15261	-5.49743	3.85369e-08	2.20024e-06
male	5	Nmt1_29598	Nmt1	440.615	1.06797	0.193603	5.5163	3.4622e-08	2.20328e-06
female	5	Atp5g3_56249	Atp5g3	2117.42	0.753521	0.137124	5.49517	3.90344e-08	2.21633e-06
male	5	Gm29427_63685	Gm29427	206.049	-2.14179	0.388387	-5.51459	3.49591e-08	2.21688e-06
male	5	Apon_73675	Apon	844.545	-1.1995	0.217623	-5.51184	3.55099e-08	2.24388e-06
male	5	Trf_67536	Trf	22265.5	-0.838697	0.152374	-5.5042	3.70846e-08	2.33516e-06
female	5	Ten1_71014	Ten1	131.712	2.37012	0.432182	5.48409	4.15599e-08	2.34676e-06
female	5	Prodh_64282	Prodh	698.311	-1.3648	0.248916	-5.483	4.18182e-08	2.34845e-06
male	5	1300017J02Rik_32004	1300017J02Rik	3012.54	-0.788789	0.143569	-5.49416	3.92581e-08	2.46338e-06
male	5	Cxcl1_29501	Cxcl1	138.208	-3.85134	0.701184	-5.49263	3.96003e-08	2.47619e-06
male	5	Tat_60031	Tat	237.287	-2.74248	0.499436	-5.49116	3.9931e-08	2.4882e-06
male	5	Gpx4_32041	Gpx4	844.754	0.822894	0.149889	5.49001	4.01903e-08	2.49569e-06
male	5	Mast3_67767	Mast3	819.465	-1.67389	0.305285	-5.48304	4.18077e-08	2.58717e-06
female	5	Cyp2c54_63720	Cyp2c54	15875.4	-2.16515	0.396493	-5.46075	4.74138e-08	2.64822e-06
female	5	Itih2_63978	Itih2	4608.19	-0.722463	0.132332	-5.45947	4.77552e-08	2.65287e-06
female	5	Crat_69948	Crat	62.6157	3.36117	0.615899	5.45733	4.83345e-08	2.67061e-06
female	5	F13b_57631	F13b	1366.97	-0.984024	0.180422	-5.45402	4.92425e-08	2.70623e-06
male	5	Apmap_63317	Apmap	329.351	1.60675	0.293665	5.47138	4.46546e-08	2.75386e-06
female	5	Col13a1_63660	Col13a1	153.81	-1.44981	0.266122	-5.4479	5.09685e-08	2.78618e-06
female	0.5	Cyp4a12a_79220	Cyp4a12a	2131.52	4.13098	0.691852	5.97091	2.35942e-09	2.82658e-06
male	5	Cyp1a2_29175	Cyp1a2	729.758	-1.34991	0.246961	-5.46611	4.60009e-08	2.82716e-06
female	5	Ugp2_59414	Ugp2	3085.54	-1.11023	0.20395	-5.44361	5.22125e-08	2.83909e-06
male	5	Atp9a_63433	Atp9a	3616.07	1.019	0.186518	5.46328	4.6742e-08	2.86291e-06
female	5	Gls2_66342	Gls2	334.766	-1.6356	0.300748	-5.43842	5.37551e-08	2.90759e-06
male	5	Pltp_73315	Pltp	90.3769	3.45214	0.632855	5.45486	4.9011e-08	2.99168e-06
male	5	Cfhr2_77124	Cfhr2	3000.42	-1.0147	0.186197	-5.4496	5.04825e-08	3.07105e-06
female	5	Cyp2c29_81850	Cyp2c29	9013.49	-1.12951	0.208286	-5.42289	5.86436e-08	3.1554e-06
female	5	Egfr_72327	Egfr	1859.92	-1.50817	0.278394	-5.41738	6.04774e-08	3.23712e-06
male	5	Itih1_29694	Itih1	1644.63	-1.05357	0.193716	-5.43874	5.36584e-08	3.25322e-06
female	5	Sephs2_62041	Sephs2	4278.49	-0.974454	0.180053	-5.41206	6.23048e-08	3.30055e-06
female	5	Igfbp2_70464	Igfbp2	201.284	1.91786	0.354339	5.41249	6.21553e-08	3.30055e-06
male	5	Ptprf_31370	Ptprf	1338.17	-0.859411	0.15812	-5.43517	5.47443e-08	3.30788e-06
female	5	Gm45233_67360	Gm45233	7960.45	0.688732	0.127431	5.40474	6.49036e-08	3.42059e-06
male	5	Cyp4f14_58129	Cyp4f14	468.761	-1.95716	0.360881	-5.42327	5.85171e-08	3.52399e-06
male	5	Ly6a_67292	Ly6a	34.4241	-7.41946	1.36857	-5.42132	5.91591e-08	3.55073e-06
male	0.5	Acsl1_78338	Acsl1	18516.9	1.06411	0.179772	5.91922	3.2348e-09	3.62823e-06
female	5	Suclg1_67167	Suclg1	895.755	0.889256	0.165056	5.38759	7.14087e-08	3.74422e-06
male	0.5	Apaf1_59623	Apaf1	22.6415	-6.84301	1.15906	-5.90391	3.54993e-09	3.74747e-06
male	5	Micu2_72626	Micu2	1770.26	0.979554	0.181097	5.40901	6.33732e-08	3.79099e-06
male	5	Pdk4_72485	Pdk4	63.607	5.49041	1.01689	5.39923	6.69269e-08	3.99027e-06
female	5	Slc37a4_77652	Slc37a4	879.255	-1.54546	0.287609	-5.37346	7.72388e-08	4.02935e-06
male	5	Slc39a14_79940	Slc39a14	552.966	-1.65734	0.307213	-5.39475	6.86203e-08	4.07768e-06
male	5	Ambp_79190	Ambp	66917.6	-0.993455	0.184218	-5.39283	6.93568e-08	4.10785e-06
female	5	Pla2g6_68440	Pla2g6	375.183	1.38307	0.257639	5.36824	7.95108e-08	4.12693e-06
male	5	Hpd_78964	Hpd	29843.2	-0.967337	0.180065	-5.37216	7.77986e-08	4.59268e-06
female	5	Tk1_29710	Tk1	257.969	-2.87413	0.537663	-5.34559	9.01227e-08	4.65422e-06
female	5	Cpt1b_31741	Cpt1b	66.9715	4.25211	0.795734	5.34362	9.11066e-08	4.68151e-06
male	5	Sqor_76929	Sqor	794.377	-0.982146	0.183136	-5.36292	8.18873e-08	4.8182e-06
female	5	Ece1_78400	Ece1	1086.18	-0.871706	0.163422	-5.33407	9.60346e-08	4.91019e-06
male	5	Azgp1_58722	Azgp1	6062.82	-0.759703	0.14192	-5.35305	8.64835e-08	5.072e-06
male	5	Ftl1-ps1_65192	Ftl1-ps1	728.14	1.24706	0.233072	5.35054	8.76913e-08	5.12609e-06
female	5	Cux2_66345	Cux2	40.0454	-3.06865	0.576313	-5.32463	1.01159e-07	5.14661e-06
female	5	Slco2b1_29172	Slco2b1	1430.08	-0.908255	0.170749	-5.31926	1.04193e-07	5.27483e-06
female	5	Ppib_73998	Ppib	3443.56	-0.657817	0.123814	-5.31295	1.07863e-07	5.41889e-06
female	5	Osbpl3_80541	Osbpl3	54.9113	4.77409	0.898642	5.31257	1.08093e-07	5.41889e-06
male	5	Dusp3_66496	Dusp3	174.858	1.24272	0.233263	5.32754	9.95499e-08	5.8004e-06
female	5	Cox6b1_29508	Cox6b1	345.114	1.30034	0.245605	5.29444	1.19382e-07	5.9558e-06
male	5	Serpinf2_60955	Serpinf2	33501.3	-1.00763	0.189342	-5.32177	1.02763e-07	5.96822e-06
male	0.5	Ephx2_30975	Ephx2	10571.7	0.784562	0.135088	5.80777	6.33114e-09	6.31215e-06
male	5	Sephs2_62041	Sephs2	4278.49	-0.959376	0.180984	-5.30088	1.15248e-07	6.67176e-06
female	5	Asl_77578	Asl	3635.57	-1.32267	0.251007	-5.26946	1.36827e-07	6.79308e-06
male	5	Hsbp1_76679	Hsbp1	154.485	1.36496	0.257844	5.29377	1.1982e-07	6.91409e-06
female	5	Glud1_72229	Glud1	10965	-0.692634	0.131636	-5.26175	1.4269e-07	7.05011e-06
male	5	Slco2b1_29172	Slco2b1	1430.08	-0.918451	0.173888	-5.28185	1.27884e-07	7.35582e-06
male	5	Cfb_73409	Cfb	10513.2	-0.80018	0.151556	-5.27976	1.29356e-07	7.4167e-06
male	5	Gpx1_76527	Gpx1	4864.91	0.680573	0.128976	5.27673	1.31513e-07	7.51632e-06
female	5	Paqr7_55653	Paqr7	1150.47	1.37983	0.26299	5.24673	1.54824e-07	7.5768e-06
female	5	Bhlhb9_70788	Bhlhb9	106.232	2.86054	0.54519	5.24687	1.54706e-07	7.5768e-06
male	5	Retreg2_73196	Retreg2	948.86	-0.876675	0.166218	-5.27424	1.33304e-07	7.59453e-06
male	5	Cox6b1_69737	Cox6b1	2638.58	0.893467	0.169596	5.26821	1.37761e-07	7.8236e-06
male	5	Cecr2_77143	Cecr2	554.842	-1.24745	0.236835	-5.26717	1.38539e-07	7.84296e-06
female	5	Serpina7_66792	Serpina7	291.462	2.58055	0.49346	5.22951	1.69958e-07	8.26225e-06
female	5	Paxx_73045	Paxx	158.338	-1.7723	0.339037	-5.22745	1.71865e-07	8.26225e-06
female	5	Prlr_76152	Prlr	1026.48	-1.60431	0.306913	-5.22725	1.72046e-07	8.26225e-06
female	5	Gpld1_78953	Gpld1	577.36	-1.29516	0.247724	-5.22824	1.71133e-07	8.26225e-06
male	0.5	Acadm_31166	Acadm	986.874	0.961854	0.167245	5.75118	8.86226e-09	8.32854e-06
male	0.5	Hsdl2_60614	Hsdl2	208.297	1.70181	0.296308	5.74336	9.28178e-09	8.32854e-06
female	5	Arpp19_31951	Arpp19	832.712	0.798275	0.152852	5.22253	1.76493e-07	8.43639e-06
female	5	Masp1_61263	Masp1	742.369	-0.883438	0.169543	-5.2107	1.88129e-07	8.95093e-06
male	5	Eci1_68333	Eci1	149.499	2.15011	0.410545	5.2372	1.63032e-07	9.20056e-06
female	5	Serpina9_29057	Serpina9	36.0555	-7.51169	1.44469	-5.19952	1.998e-07	9.4624e-06
male	5	Prodh_66297	Prodh	306.612	-2.30042	0.439999	-5.22824	1.71129e-07	9.59711e-06
male	5	Serpinc1_80392	Serpinc1	14972.4	-0.630863	0.12066	-5.22846	1.70932e-07	9.59711e-06
female	5	1300017J02Rik_32004	1300017J02Rik	3012.54	-0.738652	0.14221	-5.19409	2.05727e-07	9.69841e-06
male	5	Ranbp9_64382	Ranbp9	1077.22	0.769143	0.147402	5.218	1.80863e-07	1.01114e-05
male	5	Ahsg_60771	Ahsg	6969.25	-0.888451	0.170289	-5.21733	1.81523e-07	1.01168e-05
female	5	Slc27a2_69141	Slc27a2	2618.15	1.01595	0.195949	5.18476	2.16299e-07	1.01503e-05
male	5	Kng2_62454	Kng2	2233.28	-1.00229	0.192218	-5.21436	1.84453e-07	1.02483e-05
male	5	Xrcc3_62076	Xrcc3	22.5947	-6.74681	1.29468	-5.2112	1.87628e-07	1.03925e-05
male	5	Glud1_77476	Glud1	1894.92	-0.821668	0.157782	-5.20761	1.91288e-07	1.05626e-05
female	5	Ftl1_70410	Ftl1	6244.15	0.738285	0.142758	5.17158	2.32124e-07	1.07943e-05
female	5	Cdc34_73256	Cdc34	1862.22	0.982901	0.19005	5.1718	2.31847e-07	1.07943e-05
female	0.5	Serinc2_76393	Serinc2	248.089	1.6862	0.295316	5.70981	1.13106e-08	1.08401e-05
female	5	Cdc34_65270	Cdc34	1208.1	0.996908	0.192852	5.16929	2.34979e-07	1.08778e-05
male	5	Rbp7_54249	Rbp7	8.1709	-21.3173	4.09875	-5.20093	1.98291e-07	1.09158e-05
male	5	4933434E20Rik_66690	4933434E20Rik	505.199	0.832234	0.160235	5.19384	2.05997e-07	1.13053e-05
male	5	Gm20708_60418	Gm20708	639.6	-1.45211	0.279772	-5.19033	2.09924e-07	1.14856e-05
male	5	Fabp2_29125	Fabp2	4717.72	1.1001	0.212087	5.18701	2.13691e-07	1.16351e-05
male	5	Ctsh_69098	Ctsh	1886.86	-0.752672	0.145113	-5.18679	2.13952e-07	1.16351e-05
female	5	Palmd_81941	Palmd	230.296	1.20704	0.23434	5.15081	2.59363e-07	1.19528e-05
male	5	Aldh1l1_70294	Aldh1l1	2723.84	-1.33204	0.257162	-5.17976	2.22165e-07	1.20452e-05
male	5	Man2a1_60251	Man2a1	2403.11	-0.757669	0.14631	-5.17851	2.23662e-07	1.20899e-05
male	5	Rtn4_54926	Rtn4	194.873	3.13587	0.606031	5.17445	2.28588e-07	1.2319e-05
female	5	Ggcx_71598	Ggcx	1758.71	-0.745716	0.144971	-5.14388	2.69121e-07	1.23471e-05
male	5	Sh2d3c_60694	Sh2d3c	15.6792	-6.65515	1.28665	-5.17248	2.31006e-07	1.2375e-05
male	5	Dlst_80652	Dlst	2699.29	0.516903	0.0999318	5.17256	2.30913e-07	1.2375e-05
female	5	Adh4_59055	Adh4	2624.99	-1.22405	0.238094	-5.14102	2.73243e-07	1.24805e-05
female	5	Cycs_80675	Cycs	485.164	1.28437	0.24988	5.13994	2.7483e-07	1.24975e-05
male	5	Cyp2b13_55982	Cyp2b13	56.1585	5.85279	1.13323	5.1647	2.40819e-07	1.28623e-05
male	5	Serpind1_30154	Serpind1	1902.34	-0.951901	0.184353	-5.16346	2.42428e-07	1.29098e-05
male	0.5	Dhrs4_57505	Dhrs4	1394.19	0.96683	0.170831	5.65958	1.51746e-08	1.29678e-05
female	5	Hsdl2_60614	Hsdl2	208.297	1.56783	0.305875	5.1257	2.96428e-07	1.33793e-05
female	5	Lonp2_69977	Lonp2	1717.51	0.963175	0.18792	5.12545	2.96826e-07	1.33793e-05
male	5	Uqcr11_76091	Uqcr11	2754.73	0.862241	0.167408	5.15055	2.59726e-07	1.37901e-05
male	5	Ncoa3_32112	Ncoa3	31.3786	-5.87274	1.14066	-5.14857	2.62481e-07	1.38952e-05
male	5	Ppm1h_63195	Ppm1h	240.057	1.38532	0.269181	5.14642	2.65501e-07	1.40138e-05
female	5	Pygl_31032	Pygl	7146.04	-0.718516	0.140456	-5.1156	3.12745e-07	1.40353e-05
female	5	Leap2_59596	Leap2	410.902	-2.24288	0.43854	-5.11443	3.14696e-07	1.40614e-05
female	5	Fabp4_78024	Fabp4	458.712	2.7521	0.538384	5.11177	3.19152e-07	1.41988e-05
female	5	Nat8f6_80489	Nat8f6	208.546	-5.71541	1.11959	-5.1049	3.30965e-07	1.46609e-05
male	0.5	Gstm2_29098	Gstm2	563.037	-1.75295	0.311892	-5.62038	1.90542e-08	1.48673e-05
male	0.5	Pex11a_66218	Pex11a	455.221	1.51001	0.268628	5.62118	1.89653e-08	1.48673e-05
female	5	Pdk4_72485	Pdk4	63.607	5.12199	1.00536	5.09469	3.49312e-07	1.54072e-05
male	5	Car1_65101	Car1	59.6685	-2.90051	0.565759	-5.12676	2.94764e-07	1.55127e-05
male	5	Cyp2e1_68041	Cyp2e1	37020.3	-1.16229	0.226926	-5.12187	3.02516e-07	1.58741e-05
male	5	Lysmd2_56484	Lysmd2	45.4034	4.90345	0.957949	5.11869	3.07663e-07	1.60676e-05
male	5	Kmt5a_66560	Kmt5a	644.377	1.22517	0.239363	5.11849	3.07994e-07	1.60676e-05
female	5	Kng1_29440	Kng1	7910.74	-0.860631	0.169268	-5.08443	3.68733e-07	1.6187e-05
female	5	Fn1_65729	Fn1	1455.97	-0.949005	0.186676	-5.08371	3.70141e-07	1.6187e-05
female	5	Ftl1_72676	Ftl1	4596.31	0.889552	0.175273	5.07525	3.86987e-07	1.6852e-05
female	0.5	Fabp1_29382	Fabp1	39873.7	1.04666	0.186843	5.60182	2.12111e-08	1.69406e-05
male	5	Slc22a7_29397	Slc22a7	29.6014	-7.275	1.42449	-5.10709	3.27156e-07	1.69853e-05
male	5	Fn1_65729	Fn1	1455.97	-0.970331	0.190024	-5.10636	3.28424e-07	1.69853e-05
male	5	C4b_76021	C4b	721.276	-1.63089	0.319351	-5.10688	3.27523e-07	1.69853e-05
male	5	Amy1_80222	Amy1	326.035	-1.61631	0.316599	-5.10524	3.30375e-07	1.70371e-05
female	5	Tkfc_55800	Tkfc	2509.19	-0.896419	0.176814	-5.06984	3.98148e-07	1.71923e-05
female	5	Hsd17b2_59915	Hsd17b2	1687.45	-1.03299	0.203728	-5.07044	3.9689e-07	1.71923e-05
male	5	Ftl1_70410	Ftl1	6244.15	0.72973	0.143012	5.10256	3.35094e-07	1.72309e-05
male	5	Lrp1_78770	Lrp1	3687.89	-0.754021	0.147807	-5.10138	3.37188e-07	1.72891e-05
female	5	Ppib_30521	Ppib	1827.36	-0.597033	0.117874	-5.06501	4.08384e-07	1.75605e-05
female	5	Gstt2_78898	Gstt2	252.921	1.61142	0.318251	5.06334	4.11967e-07	1.76408e-05
male	5	Pecr_31484	Pecr	233.769	-1.65344	0.324443	-5.09624	3.46463e-07	1.7714e-05
male	5	Crot_61759	Crot	1380.7	1.6651	0.327257	5.08806	3.61747e-07	1.84429e-05
male	0.5	Hgfac_73443	Hgfac	1263.73	-1.24829	0.223899	-5.57523	2.472e-08	1.84844e-05
male	5	Acadvl_29377	Acadvl	2464.57	0.767921	0.150971	5.08654	3.64657e-07	1.85386e-05
male	5	Fah_65208	Fah	1278.56	-0.751636	0.147877	-5.08285	3.71815e-07	1.88491e-05
male	5	Hibadh_55235	Hibadh	1203.93	-1.02028	0.201035	-5.07512	3.87247e-07	1.95761e-05
male	5	Rpl38_72967	Rpl38	504.144	0.950983	0.18752	5.07137	3.94952e-07	1.99095e-05
male	5	Mmd_78526	Mmd	648.022	1.11843	0.220953	5.06182	4.15263e-07	2.08748e-05
male	5	Dhx32_80498	Dhx32	168.844	1.31195	0.259426	5.05713	4.25623e-07	2.13359e-05
female	5	Cox6b1_69737	Cox6b1	2638.58	0.850449	0.169207	5.02607	5.00623e-07	2.13481e-05
male	5	Rnase4_54446	Rnase4	14137	-1.6465	0.325688	-5.05545	4.29384e-07	2.14048e-05
male	5	Fah_70051	Fah	12862.8	-0.717446	0.141911	-5.05559	4.29061e-07	2.14048e-05
male	5	Entpd5_56729	Entpd5	1936.47	0.815944	0.161504	5.05216	4.36831e-07	2.17157e-05
male	5	Ndufa1_30650	Ndufa1	8375.89	0.548502	0.10867	5.04743	4.47801e-07	2.21578e-05
male	5	Pctp_59011	Pctp	199.233	3.83402	0.759624	5.04726	4.48194e-07	2.21578e-05
male	5	Rmnd5a_56652	Rmnd5a	2183.33	-0.628907	0.124651	-5.04534	4.52706e-07	2.23194e-05
male	5	Kat2b_77824	Kat2b	23.3991	-6.63427	1.31515	-5.04452	4.54672e-07	2.23549e-05
female	5	Crp_29572	Crp	21125.4	-0.762247	0.151965	-5.01593	5.2777e-07	2.24128e-05
female	5	Aldh1l1_70294	Aldh1l1	2723.84	-1.28552	0.256436	-5.01304	5.35769e-07	2.26588e-05
male	0.5	Hadha_31123	Hadha	3694.93	0.68478	0.124051	5.52016	3.38686e-08	2.3471e-05
male	0.5	Acsl1_63893	Acsl1	1252.61	1.16516	0.2111	5.51946	3.40046e-08	2.3471e-05
female	5	Etfdh_54552	Etfdh	467.749	1.31581	0.263185	4.99957	5.74577e-07	2.42005e-05
male	5	Fgg_59444	Fgg	7279.45	-1.00354	0.199609	-5.02755	4.96785e-07	2.43588e-05
male	5	Suclg2_71694	Suclg2	4422.3	0.595266	0.11843	5.0263	5.00038e-07	2.44514e-05
male	5	Mttp_58314	Mttp	8637.38	0.654887	0.130346	5.02422	5.05489e-07	2.46508e-05
male	5	Fchsd2_68301	Fchsd2	215.735	-1.64271	0.327042	-5.02292	5.0893e-07	2.47514e-05
female	5	Cfhr2_75663	Cfhr2	4717.19	-1.00172	0.200596	-4.99371	5.9231e-07	2.48456e-05
female	5	Fabp5_29285	Fabp5	1056	2.68743	0.538687	4.98885	6.074e-07	2.5375e-05
female	5	Plg_29594	Plg	29705.3	-0.715788	0.143582	-4.98524	6.18853e-07	2.57488e-05
male	5	Mtcp1_60100	Mtcp1	22.8547	-6.74406	1.34549	-5.01235	5.377e-07	2.60799e-05
male	5	Rnf145_56699	Rnf145	59.7175	2.87224	0.57314	5.01142	5.40303e-07	2.61355e-05
male	5	Paqr9_57717	Paqr9	4680.79	1.56039	0.311461	5.00991	5.44547e-07	2.627e-05
female	5	Gpx4_32041	Gpx4	844.754	0.737702	0.148162	4.97902	6.39085e-07	2.64834e-05
male	5	Vwa8_58994	Vwa8	3056.31	1.12772	0.225201	5.00762	5.51077e-07	2.65138e-05
male	5	Pecr_68952	Pecr	347.85	-1.75556	0.350629	-5.00688	5.53188e-07	2.65441e-05
female	5	Reep6_56568	Reep6	730.054	1.03992	0.208977	4.97622	6.48371e-07	2.67603e-05
female	5	Gstm2_29098	Gstm2	563.037	-1.63544	0.328732	-4.97498	6.5254e-07	2.68246e-05
male	0.5	Slc27a1_70148	Slc27a1	244.289	2.00807	0.365986	5.48675	4.09401e-08	2.72115e-05
female	5	Pigb_66616	Pigb	90.6391	-1.62379	0.326823	-4.9684	6.7506e-07	2.76398e-05
male	5	Phb_63417	Phb	2945.73	0.596738	0.119397	4.99794	5.79461e-07	2.77307e-05
male	5	Dgat2_68788	Dgat2	4078.66	-1.11781	0.223681	-4.99733	5.81282e-07	2.77439e-05
female	5	Cyp2d26_59998	Cyp2d26	1977.09	-0.909749	0.183282	-4.96367	6.91738e-07	2.82103e-05
male	5	Spc24_69570	Spc24	131.378	2.2157	0.444085	4.98937	6.05762e-07	2.88355e-05
female	5	Sdc4_81860	Sdc4	10813.7	-0.906012	0.182769	-4.95715	7.15338e-07	2.90574e-05
male	5	Lifr_58010	Lifr	1236.78	-1.33451	0.267622	-4.98656	6.14624e-07	2.91157e-05
male	5	Iqsec1_64230	Iqsec1	44.0124	-3.95097	0.792335	-4.98648	6.14891e-07	2.91157e-05
female	5	Chpt1_64671	Chpt1	872.359	1.16496	0.23521	4.95283	7.31428e-07	2.9594e-05
male	5	Cyp2d26_59998	Cyp2d26	1977.09	-0.926485	0.186043	-4.97994	6.36042e-07	3.00379e-05
female	0.5	Acaa1b_29729	Acaa1b	363.644	1.61514	0.295143	5.47241	4.43943e-08	3.0391e-05
female	5	Csad_56629	Csad	395.663	2.93144	0.592679	4.94608	7.57219e-07	3.05174e-05
male	5	Tbc1d8b_55423	Tbc1d8b	63.5098	-2.54431	0.511578	-4.97345	6.57728e-07	3.08995e-05
male	5	Kcnn2_76645	Kcnn2	22.1595	-6.57256	1.32148	-4.97362	6.57141e-07	3.08995e-05
male	5	Rmdn2_55724	Rmdn2	24.7203	-6.82903	1.37346	-4.97212	6.62242e-07	3.09538e-05
male	5	Rnf40_59921	Rnf40	507.29	-0.950239	0.191114	-4.97209	6.62336e-07	3.09538e-05
male	5	Ankra2_55034	Ankra2	123.717	-2.16641	0.436168	-4.96693	6.80223e-07	3.17072e-05
female	5	Plg_69252	Plg	11425.8	-0.787494	0.159746	-4.92967	8.2367e-07	3.30659e-05
male	5	Mkx_58300	Mkx	34.1457	-6.63603	1.33971	-4.95335	7.29458e-07	3.39141e-05
male	5	Shb_76153	Shb	314.01	-1.51279	0.305546	-4.95108	7.38014e-07	3.42232e-05
male	5	Apoa1_31604	Apoa1	17402.1	-0.768373	0.155233	-4.9498	7.42903e-07	3.43612e-05
male	5	Rufy3_80605	Rufy3	203.294	-1.31816	0.266365	-4.9487	7.47097e-07	3.44664e-05
male	5	Itih3_68444	Itih3	15013.4	-1.26216	0.255117	-4.94736	7.5226e-07	3.46155e-05
male	5	Rpl27-ps3_76289	Rpl27-ps3	2042.65	0.579403	0.117145	4.94603	7.5743e-07	3.47643e-05
male	5	Col27a1_63225	Col27a1	197.036	-2.61434	0.52864	-4.94542	7.59811e-07	3.47846e-05
male	5	Krt8_31071	Krt8	556.376	1.11193	0.225047	4.94089	7.77652e-07	3.55108e-05
female	5	Creg1_32043	Creg1	2315.88	0.813703	0.165602	4.91362	8.94122e-07	3.57544e-05
male	5	Mocs1_78175	Mocs1	365.26	-0.90004	0.182364	-4.9354	7.99864e-07	3.64324e-05
male	5	Ccdc191_70189	Ccdc191	34.5681	-6.25742	1.26825	-4.93388	8.06129e-07	3.66248e-05
male	5	Acaa1a_29428	Acaa1a	6796.7	1.75062	0.354881	4.93298	8.09854e-07	3.66364e-05
male	5	Shtn1_59104	Shtn1	1036.5	0.7684	0.155773	4.93283	8.10467e-07	3.66364e-05
male	5	Camk1d_58180	Camk1d	470.201	-2.73185	0.553933	-4.93173	8.15025e-07	3.67499e-05
male	5	Aqp3_76050	Aqp3	39.1366	9.59289	1.94636	4.92864	8.28028e-07	3.72426e-05
female	5	Gstp1_64006	Gstp1	4122.82	1.26103	0.257264	4.9017	9.50094e-07	3.78454e-05
male	5	Rab9_68516	Rab9	279.945	1.18996	0.241825	4.92076	8.62094e-07	3.86779e-05
female	5	Ugdh_30314	Ugdh	13923.8	1.07158	0.218935	4.8945	9.85544e-07	3.91059e-05
female	5	Ces1f_71360	Ces1f	2587.54	0.593715	0.121331	4.89336	9.91269e-07	3.91818e-05
male	5	Sult1b1_59449	Sult1b1	431.382	-1.47942	0.30092	-4.91633	8.81811e-07	3.94638e-05
male	5	Acad11_58765	Acad11	10179.8	0.645281	0.131272	4.9156	8.851e-07	3.95125e-05
female	5	Cxcl12_31252	Cxcl12	704.773	-1.00367	0.205336	-4.88793	1.01901e-06	4.0124e-05
male	5	Ly6e_69740	Ly6e	331.403	-1.32966	0.270757	-4.9109	9.06574e-07	4.03706e-05
male	5	Obp1a_54325	Obp1a	23.2552	-6.88111	1.40255	-4.90614	9.28874e-07	4.12613e-05
male	5	Tmem98_56658	Tmem98	194.048	1.28391	0.261845	4.90334	9.42217e-07	4.17507e-05
male	5	Adh4_59055	Adh4	2624.99	-1.16834	0.238516	-4.89837	9.6633e-07	4.27137e-05
male	5	Fbp2_62138	Fbp2	14.8156	8.32708	1.70066	4.89639	9.76131e-07	4.30409e-05
female	5	Aldh1a1_29991	Aldh1a1	266.25	1.23455	0.253368	4.87258	1.10151e-06	4.32071e-05
male	5	Ftcd_76749	Ftcd	380.485	-1.10518	0.225882	-4.89275	9.94348e-07	4.37367e-05
female	5	Slc27a2_65404	Slc27a2	2234.42	0.983481	0.202291	4.86172	1.16368e-06	4.52999e-05
female	5	Cd164_68574	Cd164	884.704	-1.00955	0.207652	-4.86174	1.16357e-06	4.52999e-05
female	5	Hpd_78964	Hpd	29843.2	-0.873903	0.179912	-4.8574	1.18936e-06	4.61248e-05
female	5	Eci3_65909	Eci3	189.968	1.24979	0.257606	4.85156	1.22497e-06	4.73273e-05
male	5	Ifi204_56389	Ifi204	43.5516	-5.31483	1.0899	-4.87643	1.08026e-06	4.73993e-05
female	5	Sult1b1_59449	Sult1b1	431.382	-1.41188	0.291119	-4.84984	1.23563e-06	4.75603e-05
male	5	Enpep_75086	Enpep	195.657	-1.73291	0.355453	-4.87523	1.08682e-06	4.7571e-05
female	5	Il1rap_53816	Il1rap	810.669	-0.941282	0.194173	-4.84765	1.24931e-06	4.79073e-05
male	5	Ephx1_29453	Ephx1	3593.83	1.03364	0.212101	4.87334	1.09726e-06	4.79109e-05
female	5	Iyd_69811	Iyd	1272.55	-0.807565	0.166813	-4.84114	1.29094e-06	4.93198e-05
male	5	Cyp2e1_29238	Cyp2e1	25423.6	-0.915896	0.188216	-4.86619	1.13768e-06	4.95554e-05
male	5	Nfe2l1_69297	Nfe2l1	1764.86	0.751083	0.154395	4.86468	1.1464e-06	4.98144e-05
female	5	Cox4i1_67097	Cox4i1	1293.4	0.742434	0.153477	4.83743	1.31529e-06	5.00637e-05
female	5	Ttr_31176	Ttr	37401.8	-0.68304	0.141274	-4.83485	1.33248e-06	5.05311e-05
male	5	Rnf214_65858	Rnf214	113.477	-2.3197	0.477676	-4.85622	1.19648e-06	5.18646e-05
male	5	Rps19_82177	Rps19	7496.97	0.597676	0.123189	4.8517	1.22411e-06	5.29345e-05
female	5	Egfr_66734	Egfr	2795.79	-1.38518	0.287528	-4.81756	1.45322e-06	5.4907e-05
male	5	Hmox2_53808	Hmox2	1451.58	-0.842956	0.174035	-4.84361	1.27499e-06	5.50022e-05
female	5	Ambp_79190	Ambp	66917.6	-0.886407	0.184178	-4.81276	1.48858e-06	5.60371e-05
male	5	Arpp19_66468	Arpp19	298.784	1.13332	0.234201	4.83911	1.30422e-06	5.61282e-05
male	5	Polr3k_66637	Polr3k	31.4495	-3.35478	0.693351	-4.83851	1.30818e-06	5.61641e-05
male	5	Slc6a12_73352	Slc6a12	2377.76	-0.902785	0.186734	-4.83461	1.33408e-06	5.71395e-05
male	5	Ftl1_72676	Ftl1	4596.31	0.847889	0.175439	4.83294	1.34529e-06	5.74822e-05
male	0.5	Gm49366_71938	Gm49366	132.511	5.00177	0.936139	5.34298	9.14328e-08	5.86019e-05
male	5	Hspd1_68001	Hspd1	833.383	0.826676	0.171272	4.82668	1.38831e-06	5.91795e-05
female	5	Dab1_71316	Dab1	40.7994	4.94741	1.03051	4.80092	1.57939e-06	5.92385e-05
male	5	Scd1_63106	Scd1	7987.1	1.88839	0.391941	4.81805	1.4497e-06	6.165e-05
male	5	Dnase2b_61153	Dnase2b	129.038	-1.64146	0.340933	-4.81463	1.47472e-06	6.25659e-05
male	5	C1rb_64857	C1rb	3524.71	-0.871047	0.181046	-4.81119	1.50036e-06	6.35036e-05
male	5	Fam234b_82195	Fam234b	497.633	-1.28623	0.267813	-4.80273	1.56517e-06	6.60907e-05
male	5	Slc31a1_60537	Slc31a1	555.432	-1.20083	0.250224	-4.799	1.5946e-06	6.71751e-05
female	5	Slc6a12_73352	Slc6a12	2377.76	-0.883299	0.185007	-4.77441	1.80234e-06	6.7355e-05
female	5	Slc16a2_59123	Slc16a2	404.43	-1.31515	0.275552	-4.77279	1.81691e-06	6.76537e-05
male	5	Hvcn1_75653	Hvcn1	16.6759	-6.72947	1.40292	-4.79676	1.61256e-06	6.77728e-05
female	5	Slc1a2_76103	Slc1a2	250.345	-2.03171	0.426593	-4.76263	1.91086e-06	7.08951e-05
female	5	Col4a1_70476	Col4a1	602.828	1.45539	0.305688	4.76103	1.92612e-06	7.11036e-05
female	5	Chchd3_77117	Chchd3	944.116	0.510785	0.107295	4.76059	1.93032e-06	7.11036e-05
male	5	Hc_74004	Hc	2114.32	-1.12226	0.234461	-4.78653	1.69685e-06	7.11489e-05
male	5	Sult5a1_74017	Sult5a1	19.2637	-6.37419	1.3319	-4.7858	1.70309e-06	7.12439e-05
male	5	Fancc_66001	Fancc	20.3065	-6.26725	1.30971	-4.78524	1.70787e-06	7.1278e-05
male	5	Becn1_75445	Becn1	812.616	0.723135	0.15115	4.78422	1.7165e-06	7.14717e-05
female	5	Cyp3a44_29466	Cyp3a44	252.744	-2.69164	0.566527	-4.75111	2.023e-06	7.40201e-05
female	5	Romo1_62538	Romo1	643.678	0.93009	0.195766	4.75102	2.0239e-06	7.40201e-05
male	5	Marf1_60424	Marf1	233.793	-1.05494	0.220985	-4.77381	1.80768e-06	7.50942e-05
male	5	Phb2_71543	Phb2	7871.79	0.652588	0.136835	4.76915	1.85003e-06	7.66757e-05
male	5	Ndufb8_79578	Ndufb8	1519.41	0.746912	0.156632	4.76857	1.85535e-06	7.67191e-05
female	5	Akr1c6_65051	Akr1c6	1808.72	-0.941886	0.19864	-4.74168	2.1195e-06	7.72414e-05
female	5	Arsa_31597	Arsa	49.0228	3.21158	0.677443	4.74074	2.12938e-06	7.73274e-05
male	5	Slc27a1_73000	Slc27a1	29.3125	4.51347	0.947123	4.76546	1.88426e-06	7.77356e-05
male	5	Iyd_69811	Iyd	1272.55	-0.807454	0.169456	-4.76498	1.88869e-06	7.77397e-05
male	5	Anxa5_29989	Anxa5	279.947	1.5071	0.316436	4.76274	1.9098e-06	7.84285e-05
male	5	Serping1_60470	Serping1	951.192	-1.10107	0.231278	-4.76082	1.92804e-06	7.89966e-05
female	5	Hsd17b12_31020	Hsd17b12	886.321	0.78517	0.165801	4.73562	2.1839e-06	7.90278e-05
female	5	Ppp1r3c_54768	Ppp1r3c	741.642	-2.2613	0.477677	-4.73395	2.20188e-06	7.93992e-05
male	5	Mterf3_66440	Mterf3	18.8819	-5.92807	1.24663	-4.75526	1.98186e-06	8.10171e-05
male	5	Cycs_30865	Cycs	216.898	1.10087	0.231809	4.74906	2.04365e-06	8.3353e-05
male	5	Pex16_73249	Pex16	3367.69	0.807225	0.170019	4.74785	2.0559e-06	8.36624e-05
female	5	Rxra_65726	Rxra	2233.38	-0.577095	0.122225	-4.72159	2.34013e-06	8.40893e-05
female	5	Slc1a2_80454	Slc1a2	999.686	-1.66759	0.353295	-4.7201	2.35726e-06	8.44096e-05
male	5	Abcg2_76782	Abcg2	66.005	2.24006	0.472164	4.74424	2.09293e-06	8.49766e-05
female	5	Creg1_29865	Creg1	979.262	0.934022	0.197994	4.71743	2.38847e-06	8.52303e-05
male	5	Cadm4_60865	Cadm4	30.9479	-6.71556	1.41665	-4.74045	2.13243e-06	8.62362e-05
male	5	Mindy2_61953	Mindy2	835.661	-0.926732	0.195499	-4.74034	2.13356e-06	8.62362e-05
female	5	Ptprk_29229	Ptprk	857.197	-0.912835	0.193652	-4.71379	2.43149e-06	8.64651e-05
male	5	Ubqln2_31295	Ubqln2	17.6544	-5.57293	1.17651	-4.73684	2.17072e-06	8.73449e-05
male	5	Apoh_77988	Apoh	19340.6	-0.755717	0.159534	-4.73703	2.16868e-06	8.73449e-05
male	5	Nadk_74310	Nadk	1620.08	0.710441	0.150048	4.73477	2.19302e-06	8.80446e-05
female	5	Adra1b_65037	Adra1b	531.586	-0.929016	0.197346	-4.70755	2.50714e-06	8.85426e-05
female	5	Serpina1d_74731	Serpina1d	1365.6	-0.965412	0.205069	-4.70773	2.50486e-06	8.85426e-05
female	5	Habp2_76494	Habp2	676.338	-1.01711	0.216101	-4.70666	2.51803e-06	8.86227e-05
male	0.5	Lect2_55822	Lect2	1754.14	-1.08777	0.206874	-5.25814	1.45518e-07	9.00507e-05
female	5	Myo1b_66844	Myo1b	2341.07	-0.976618	0.207679	-4.70253	2.56955e-06	9.01272e-05
male	5	Abcc4_77278	Abcc4	33.886	5.55541	1.17531	4.72676	2.28134e-06	9.1386e-05
male	5	Stk11ip_69813	Stk11ip	14.3828	-6.54405	1.38525	-4.7241	2.31139e-06	9.23836e-05
male	5	Ephx1_66756	Ephx1	4733.82	1.01445	0.214865	4.72135	2.34287e-06	9.34335e-05
female	5	Rplp2_71319	Rplp2	1254.94	0.953883	0.203468	4.68813	2.75712e-06	9.63771e-05
male	5	Cdk19_29897	Cdk19	109.496	-1.97486	0.418964	-4.71368	2.43288e-06	9.68081e-05
male	5	Gldc_59483	Gldc	222.458	-1.56353	0.332028	-4.70903	2.48899e-06	9.88219e-05
male	5	Abca3_57187	Abca3	1692.85	-0.63881	0.135818	-4.70343	2.55821e-06	0.000101229
male	5	Prr14_65702	Prr14	95.8477	-2.08476	0.443262	-4.70322	2.5609e-06	0.000101229
male	5	Map4k4_77695	Map4k4	74.5575	2.03555	0.432928	4.70181	2.57862e-06	0.000101705
female	5	Ephx2_53853	Ephx2	376.588	1.18707	0.254375	4.66661	3.06212e-06	0.000106356
female	5	Hapln4_59724	Hapln4	143.744	-1.67413	0.358753	-4.66653	3.06329e-06	0.000106356
male	5	Hhex_62462	Hhex	342.116	-1.84538	0.393571	-4.68881	2.74794e-06	0.000108146
male	5	Tmprss6_73217	Tmprss6	3223.92	-0.624151	0.133146	-4.68772	2.76269e-06	0.000108488
female	5	Cyp3a16_81845	Cyp3a16	1080.39	-3.09749	0.664873	-4.65878	3.1809e-06	0.000110068
female	5	Gstm4_56360	Gstm4	401.753	1.24388	0.267044	4.65796	3.19353e-06	0.000110134
male	5	Ccnd1_31337	Ccnd1	72.1434	3.68095	0.786029	4.68296	2.82757e-06	0.000110552
male	5	Irf2_75222	Irf2	148.316	-2.0257	0.432562	-4.68304	2.82656e-06	0.000110552
female	5	Cyp2d10_62392	Cyp2d10	11305.7	-0.644323	0.138385	-4.65602	3.22379e-06	0.000110806
male	5	Zfp871_59675	Zfp871	747.628	-0.93406	0.199524	-4.68143	2.84878e-06	0.000111139
female	5	Hpd_65625	Hpd	26749.2	-0.89265	0.191888	-4.65193	3.28839e-06	0.000112649
male	5	Lama3_29807	Lama3	25.5651	-5.06428	1.08294	-4.67641	2.9194e-06	0.000113648
male	5	Trf_73293	Trf	25742.5	-0.836033	0.178811	-4.67552	2.93206e-06	0.000113893
male	5	Asl_64644	Asl	516.858	-1.66483	0.356206	-4.67377	2.95715e-06	0.00011462
male	5	Hfe2_69619	Hfe2	1146.58	1.18096	0.252748	4.67248	2.97584e-06	0.000114848
male	5	Spata2l_77370	Spata2l	221.938	-1.93845	0.414844	-4.67271	2.9725e-06	0.000114848
female	5	Cox5b_72829	Cox5b	361.072	0.835306	0.179762	4.64672	3.3725e-06	0.000115147
female	5	Ndufb6_31712	Ndufb6	1907.18	0.639406	0.137629	4.64587	3.3865e-06	0.000115242
female	5	Cox7c_67002	Cox7c	1507.33	0.750316	0.161536	4.64489	3.40261e-06	0.000115408
female	5	Vwa8_58994	Vwa8	3056.31	1.04359	0.224755	4.64322	3.43027e-06	0.000115963
male	5	Zfand4_74547	Zfand4	159.296	-1.64129	0.351486	-4.66956	3.01851e-06	0.000116245
female	5	Ptprf_31370	Ptprf	1338.17	-0.719703	0.15507	-4.64114	3.4649e-06	0.00011675
female	0.5	Dph1_59054	Dph1	1302.65	-0.858655	0.164999	-5.20398	1.9506e-07	0.000116841
female	5	Ftl1-ps1_65192	Ftl1-ps1	728.14	1.07741	0.232241	4.63918	3.49787e-06	0.000117476
male	5	Rbm47_64986	Rbm47	1311.6	-0.860978	0.18451	-4.66629	3.06687e-06	0.000117855
male	5	Hoga1_78773	Hoga1	2996.31	-0.699244	0.149933	-4.66372	3.1054e-06	0.00011908
female	5	Fads2_61423	Fads2	10333.7	1.1271	0.243196	4.63455	3.57718e-06	0.000119748
female	5	Habp2_67582	Habp2	2668.9	-0.731351	0.157843	-4.63341	3.59688e-06	0.000120017
female	5	Ugt2a2_63275	Ugt2a2	93.5348	-3.31844	0.716385	-4.6322	3.61802e-06	0.000120331
male	5	Dmgdh_30119	Dmgdh	10825.6	-0.721458	0.154797	-4.66069	3.15158e-06	0.000120593
male	5	Ces2a_65564	Ces2a	682.84	-1.2955	0.277994	-4.66018	3.15929e-06	0.000120631
female	5	Entpd8_29407	Entpd8	533.915	-1.02018	0.220323	-4.63041	3.64944e-06	0.000120985
male	5	Plin2_31642	Plin2	30.5599	5.05706	1.08557	4.65845	3.18601e-06	0.000121393
female	5	Cyp3a44_77496	Cyp3a44	300.486	-2.74786	0.593745	-4.62801	3.69193e-06	0.000122
female	5	F2_76272	F2	1621.26	-0.755669	0.163383	-4.62515	3.74329e-06	0.000123301
female	5	Fam131c_54462	Fam131c	220.519	1.91548	0.414235	4.62414	3.76155e-06	0.000123506
female	5	Atp9a_63433	Atp9a	3616.07	0.860544	0.186155	4.62274	3.78701e-06	0.000123946
male	5	AEKR01077154.1_80123	AEKR01077154.1	59.2149	-2.66086	0.572086	-4.65115	3.30087e-06	0.000125503
male	5	Pklr_61127	Pklr	197.265	-2.21029	0.475584	-4.64753	3.35934e-06	0.000127456
male	0.5	Fabp2_29125	Fabp2	4717.72	1.03653	0.199916	5.18483	2.16211e-07	0.000129337
female	5	Cpn2_56929	Cpn2	518.829	-1.05766	0.229269	-4.61316	3.96598e-06	0.000129392
male	5	Adh1_54291	Adh1	17961.6	0.651764	0.140488	4.6393	3.49597e-06	0.000132272
male	5	Coq4_63858	Coq4	173.156	1.45873	0.31445	4.639	3.50101e-06	0.000132272
male	5	Gstp1_30795	Gstp1	18832.1	-1.1691	0.252161	-4.63632	3.54661e-06	0.000133433
male	5	Uqcc3_59445	Uqcc3	608.889	0.795536	0.171578	4.63658	3.5422e-06	0.000133433
male	5	Tsc22d3_32037	Tsc22d3	1744.59	-1.50697	0.325223	-4.63365	3.5928e-06	0.000134888
male	5	Psmb6_69968	Psmb6	4261	0.674837	0.145675	4.6325	3.61277e-06	0.000135354
female	5	Sdc4_81861	Sdc4	787.109	-0.903938	0.196518	-4.59977	4.2296e-06	0.000137556
male	5	Errfi1_58599	Errfi1	11852.5	-1.20222	0.260014	-4.62369	3.76981e-06	0.000140651
male	5	Rbm15_64012	Rbm15	146.737	-1.67173	0.361549	-4.62382	3.7674e-06	0.000140651
male	5	Cpt1b_80344	Cpt1b	38.032	5.56565	1.20411	4.62222	3.7965e-06	0.000141353
male	5	Psmd8_31614	Psmd8	3940.78	0.574756	0.1244	4.62024	3.83294e-06	0.00014212
male	5	Ephx1_71280	Ephx1	3089.42	1.24127	0.268653	4.62033	3.83136e-06	0.00014212
female	5	Serpinf1_77992	Serpinf1	3014.13	-0.770238	0.167766	-4.59113	4.40845e-06	0.00014292
male	5	Rab4b_73070	Rab4b	11.4162	-5.64346	1.22224	-4.61732	3.88724e-06	0.000143836
female	5	Itpr2_76781	Itpr2	251.225	-1.36323	0.297156	-4.5876	4.4836e-06	0.000144899
female	5	Arpp19_66468	Arpp19	298.784	1.06412	0.232009	4.58657	4.50597e-06	0.000145166
female	5	Ndufb9_59550	Ndufb9	2952.57	0.471272	0.102935	4.57835	4.68665e-06	0.000150367
female	5	Cdo1_59655	Cdo1	1996.48	-0.852996	0.186329	-4.5779	4.69668e-06	0.000150367
female	5	Slc27a5_60085	Slc27a5	6076.39	-0.700772	0.1531	-4.57722	4.71192e-06	0.000150386
male	5	G0s2_29985	G0s2	282.419	2.49585	0.541797	4.60661	4.09294e-06	0.000151136
female	5	Serpina6_54539	Serpina6	3805.92	-1.28454	0.281005	-4.57125	4.84833e-06	0.000153785
female	5	Khk_59426	Khk	2394.81	-0.78864	0.172515	-4.57142	4.84441e-06	0.000153785
male	5	Pygl_31032	Pygl	7146.04	-0.648782	0.141012	-4.60091	4.20657e-06	0.000155012
male	5	Zbtb48_73348	Zbtb48	25.1484	-6.25904	1.36089	-4.59922	4.24073e-06	0.000155951
male	5	Tstd1_57671	Tstd1	325.912	-1.71726	0.373482	-4.59797	4.26619e-06	0.000156567
male	5	Lpin1_31736	Lpin1	1106.88	-2.85385	0.621013	-4.59547	4.31771e-06	0.000158134
male	0.5	Acot1_80134	Acot1	776.33	2.65481	0.51653	5.1397	2.7518e-07	0.000159302
female	5	Rpl23_74269	Rpl23	2051.46	0.60705	0.133085	4.56135	5.08254e-06	0.000160718
male	5	Grhpr_70167	Grhpr	2042.38	0.703669	0.153405	4.58701	4.49645e-06	0.000164345
male	5	Gars_31586	Gars	404.869	1.05467	0.230313	4.57927	4.66598e-06	0.000170194
male	5	Nln_65156	Nln	143.111	1.66799	0.364336	4.57816	4.6908e-06	0.000170753
male	5	Serpina3k_62628	Serpina3k	27598.9	-0.950078	0.207666	-4.57504	4.76129e-06	0.000172968
male	5	Nt5dc2_30263	Nt5dc2	112.103	2.05712	0.449954	4.57185	4.83447e-06	0.000174811
male	5	Car5a_60202	Car5a	2765.45	-1.25295	0.274126	-4.57071	4.86073e-06	0.000174811
male	5	Cd59b_62729	Cd59b	118.695	-2.6789	0.586066	-4.57099	4.85431e-06	0.000174811
male	5	Fasn_68013	Fasn	271.105	1.74832	0.382466	4.57116	4.85021e-06	0.000174811
male	5	Nmnat1_78297	Nmnat1	237.987	0.934861	0.204502	4.5714	4.84468e-06	0.000174811
male	5	Uox_63889	Uox	25918.6	-1.07723	0.235777	-4.56886	4.90376e-06	0.000176006
male	5	Magi1_78318	Magi1	235.046	-1.11471	0.244165	-4.5654	4.98548e-06	0.000178582
female	0.5	Eci2_58460	Eci2	1745.54	0.790811	0.156158	5.06416	4.10206e-07	0.000178701
female	0.5	Fam213a_65490	Fam213a	2477.47	1.13714	0.222877	5.1021	3.35904e-07	0.000178701
female	0.5	Fam213a_79563	Fam213a	2384.26	1.30012	0.256173	5.07516	3.87176e-07	0.000178701
male	5	Krt23_61569	Krt23	58.78	3.6177	0.792965	4.56224	5.06099e-06	0.000180771
male	5	Slc16a13_71471	Slc16a13	44.1197	3.79235	0.831399	4.56141	5.08108e-06	0.000180771
male	5	Gne_75480	Gne	728.309	-1.00772	0.220935	-4.56117	5.0869e-06	0.000180771
male	5	Lpin1_79112	Lpin1	2940.57	-2.72566	0.597566	-4.56127	5.0845e-06	0.000180771
male	5	Cyp4v3_61456	Cyp4v3	3435.25	-0.936449	0.205362	-4.56	5.11532e-06	0.000181422
male	5	Clec2d_65201	Clec2d	2476.02	-0.850956	0.186651	-4.55907	5.13819e-06	0.000181874
female	5	Cd36_74899	Cd36	905.202	2.25167	0.496564	4.53451	5.77379e-06	0.000182016
female	5	Pltp_73315	Pltp	90.3769	2.81811	0.621975	4.5309	5.87336e-06	0.000184589
female	5	Acad11_58765	Acad11	10179.8	0.593381	0.131066	4.52733	5.97332e-06	0.000187158
female	5	Krt8_31071	Krt8	556.376	1.00963	0.223043	4.52662	5.99356e-06	0.000187221
male	0.5	Acot1_66807	Acot1	2164.49	2.33835	0.458249	5.1028	3.34666e-07	0.000187685
male	5	Gstm2_29098	Gstm2	563.037	-1.50812	0.331362	-4.55126	5.33243e-06	0.000188008
male	5	LOC100505173_29225	LOC100505173	183.962	9.59496	2.10811	4.55146	5.32751e-06	0.000188008
male	5	Cdc20_65386	Cdc20	10.267	7.58594	1.66726	4.54993	5.36624e-06	0.000188829
female	0.5	Cyp4a10_31160	Cyp4a10	5818.13	2.70976	0.538454	5.03249	4.84154e-07	0.000193339
male	5	Serpinc1_75361	Serpinc1	3671.14	-0.673536	0.148212	-4.54439	5.50935e-06	0.000193485
male	5	Vtn_30372	Vtn	7693.07	-0.895837	0.197242	-4.54182	5.57697e-06	0.000195477
male	5	Slc35f2_31469	Slc35f2	12.8641	8.38926	1.84891	4.53741	5.69502e-06	0.00019895
male	5	Vegfa_32022	Vegfa	271.117	-1.04468	0.230244	-4.53729	5.69821e-06	0.00019895
male	5	Abcc4_30363	Abcc4	25.74	6.56687	1.44849	4.53361	5.79829e-06	0.000202051
male	5	Nat2_30293	Nat2	65.3736	-3.27692	0.723383	-4.52998	5.89879e-06	0.00020458
male	5	2010003K11Rik_54661	2010003K11Rik	148.353	2.47433	0.54615	4.53048	5.88484e-06	0.00020458
male	5	Kif20a_60135	Kif20a	33.3668	3.26163	0.720044	4.52976	5.90506e-06	0.00020458
male	5	Pex11a_29607	Pex11a	47.1384	3.45125	0.762028	4.52903	5.92556e-06	0.000204894
male	5	Mier1_76000	Mier1	124.789	-1.48745	0.328477	-4.52831	5.94583e-06	0.0002052
male	5	Rps12_73647	Rps12	2097.57	0.620114	0.137006	4.52619	6.00567e-06	0.000206867
male	5	Gins2_73698	Gins2	9.40388	7.51656	1.66122	4.52473	6.04716e-06	0.000207897
male	5	Cyp2d40_58385	Cyp2d40	64.0319	-3.2373	0.716113	-4.52066	6.16473e-06	0.000211534
male	5	Serpina6_54539	Serpina6	3805.92	-1.27881	0.283168	-4.51607	6.29967e-06	0.000215752
male	5	Neb_76311	Neb	25.1053	-6.73135	1.4915	-4.51316	6.38692e-06	0.000218323
male	5	Slc33a1_56740	Slc33a1	2615.72	-0.643331	0.14274	-4.50701	6.57476e-06	0.000224317
male	5	Cnot3_65844	Cnot3	259.796	-1.12162	0.248952	-4.50538	6.62556e-06	0.000225621
male	5	Ywhag_76817	Ywhag	326.35	1.03337	0.22947	4.50327	6.69162e-06	0.000227439
female	5	Gpam_58571	Gpam	1226.37	1.05506	0.235359	4.48276	7.36851e-06	0.00022878
female	5	Cpt1b_80344	Cpt1b	38.032	5.32582	1.188	4.48303	7.35904e-06	0.00022878
male	0.5	Abcd3_59654	Abcd3	770.335	1.11636	0.220707	5.05811	4.23433e-07	0.000230271
female	5	Ccdc107_78903	Ccdc107	531.735	0.843665	0.188471	4.47637	7.59233e-06	0.000235019
male	5	Slc43a1_65645	Slc43a1	16.9713	-6.4357	1.43223	-4.4935	7.00632e-06	0.000237685
male	5	Minos1_65012	Minos1	250.443	1.00832	0.224477	4.49189	7.05925e-06	0.000239029
male	5	Pxmp4_67521	Pxmp4	446.987	1.2418	0.276485	4.49139	7.07592e-06	0.000239142
male	5	2810459M11Rik_56593	2810459M11Rik	78.4424	-2.12464	0.473335	-4.48866	7.16729e-06	0.000241206
male	5	Hs6st1_61791	Hs6st1	277.498	-1.20808	0.269157	-4.48836	7.17732e-06	0.000241206
male	5	Snx29_63286	Snx29	423.541	-1.05339	0.234681	-4.48859	7.16962e-06	0.000241206
female	5	Pigr_58167	Pigr	843.443	-1.72791	0.386544	-4.47014	7.81686e-06	0.000241243
male	5	Grina_61643	Grina	356.332	0.869125	0.193673	4.4876	7.20299e-06	0.000241617
male	5	Vps26b_80513	Vps26b	17.3331	-6.27126	1.3982	-4.48524	7.28327e-06	0.000243853
male	0.5	Cyp4a32_62922	Cyp4a32	410.961	2.26975	0.450217	5.04145	4.62013e-07	0.000243861
male	5	Rragd_57499	Rragd	12.4389	6.91791	1.54355	4.48183	7.40058e-06	0.00024732
female	5	Cbfa2t3_64958	Cbfa2t3	86.4578	2.53052	0.566892	4.46384	8.05036e-06	0.000247705
female	5	Mdfic_73031	Mdfic	540.162	0.799194	0.179066	4.46312	8.07755e-06	0.0002478
male	5	Pcgf1_67345	Pcgf1	16.0693	-6.13277	1.36976	-4.47725	7.56122e-06	0.000252219
female	5	Tmem19_80451	Tmem19	409.795	-1.37974	0.309535	-4.45747	8.29337e-06	0.000253664
female	5	Fau_78981	Fau	1041.02	0.654775	0.147078	4.4519	8.51148e-06	0.000259562
male	5	Kng1_29440	Kng1	7910.74	-0.759065	0.169861	-4.46874	7.86817e-06	0.000261971
female	5	Rnf139_59090	Rnf139	983.155	-0.778139	0.175094	-4.44411	8.82556e-06	0.000268344
male	5	Selenow_31634	Selenow	517	0.974787	0.218472	4.46185	8.12559e-06	0.000269321
male	5	Fam124a_61802	Fam124a	237.953	1.14579	0.256785	4.46206	8.11758e-06	0.000269321
male	5	Sept8_76968	2022-09-08	8.67839	7.42252	1.66363	4.46163	8.13397e-06	0.000269321
male	5	Aldh2_31423	Aldh2	8213.52	-0.630999	0.141446	-4.46105	8.15595e-06	0.000269552
male	5	Cpb2_61809	Cpb2	1765.15	-0.806814	0.181048	-4.45635	8.3367e-06	0.000275019
male	5	Ghr_29091	Ghr	886.561	-1.0756	0.241421	-4.45526	8.37905e-06	0.000275909
male	5	Mfhas1_67340	Mfhas1	23.1796	-4.41383	0.990947	-4.45415	8.42258e-06	0.000276834
male	5	F5_29505	F5	569.327	-0.983573	0.220873	-4.45312	8.46325e-06	0.000277662
male	5	Ptprf_80194	Ptprf	344.278	-1.20932	0.271642	-4.45191	8.51113e-06	0.000278724
male	5	Nol3_30530	Nol3	49.3919	3.40929	0.765934	4.45115	8.54115e-06	0.000279198
male	5	Mug1_66159	Mug1	19.7371	-5.95828	1.33918	-4.44919	8.61937e-06	0.000281242
female	5	Cyp2c68_62960	Cyp2c68	581.062	-1.24082	0.279884	-4.43334	9.27845e-06	0.000281282
male	5	Scd2_63015	Scd2	239.384	3.06525	0.689325	4.44675	8.71795e-06	0.000283942
female	5	Pmvk_57655	Pmvk	3278.82	1.23197	0.278215	4.42813	9.50517e-06	0.000287308
male	5	Rps17_75580	Rps17	3769.53	0.672631	0.151398	4.44279	8.87985e-06	0.000288691
male	5	Wfdc2_66154	Wfdc2	94.8977	-2.86688	0.645447	-4.4417	8.92511e-06	0.000289638
male	5	Acad12_69681	Acad12	292.408	1.31235	0.295496	4.44117	8.94719e-06	0.000289831
female	5	Cers2_78912	Cers2	4511.95	-0.489442	0.110622	-4.42446	9.66836e-06	0.000291383
female	0.5	Pex11a_66218	Pex11a	455.221	1.40757	0.285114	4.93686	7.93911e-07	0.000292648
male	5	Wdr91_71199	Wdr91	94.5647	-2.02292	0.455893	-4.43728	9.11043e-06	0.000294587
male	5	Nos1ap_59761	Nos1ap	52.5129	-2.90046	0.65388	-4.43576	9.17473e-06	0.000296133
male	5	Cyp2e1_77060	Cyp2e1	5582.88	-1.07151	0.24161	-4.43489	9.21196e-06	0.0002968
female	5	Mien1_54688	Mien1	623.419	0.777817	0.175991	4.41965	9.88623e-06	0.000297078
female	5	Cyp2c40_62964	Cyp2c40	122.166	-1.35303	0.306345	-4.41667	1.00231e-05	0.000300312
male	5	Acot7_56840	Acot7	240.144	1.0894	0.245854	4.43107	9.37662e-06	0.000300558
male	5	Zfhx4_59948	Zfhx4	120.999	-1.9629	0.442915	-4.43177	9.34642e-06	0.000300558
male	5	Map4k4_69844	Map4k4	49.5991	2.83477	0.639756	4.43102	9.37883e-06	0.000300558
male	5	Tedc2_80369	Tedc2	340.829	-1.52043	0.343415	-4.42739	9.53792e-06	0.000305112
female	5	Pnpla2_69002	Pnpla2	158.346	1.61313	0.36571	4.41095	1.02918e-05	0.000307467
male	5	Hadha_69528	Hadha	300.622	1.14581	0.258925	4.42525	9.63311e-06	0.000307608
female	5	Rps27l_31156	Rps27l	1348.13	0.907802	0.20591	4.40873	1.03979e-05	0.000307964
female	5	Cyp4a12b_71633	Cyp4a12b	118.933	4.12856	0.936452	4.40872	1.03983e-05	0.000307964
female	5	Mrpl51_80121	Mrpl51	620.623	0.659554	0.149571	4.40963	1.03549e-05	0.000307964
female	5	Rpl36_64847	Rpl36	1519.36	0.645543	0.146457	4.40772	1.04465e-05	0.000308502
male	5	Tmem136_56487	Tmem136	30.205	4.58486	1.03659	4.42303	9.73247e-06	0.000309964
male	5	Ggct_78890	Ggct	32.1174	2.64248	0.597463	4.42284	9.74141e-06	0.000309964
male	5	Slc7a2_58270	Slc7a2	2336.78	-1.37773	0.31166	-4.42063	9.84156e-06	0.000312596
female	5	Hist1h2bg_30236	Hist1h2bg	74.3133	1.57761	0.358401	4.4018	1.07354e-05	0.000316126
female	5	Hc_74004	Hc	2114.32	-1.02607	0.233154	-4.40081	1.07846e-05	0.000316666
male	5	Apcs_29711	Apcs	934.676	-2.18479	0.494794	-4.41555	1.00754e-05	0.000319459
male	5	Mmd_74804	Mmd	127.928	1.86404	0.422219	4.41486	1.01077e-05	0.000319918
male	5	Gale_29920	Gale	170.313	2.01367	0.456466	4.41143	1.02692e-05	0.000323769
male	5	F10_72955	F10	2620.94	-0.63264	0.143418	-4.41115	1.02825e-05	0.000323769
male	5	Ece1_75654	Ece1	5630.77	-0.67537	0.153106	-4.41112	1.02836e-05	0.000323769
male	5	Lemd3_60680	Lemd3	19.1782	-5.73502	1.3003	-4.41055	1.03108e-05	0.00032406
male	5	C1galt1c1_55227	C1galt1c1	602.902	-0.791303	0.179488	-4.40867	1.04007e-05	0.000325744
male	5	Asgr2_58118	Asgr2	2004.98	-0.849315	0.192646	-4.40867	1.04006e-05	0.000325744
female	5	Ahsg_60771	Ahsg	6969.25	-0.745144	0.169654	-4.39215	1.12233e-05	0.00032861
female	5	Tspo_58527	Tspo	1048.62	0.714552	0.162969	4.3846	1.16201e-05	0.000339261
female	5	Ghr_29091	Ghr	886.561	-1.04374	0.238195	-4.38186	1.17672e-05	0.000341615
female	5	Etfbkmt_70099	Etfbkmt	1260.18	1.23082	0.280851	4.38246	1.17349e-05	0.000341615
female	5	Gale_29920	Gale	170.313	1.99413	0.455372	4.37912	1.1916e-05	0.000344961
female	5	Ces3b_66104	Ces3b	1837.89	-1.23887	0.283052	-4.37685	1.20406e-05	0.000347589
male	5	Pmvk_57655	Pmvk	3278.82	1.22242	0.278256	4.39316	1.11714e-05	0.000349271
male	0.5	Vnn1_57282	Vnn1	81.1197	4.36023	0.878948	4.96074	7.02259e-07	0.000350076
male	0.5	Ly6e_69740	Ly6e	331.403	-1.24824	0.251443	-4.96432	6.89436e-07	0.000350076
male	5	Etnppl_57972	Etnppl	220.052	-2.39091	0.544418	-4.39168	1.12478e-05	0.000351048
male	5	Mcoln1_79336	Mcoln1	14.4146	-6.02284	1.37192	-4.39008	1.13308e-05	0.000353026
male	0.5	Trf_67536	Trf	22265.5	-0.711307	0.143591	-4.95372	7.28091e-07	0.000353144
male	0.5	Acox1_77596	Acox1	3230.53	1.02607	0.207588	4.9428	7.70085e-07	0.000354358
male	0.5	Peg3_79730	Peg3	12.1746	6.96432	1.40837	4.94497	7.61564e-07	0.000354358
male	5	Fga_31931	Fga	25100.1	-0.967911	0.220669	-4.38625	1.15319e-05	0.000358048
male	5	Gstm4_56360	Gstm4	401.753	1.17567	0.268029	4.38635	1.15271e-05	0.000358048
male	5	Rdh7_68140	Rdh7	30370.8	-0.5352	0.12205	-4.38509	1.1594e-05	0.000358735
male	5	Eps8_69036	Eps8	50.971	2.44014	0.556451	4.38519	1.15883e-05	0.000358735
female	5	4931406C07Rik_73909	4931406C07Rik	823.475	0.835619	0.191343	4.36712	1.25896e-05	0.000362419
male	5	Ugdh_77079	Ugdh	651.798	1.08382	0.247308	4.38247	1.17341e-05	0.000362446
male	0.5	Nceh1_69154	Nceh1	1829.94	1.28948	0.261555	4.93006	8.22036e-07	0.000368807
female	5	Ran_70166	Ran	1537.27	0.817912	0.187519	4.36177	1.29017e-05	0.000370366
male	5	Bloc1s1_67787	Bloc1s1	685.003	0.74269	0.169766	4.37478	1.21557e-05	0.000374822
male	5	Dhcr24_57155	Dhcr24	569.89	1.05767	0.241922	4.37197	1.23132e-05	0.000379029
male	5	Epn2_82322	Epn2	15.6634	-5.31273	1.21567	-4.3702	1.24133e-05	0.000381453
male	5	Rxra_65726	Rxra	2233.38	-0.541639	0.123984	-4.36863	1.25029e-05	0.000383549
female	5	Rps9_64050	Rps9	376.292	0.907778	0.208612	4.3515	1.35207e-05	0.000387054
male	5	Ppp1r12b_79545	Ppp1r12b	201.499	-1.23347	0.282761	-4.36224	1.28735e-05	0.000394245
female	5	Selenop_78781	Selenop	6975.78	-0.573391	0.131911	-4.34682	1.38127e-05	0.000394313
male	5	Cdhr5_61354	Cdhr5	228.591	-1.16138	0.266267	-4.3617	1.29055e-05	0.000394553
female	5	Ndufab1_70679	Ndufab1	326.912	1.12188	0.258165	4.34561	1.38886e-05	0.000395383
male	5	Ftl1-ps1_80400	Ftl1-ps1	610.994	0.905968	0.207825	4.35928	1.30489e-05	0.000398257
male	5	Fgfr3_69955	Fgfr3	1026.35	-1.02566	0.235503	-4.3552	1.32948e-05	0.000405075
male	5	Aida_80771	Aida	222.342	1.32014	0.303183	4.35426	1.33516e-05	0.000406116
male	5	Pla2g16_55299	Pla2g16	340.1	1.36336	0.313312	4.35146	1.35233e-05	0.000410642
male	5	Pipox_58007	Pipox	677.071	-0.955028	0.219779	-4.34541	1.39018e-05	0.00042142
male	5	Prune1_58718	Prune1	108.136	1.72973	0.398115	4.34479	1.39406e-05	0.000421886
male	5	Aldh1b1_55512	Aldh1b1	2511.47	-1.17553	0.27079	-4.34113	1.41753e-05	0.000428265
male	5	Lect2_55822	Lect2	1754.14	-0.954006	0.219821	-4.33992	1.42532e-05	0.000429868
male	5	Hrg_59018	Hrg	1787.1	-0.998688	0.230135	-4.33957	1.42762e-05	0.000429868
male	5	Fuz_66186	Fuz	23.9157	-5.35642	1.23443	-4.3392	1.43002e-05	0.000429868
female	5	Pctp_59011	Pctp	199.233	3.26934	0.755741	4.32601	1.51835e-05	0.000431053
female	5	Psmb6_69968	Psmb6	4261	0.629309	0.145505	4.32499	1.5254e-05	0.000431861
male	5	Nes_60526	Nes	162.294	1.68972	0.389607	4.33698	1.44456e-05	0.000433334
male	5	Cox6b2_69836	Cox6b2	23.1834	6.10466	1.40768	4.3367	1.44638e-05	0.000433334
male	5	Spcs3_29472	Spcs3	3352.38	-0.552173	0.127506	-4.33055	1.48738e-05	0.000444876
male	0.5	Abhd6_81893	Abhd6	382.486	1.26154	0.258168	4.8865	1.02642e-06	0.00044927
male	5	Krt18_29525	Krt18	1418.28	0.817913	0.189076	4.32584	1.51952e-05	0.000453275
male	5	Zfp994_73585	Zfp994	14.9535	-5.80426	1.34181	-4.32569	1.52051e-05	0.000453275
male	5	Psap_60839	Psap	1326.47	0.692412	0.160178	4.32278	1.54078e-05	0.000458555
female	5	Serpina1a_72510	Serpina1a	3345.05	-1.09502	0.254048	-4.31028	1.63045e-05	0.000460335
female	5	C8b_32265	C8b	957.842	-1.35862	0.31543	-4.30721	1.65324e-05	0.00046549
male	5	Trmt10a_76147	Trmt10a	273.204	0.951666	0.220441	4.31711	1.58084e-05	0.000469697
male	5	Lpin1_67972	Lpin1	440.314	-2.85592	0.661912	-4.31466	1.5985e-05	0.000474159
male	0.5	Hsd17b4_56772	Hsd17b4	7599.98	0.570793	0.11722	4.86943	1.11919e-06	0.000478214
male	5	Fnbp1_73211	Fnbp1	42.0627	-4.0414	0.937182	-4.31229	1.61572e-05	0.000478476
female	5	Tmem135_67078	Tmem135	1453.29	0.604775	0.140698	4.2984	1.72036e-05	0.000483064
male	5	Pdcd5_74509	Pdcd5	411.407	0.881857	0.204697	4.3081	1.64663e-05	0.000486829
male	5	Fndc4_72437	Fndc4	21.8877	-5.54833	1.28814	-4.30726	1.65288e-05	0.000487872
male	5	Sntg1_53810	Sntg1	13.3435	-6.28702	1.46059	-4.30443	1.67414e-05	0.000493334
female	5	Nol3_30530	Nol3	49.3919	3.28902	0.766288	4.29215	1.76949e-05	0.000495153
female	5	Gcn1l1_56747	Gcn1l1	2141.09	-0.666263	0.155244	-4.29171	1.77305e-05	0.000495153
male	5	Sparc_61326	Sparc	1873.31	1.09146	0.253761	4.30114	1.69923e-05	0.000499908
male	5	R3hdm1_67183	R3hdm1	287.544	0.928961	0.216199	4.29679	1.7329e-05	0.000508979
male	0.5	Usp20_64739	Usp20	16.5805	-6.24285	1.28675	-4.85165	1.22441e-06	0.000511007
male	5	Plxnc1_61283	Plxnc1	157.275	-1.20897	0.281529	-4.29429	1.75252e-05	0.0005139
male	5	Stard5_77737	Stard5	801.966	-0.976811	0.227523	-4.29325	1.76079e-05	0.000515483
male	5	Per1_60360	Per1	19.8463	-5.45135	1.27076	-4.28983	1.78809e-05	0.000522624
female	5	Scp2_29592	Scp2	3441.81	0.491904	0.115025	4.27648	1.89872e-05	0.000528811
male	0.5	Acadm_63941	Acadm	5629.02	0.721173	0.149002	4.84002	1.29825e-06	0.000529511
male	5	Ceacam1_29450	Ceacam1	591.353	-0.766927	0.179314	-4.27701	1.89417e-05	0.000551924
male	5	Rnf214_63571	Rnf214	166.809	-1.41548	0.330953	-4.27698	1.89449e-05	0.000551924
male	5	LOC552908_30443	LOC552908	13.057	-5.95016	1.39135	-4.27654	1.89822e-05	0.000552115
male	5	Etfdh_54552	Etfdh	467.749	1.13339	0.265062	4.27592	1.90352e-05	0.00055276
female	5	Dab1_69150	Dab1	35.5436	4.722	1.10748	4.26375	2.01028e-05	0.000557012
female	5	Lrp1_78770	Lrp1	3687.89	-0.626243	0.146878	-4.26369	2.01081e-05	0.000557012
male	5	Hsd3b3_31113	Hsd3b3	31.2812	-4.5611	1.06821	-4.26985	1.95608e-05	0.000566191
male	5	Dgat2_79486	Dgat2	829.803	-1.30326	0.305202	-4.27015	1.95339e-05	0.000566191
male	5	Creb3l3_63467	Creb3l3	4551.42	0.599097	0.140358	4.26836	1.96914e-05	0.000569054
male	5	Tkfc_55800	Tkfc	2509.19	-0.758659	0.177932	-4.26376	2.01018e-05	0.00057998
female	5	Rdh7_68140	Rdh7	30370.8	-0.518185	0.121916	-4.25033	2.13454e-05	0.000589694
male	5	2810004N23Rik_73962	2810004N23Rik	349.551	0.875237	0.205539	4.25826	2.06029e-05	0.000593483
female	5	Igfbp4_71725	Igfbp4	8407.68	-0.562665	0.132536	-4.24539	2.18216e-05	0.000601234
female	5	Rpl22_29339	Rpl22	821.803	0.579828	0.136642	4.24341	2.20154e-05	0.000603339
female	5	Rpl27-ps3_69786	Rpl27-ps3	3565.2	0.701829	0.165381	4.24371	2.1985e-05	0.000603339
male	5	Fam96b_62989	Fam96b	36.8275	2.1536	0.506332	4.25334	2.10605e-05	0.000605692
female	5	Proca1_54247	Proca1	35.5592	2.95393	0.696415	4.24162	2.2191e-05	0.000606534
female	5	Atp5f1_82213	Atp5f1	2326.03	0.543867	0.128294	4.23923	2.24289e-05	0.00061141
male	5	Afm_59188	Afm	9616.22	-0.71563	0.168366	-4.25045	2.13343e-05	0.000612585
male	5	Rhoc_59994	Rhoc	125.496	1.42606	0.335707	4.24791	2.15775e-05	0.000617591
male	5	Psmd5_68389	Psmd5	293.297	0.822187	0.19354	4.24815	2.15546e-05	0.000617591
male	5	Sntg2_61724	Sntg2	163.539	-1.57983	0.372082	-4.24592	2.17694e-05	0.000620117
male	5	Ctsg_65694	Ctsg	3.48651	-20.889	4.91923	-4.2464	2.17233e-05	0.000620117
male	5	Ppp2r5c_75746	Ppp2r5c	819.011	0.832634	0.1961	4.24597	2.17653e-05	0.000620117
male	5	Gpat3_72962	Gpat3	410.743	1.44053	0.339466	4.24353	2.20032e-05	0.000625783
female	5	Lpin2_70806	Lpin2	367.941	1.51498	0.357972	4.23213	2.31492e-05	0.000629378
female	0.5	Acot1_80134	Acot1	776.33	2.60727	0.546696	4.76915	1.85006e-06	0.000633248
female	5	Creb3l3_63467	Creb3l3	4551.42	0.59252	0.14014	4.22806	2.35715e-05	0.000639167
male	5	Setd2_68790	Setd2	190.483	-1.68244	0.397199	-4.23576	2.27777e-05	0.000645765
male	5	Rarres2_78978	Rarres2	260.281	-1.14045	0.269224	-4.23607	2.27461e-05	0.000645765
male	5	Hsd17b12_31020	Hsd17b12	886.321	0.707158	0.167064	4.23286	2.30737e-05	0.000653125
male	5	Ccdc8_61644	Ccdc8	178.669	1.21797	0.287847	4.23131	2.3233e-05	0.000656598
male	5	Fndc4_30757	Fndc4	11.2342	-5.91	1.39742	-4.22924	2.34487e-05	0.00066165
male	5	Psmd4_73216	Psmd4	158.768	1.30222	0.307936	4.22886	2.34877e-05	0.000661711
female	5	Sult1a1_61970	Sult1a1	4178.55	-1.02063	0.24192	-4.21889	2.45509e-05	0.000663972
male	5	Hmg20b_30149	Hmg20b	1053.47	0.557896	0.131969	4.22749	2.36312e-05	0.000664709
male	5	Tnrc6b_58473	Tnrc6b	165.211	-1.33287	0.315349	-4.22666	2.3718e-05	0.000666109
male	5	Polb_31662	Polb	17.7273	-6.04403	1.43035	-4.22556	2.38344e-05	0.000668332
female	5	Ssr4_63626	Ssr4	2586.8	-0.534825	0.126867	-4.21562	2.49097e-05	0.000671909
male	5	Ldb1_80481	Ldb1	454.847	-1.02284	0.242243	-4.22237	2.41747e-05	0.000676815
male	5	Urad_60108	Urad	51.3777	-2.23373	0.529143	-4.22141	2.42781e-05	0.000678651
female	5	Cmah_76900	Cmah	191.227	-1.24683	0.296293	-4.2081	2.5753e-05	0.000692836
male	5	Plbd1_73370	Plbd1	46.046	2.17709	0.51659	4.21435	2.50495e-05	0.000698042
male	5	Slc38a3_75825	Slc38a3	1366.49	-1.06586	0.252891	-4.21469	2.50121e-05	0.000698042
male	5	Cyp4a31_29350	Cyp4a31	13.5989	6.85329	1.62635	4.21391	2.50986e-05	0.000698325
female	5	Apol7a_80104	Apol7a	333.958	-1.46805	0.349112	-4.2051	2.60966e-05	0.000700247
male	5	Vsig2_72903	Vsig2	49.1174	-7.87136	1.86842	-4.21284	2.52184e-05	0.000700573
male	5	Dera_31847	Dera	47.9384	-2.95834	0.7025	-4.21116	2.54063e-05	0.000704701
male	5	Acaa2_59487	Acaa2	17664	0.59911	0.142323	4.20952	2.55911e-05	0.00070871
male	5	Enpp2_59895	Enpp2	61.6335	-2.61244	0.620654	-4.20918	2.56298e-05	0.00070871
female	5	Arhgap42_74456	Arhgap42	1183.28	-0.862878	0.205361	-4.20177	2.6484e-05	0.000708792
male	0.5	Acox1_68798	Acox1	16087.8	0.818669	0.171376	4.77702	1.77912e-06	0.000709511
male	5	Tle2_67727	Tle2	52.0293	-3.07255	0.730109	-4.20835	2.57243e-05	0.000710229
male	5	Micall2_60809	Micall2	17.2234	-5.68772	1.35183	-4.20741	2.58314e-05	0.000712089
male	5	Hspa4l_67033	Hspa4l	200.98	1.55677	0.370047	4.20696	2.58829e-05	0.000712415
female	0.5	Acot1_66807	Acot1	2164.49	2.28788	0.485168	4.71564	2.40957e-06	0.000721666
female	0.5	Ephx2_30975	Ephx2	10571.7	0.677337	0.143251	4.72834	2.26366e-06	0.000721666
female	5	Uqcrfs1_30070	Uqcrfs1	362.966	1.0193	0.242999	4.19467	2.73271e-05	0.000729457
male	0.5	LOC100505173_29225	LOC100505173	183.962	9.58113	2.0105	4.76555	1.88343e-06	0.000734783
male	0.5	Fabp1_29382	Fabp1	39873.7	0.838695	0.176199	4.75993	1.9366e-06	0.000739453
female	5	Dmgdh_30119	Dmgdh	10825.6	-0.647063	0.154445	-4.18962	2.79424e-05	0.000742025
female	5	Mgll_63987	Mgll	382.728	1.36081	0.324764	4.19016	2.78757e-05	0.000742025
male	5	Cmah_76900	Cmah	191.227	-1.27931	0.304887	-4.19602	2.71652e-05	0.000746374
male	5	Serpinf1_80230	Serpinf1	5720.86	-0.701747	0.167253	-4.19573	2.71999e-05	0.000746374
male	5	Dbt_69694	Dbt	88.6537	-2.03673	0.485714	-4.19327	2.74967e-05	0.000753368
female	5	Rpl26_72694	Rpl26	212.339	1.76125	0.420814	4.18533	2.84752e-05	0.000754225
male	5	Tstd2_72959	Tstd2	197.542	1.10987	0.264727	4.19251	2.75886e-05	0.000754733
female	5	Pklr_61127	Pklr	197.265	-1.91533	0.457801	-4.18377	2.86718e-05	0.000757481
male	5	Stard13_69174	Stard13	371.929	-1.19693	0.285647	-4.19023	2.78668e-05	0.000761185
male	5	Cyp2c68_62960	Cyp2c68	581.062	-1.20287	0.287235	-4.18774	2.8175e-05	0.000768432
male	5	Egln3_61447	Egln3	108.441	1.57009	0.374962	4.18734	2.82245e-05	0.000768614
male	5	mt-Nd6_82094	mt-Nd6	26377.9	0.798063	0.190631	4.18642	2.8339e-05	0.000770563
male	5	1300017J02Rik_31203	1300017J02Rik	8550.98	-0.667677	0.159519	-4.18555	2.84476e-05	0.000771074
male	5	Slco2a1_60960	Slco2a1	734.516	-0.87153	0.208215	-4.18573	2.84254e-05	0.000771074
male	5	Arhgef11_63468	Arhgef11	176.097	-1.15498	0.275964	-4.18524	2.84867e-05	0.000771074
male	5	Pla1a_54601	Pla1a	51.0762	-3.00206	0.717462	-4.18428	2.86072e-05	0.00077317
female	5	Ndufa10_72042	Ndufa10	1846.81	0.471876	0.112938	4.17819	2.93839e-05	0.000774305
male	5	Prr16_61704	Prr16	64.3448	-2.17876	0.521031	-4.18163	2.89426e-05	0.000777551
male	5	Shroom3_65066	Shroom3	16.0175	-6.13706	1.46743	-4.18219	2.88718e-05	0.000777551
male	5	Usp8_66332	Usp8	62.35	-2.19793	0.525606	-4.18171	2.89327e-05	0.000777551
male	5	Timm23_74973	Timm23	305.85	1.07716	0.25755	4.18234	2.88525e-05	0.000777551
male	5	Shmt1_73284	Shmt1	273.281	-1.16849	0.27946	-4.18125	2.8991e-05	0.000777687
male	5	St6galnac6_69152	St6galnac6	864.794	-0.819293	0.195983	-4.18043	2.90961e-05	0.00077934
female	5	Ext1_29408	Ext1	2204.22	-0.596267	0.14285	-4.17407	2.99204e-05	0.000786424
female	5	Slc10a1_31687	Slc10a1	1369.34	-0.789868	0.189282	-4.17296	3.0067e-05	0.000788261
male	5	Elovl5_31269	Elovl5	4151.83	1.10402	0.264297	4.17718	2.95141e-05	0.000788351
male	5	Orm3_72842	Orm3	52.8573	-7.63863	1.82868	-4.17714	2.95203e-05	0.000788351
female	5	Ghr_54382	Ghr	636.087	-1.24005	0.297277	-4.17138	3.02767e-05	0.00078973
female	5	Krt23_61569	Krt23	58.78	3.25986	0.781405	4.17179	3.02214e-05	0.00078973
female	5	Aldh9a1_31595	Aldh9a1	304.323	1.02155	0.245012	4.16937	3.0544e-05	0.000794684
male	5	Lhx2_68247	Lhx2	16.2695	-5.64014	1.35108	-4.17454	2.98585e-05	0.000796196
male	5	Polr2l_65461	Polr2l	1100.62	0.662432	0.15872	4.17357	2.9986e-05	0.000798409
male	5	Kcnj8_62221	Kcnj8	134.297	1.42572	0.341639	4.17319	3.00365e-05	0.00079857
male	5	Prdm2_56465	Prdm2	103.353	-2.02695	0.486198	-4.16899	3.05957e-05	0.000812235
male	5	Gapvd1_64856	Gapvd1	723.645	-0.548095	0.131498	-4.16807	3.07186e-05	0.000814293
male	5	Foxk2_58248	Foxk2	17.0956	-6.17716	1.48252	-4.16667	3.09088e-05	0.000818127
female	5	Slc17a8_62809	Slc17a8	233.868	1.93874	0.465975	4.16062	3.17382e-05	0.000823671
male	5	Sytl1_31117	Sytl1	9.276	-6.15942	1.47938	-4.1635	3.1341e-05	0.000825912
male	5	Ecd_68065	Ecd	488.532	0.586782	0.140915	4.16409	3.12594e-05	0.000825912
male	5	Tmem39a_75475	Tmem39a	98.6171	-1.64817	0.395836	-4.16378	3.13019e-05	0.000825912
male	5	Cttn_31078	Cttn	344.73	1.01796	0.244557	4.16246	3.14831e-05	0.000827499
male	5	Gne_76622	Gne	848.227	-1.1109	0.26689	-4.16239	3.14935e-05	0.000827499
male	5	1300017J02Rik_76468	1300017J02Rik	556.841	-1.1987	0.288144	-4.16005	3.18175e-05	0.000834791
female	5	Ugt1a7c_29171	Ugt1a7c	1507.34	-1.04975	0.252529	-4.15697	3.225e-05	0.000834844
male	5	Tsc22d3_29858	Tsc22d3	304.435	-1.97771	0.475539	-4.15889	3.198e-05	0.000837829
male	5	Acat2_29872	Acat2	199.073	1.39911	0.336504	4.15778	3.21352e-05	0.000840669
male	5	C6_77307	C6	1521.04	-0.93126	0.224012	-4.15719	3.22184e-05	0.000841617
female	5	Col4a1_75736	Col4a1	1359.82	1.09934	0.264681	4.15345	3.275e-05	0.000845658
male	5	Rpl12_72017	Rpl12	1661.32	0.663499	0.159719	4.15416	3.26491e-05	0.00085163
male	5	Ggcx_71598	Ggcx	1758.71	-0.611114	0.147166	-4.15256	3.28783e-05	0.000856364
female	5	Phb_63417	Phb	2945.73	0.491655	0.118525	4.14811	3.35226e-05	0.000863439
male	5	Zfp964_54861	Zfp964	18.0219	-5.85114	1.41003	-4.14966	3.3297e-05	0.000866011
male	5	Birc6_65492	Birc6	2938.16	-0.485181	0.117025	-4.14595	3.38408e-05	0.000878883
female	5	Cisd3_61612	Cisd3	115.627	1.41723	0.342116	4.14255	3.43461e-05	0.000882436
female	5	Gadd45b_66292	Gadd45b	65.8985	2.48091	0.599012	4.14166	3.44799e-05	0.000883666
male	5	Phf10_73805	Phf10	21.144	-5.36014	1.29376	-4.14307	3.42689e-05	0.000888712
male	5	4930402H24Rik_80136	4930402H24Rik	360.865	1.07071	0.258488	4.1422	3.43995e-05	0.000890812
male	5	St5_69450	St5	182.653	1.88468	0.455629	4.13642	3.52765e-05	0.000912208
male	5	Grb7_65537	Grb7	893.025	-0.759814	0.183864	-4.13249	3.58861e-05	0.000926635
female	5	Serpina11_74591	Serpina11	177.857	-1.29833	0.314414	-4.12937	3.63758e-05	0.000929936
male	5	Mea1_58805	Mea1	1645.46	0.583134	0.141192	4.13009	3.62618e-05	0.00093365
male	5	Sptlc3_59860	Sptlc3	43.6422	10.5784	2.56111	4.13041	3.62111e-05	0.00093365
male	5	Uck1_65197	Uck1	67.7328	2.44439	0.592002	4.12903	3.64301e-05	0.000936641
male	5	Aldh9a1_64839	Aldh9a1	4469.16	0.748345	0.181264	4.12849	3.65156e-05	0.000937496
female	5	Ddt_77378	Ddt	418.259	1.13366	0.274954	4.12311	3.73788e-05	0.000953207
female	5	Serpinf2_60955	Serpinf2	33501.3	-0.780035	0.189243	-4.12186	3.75817e-05	0.000956007
male	5	Ier2_61621	Ier2	1086.41	-1.15694	0.280592	-4.12322	3.73612e-05	0.000957522
male	5	Scube1_64257	Scube1	15.8858	6.0904	1.47719	4.12297	3.74024e-05	0.000957522
male	5	Cabcoco1_60830	Cabcoco1	15.3171	-5.93692	1.44106	-4.11982	3.79169e-05	0.000969312
male	5	Hebp1_29916	Hebp1	706.873	-0.943924	0.22925	-4.11744	3.83103e-05	0.000977976
male	5	Extl1_60272	Extl1	15.1655	-6.39277	1.55448	-4.11248	3.91425e-05	0.000997801
female	5	Ndufa2_63051	Ndufa2	222.953	1.11238	0.270565	4.11132	3.93399e-05	0.000997945
female	5	Faah_66887	Faah	2180.78	-0.744513	0.18111	-4.11083	3.94245e-05	0.000997945
female	5	Cyp2c29_81849	Cyp2c29	1814.84	-1.28964	0.313843	-4.10919	3.97041e-05	0.00100255
female	5	Rxra_64783	Rxra	9967.86	-0.537141	0.130754	-4.10804	3.99037e-05	0.00100476
female	5	Pxmp2_72382	Pxmp2	5923.08	-0.597084	0.145362	-4.10755	3.99871e-05	0.00100476
male	5	Gm43796_66881	Gm43796	170.39	-1.77274	0.431298	-4.11023	3.95258e-05	0.00100596
male	5	Rbbp6_68120	Rbbp6	305.19	-1.01229	0.246302	-4.10995	3.95746e-05	0.00100596
male	5	Pex19_61197	Pex19	982.28	0.891943	0.217064	4.10912	3.97168e-05	0.00100714
male	5	Ddx1_76220	Ddx1	345.373	1.0248	0.249401	4.10902	3.97335e-05	0.00100714
male	5	Serpina3n_71566	Serpina3n	122.089	-1.86102	0.453466	-4.104	4.06074e-05	0.00102784
male	5	Pla2g6_66233	Pla2g6	70.9604	2.01189	0.490486	4.10183	4.09898e-05	0.00103606
male	5	Nsd2_63616	Nsd2	172.472	0.963552	0.234955	4.10101	4.11353e-05	0.00103828
female	5	Ugt2b5_72307	Ugt2b5	3716.91	-0.910472	0.222104	-4.0993	4.14396e-05	0.00103872
male	5	Oplah_58077	Oplah	412.411	0.873019	0.212908	4.10045	4.12354e-05	0.00103934
male	5	Acsf2_75417	Acsf2	1142.08	0.89203	0.217645	4.09856	4.15738e-05	0.0010464
male	5	Tbc1d14_67284	Tbc1d14	30.3328	-3.24818	0.792871	-4.09673	4.19027e-05	0.0010532
male	5	Rad51b_31261	Rad51b	28.5696	4.69083	1.14527	4.09581	4.20688e-05	0.00105515
male	5	Elovl5_63549	Elovl5	1470.23	0.917514	0.224021	4.09565	4.20979e-05	0.00105515
male	5	Reep3_73192	Reep3	110.589	1.11508	0.27236	4.09413	4.23765e-05	0.00106065
male	5	Tmem147_72914	Tmem147	6645.89	0.611309	0.149376	4.09242	4.26894e-05	0.001067
male	5	Cfb_64630	Cfb	2679.51	-0.694977	0.169901	-4.09048	4.30477e-05	0.00107445
female	5	Acat1_61469	Acat1	1170.39	0.804045	0.196578	4.0902	4.30999e-05	0.00107771
female	5	Itih4_61051	Itih4	3148.07	-1.22104	0.298652	-4.08851	4.34158e-05	0.00108297
male	5	Gckr_73288	Gckr	2183.22	-0.807049	0.197422	-4.08794	4.35212e-05	0.00108477
male	5	Ankrd40_60647	Ankrd40	805.061	0.928773	0.227321	4.08573	4.39389e-05	0.00109366
male	0.5	Slc27a2_65404	Slc27a2	2234.42	0.894811	0.191373	4.67574	2.92901e-06	0.00109508
male	5	Syne2_80171	Syne2	15.1985	-6.23004	1.52512	-4.08495	4.40864e-05	0.00109581
male	5	Pde4c_67939	Pde4c	15.5494	-5.14556	1.25977	-4.08451	4.41691e-05	0.00109635
male	5	Rdh19_77634	Rdh19	635.809	-0.818199	0.200393	-4.08297	4.4464e-05	0.00110214
female	5	Ass1_30805	Ass1	9238.02	-0.857438	0.209974	-4.08354	4.43553e-05	0.00110373
male	5	Slc1a2_63688	Slc1a2	245.76	-2.07482	0.508406	-4.08103	4.4836e-05	0.00110983
male	5	Dpys_75429	Dpys	221.387	-1.29288	0.316835	-4.08061	4.49187e-05	0.00111035
male	5	Clec2h_66830	Clec2h	10.4151	-6.32785	1.55121	-4.07929	4.51731e-05	0.00111357
male	5	Ppp2r2d_79522	Ppp2r2d	58.1606	1.73448	0.425159	4.07961	4.51115e-05	0.00111357
male	5	Aco2_31448	Aco2	521.218	0.955408	0.23428	4.07806	4.54139e-05	0.00111491
male	5	Abhd2_62595	Abhd2	1942.33	1.02503	0.251329	4.07842	4.53431e-05	0.00111491
male	5	Ankrd33b_73617	Ankrd33b	10.6913	-5.96438	1.46253	-4.07812	4.54024e-05	0.00111491
male	5	Calr_69204	Calr	3120.57	-0.744905	0.182702	-4.07716	4.55886e-05	0.00111702
male	5	Gnb1_69795	Gnb1	603.838	0.86988	0.213364	4.07698	4.56244e-05	0.00111702
female	5	Rhoc_59994	Rhoc	125.496	1.35518	0.332372	4.07732	4.55586e-05	0.00112789
female	5	Smoc1_60434	Smoc1	370.01	-1.04015	0.255136	-4.07683	4.56534e-05	0.00112789
female	5	Mif4gd_65842	Mif4gd	750.653	-0.758991	0.186198	-4.07626	4.57654e-05	0.00112789
female	5	Gckr_73288	Gckr	2183.22	-0.79764	0.195678	-4.0763	4.5759e-05	0.00112789
male	5	Rps12_72691	Rps12	429.876	0.804933	0.197722	4.07103	4.68054e-05	0.00114437
male	5	Parg_77665	Parg	17.7232	-5.73428	1.40892	-4.06998	4.70173e-05	0.00114799
male	5	March2_74795	2022-03-02	92.0236	1.50609	0.370221	4.06809	4.73991e-05	0.00115574
male	5	Zfp606_65486	Zfp606	7.82073	-5.40253	1.32851	-4.06661	4.7702e-05	0.00116155
male	5	Gas6_58659	Gas6	44.6681	-4.24134	1.04307	-4.06621	4.7783e-05	0.00116194
male	5	Mup4_82052	Mup4	28509.3	-1.41229	0.347452	-4.06471	4.80927e-05	0.00116789
male	5	Kansl1_62103	Kansl1	102.972	-1.9268	0.474087	-4.06422	4.81936e-05	0.00116876
male	5	Slc38a2_60546	Slc38a2	189.056	-1.60782	0.395653	-4.06372	4.82964e-05	0.00116967
male	5	Moxd1_59783	Moxd1	9.41773	-22.0548	5.42853	-4.06275	4.84987e-05	0.00117299
male	5	Rflnb_60540	Rflnb	14.3549	-5.56115	1.36893	-4.0624	4.85706e-05	0.00117315
female	5	Grn_66436	Grn	523.464	0.828056	0.203654	4.06599	4.78282e-05	0.00117591
male	5	Atp5f1_82213	Atp5f1	2326.03	0.52486	0.129265	4.06035	4.89989e-05	0.0011819
female	5	Rpl18a_78208	Rpl18a	383.174	0.873003	0.214822	4.06384	4.82721e-05	0.00118399
male	5	Fnip2_61421	Fnip2	306.98	-1.16078	0.285967	-4.05915	4.92516e-05	0.0011864
female	5	Edem1_30286	Edem1	975.403	-0.635518	0.156463	-4.06179	4.86971e-05	0.00119157
male	0.5	Mgll_75873	Mgll	1132.43	0.861594	0.185143	4.65367	3.26083e-06	0.00119426
male	5	Lyplal1_59979	Lyplal1	282.31	0.952623	0.234797	4.05722	4.96608e-05	0.00119465
male	5	Krt8_65447	Krt8	1608.69	0.761228	0.187847	4.05238	5.0699e-05	0.001218
male	5	Bbc3_31767	Bbc3	62.7018	-2.39494	0.591549	-4.04859	5.15278e-05	0.00123625
male	5	Ran_70166	Ran	1537.27	0.761222	0.188039	4.04822	5.16094e-05	0.00123656
male	5	Acyp1_80041	Acyp1	205.309	1.02681	0.253756	4.04645	5.2e-05	0.00124426
female	5	Amy1_80222	Amy1	326.035	-1.23042	0.303823	-4.04981	5.12603e-05	0.00125131
male	5	Trip6_69728	Trip6	221.39	0.913116	0.225808	4.04378	5.25974e-05	0.00125688
male	5	Cp_67889	Cp	25205.6	-0.893585	0.221015	-4.0431	5.27483e-05	0.0012588
female	5	Ccnd1_80514	Ccnd1	44.6042	2.89702	0.715761	4.04747	5.17744e-05	0.00126087
male	5	Gm16286_58814	Gm16286	455.869	-0.860722	0.213004	-4.04087	5.32529e-05	0.00126748
male	5	Kctd2_61745	Kctd2	50.394	1.34282	0.332296	4.04104	5.32137e-05	0.00126748
male	5	Ptpa_74037	Ptpa	81.8491	1.78385	0.441574	4.03974	5.35102e-05	0.00127191
male	5	Isyna1_80853	Isyna1	12.8902	-5.70643	1.41305	-4.03838	5.38218e-05	0.00127763
female	5	4930402H24Rik_80136	4930402H24Rik	360.865	1.03747	0.256601	4.04315	5.27382e-05	0.0012813
male	0.5	Rad51b_31261	Rad51b	28.5696	5.04148	1.08815	4.63307	3.60273e-06	0.00129309
male	5	Poldip2_57057	Poldip2	1233.99	0.530029	0.131541	4.02937	5.5926e-05	0.00132408
male	5	Igfals_57603	Igfals	22.6177	-5.57365	1.38322	-4.02949	5.58978e-05	0.00132408
male	5	Ndufs2_68865	Ndufs2	3985.33	0.509177	0.126405	4.02815	5.62175e-05	0.00132922
male	5	Stard13_82013	Stard13	399.407	-1.12285	0.279053	-4.02381	5.72645e-05	0.0013522
male	5	Plpp3_60023	Plpp3	419.369	-1.10786	0.275474	-4.02163	5.7797e-05	0.00136298
male	5	Gm42906_82350	Gm42906	110.618	-1.80071	0.447878	-4.02053	5.80674e-05	0.00136756
male	5	Pex14_76181	Pex14	257.407	1.01403	0.252348	4.01839	5.85985e-05	0.00137826
female	5	Crat_79407	Crat	94.694	2.57366	0.639348	4.02544	5.68687e-05	0.00137839
male	5	Ptprg_64924	Ptprg	196.683	-0.980858	0.244211	-4.01644	5.90831e-05	0.00138598
male	5	Slco1b2_75250	Slco1b2	1575.26	-0.847942	0.211118	-4.01643	5.90874e-05	0.00138598
male	5	Slc3a2_82290	Slc3a2	114.893	1.64725	0.410157	4.01614	5.91586e-05	0.00138598
male	5	Dlst_78171	Dlst	964.795	0.778702	0.194006	4.01381	5.97471e-05	0.00139794
female	0.5	Ranbp10_62114	Ranbp10	2108.57	-0.802071	0.175695	-4.56515	4.99143e-06	0.001407
male	5	Arhgef12_77345	Arhgef12	86.4558	-1.60547	0.400253	-4.01115	6.04238e-05	0.00141193
male	5	Arid5b_68455	Arid5b	261.712	-1.58876	0.39622	-4.00979	6.07724e-05	0.00141639
male	5	Il1rl2_69234	Il1rl2	10.8166	-6.34255	1.58177	-4.00979	6.07718e-05	0.00141639
male	5	Chrna2_59475	Chrna2	37.6495	3.18955	0.795658	4.0087	6.10545e-05	0.00142112
male	5	Oat_75372	Oat	2280.01	-1.53768	0.383663	-4.00789	6.12636e-05	0.00142414
female	5	Lpcat3_68404	Lpcat3	221.568	0.930818	0.231721	4.01697	5.89504e-05	0.00142527
female	5	Gpx4_71385	Gpx4	286.994	0.834591	0.207793	4.01646	5.908e-05	0.00142527
male	5	Wnt5b_56002	Wnt5b	16.9614	-5.96652	1.49066	-4.0026	6.26496e-05	0.0014528
male	5	Hpd_65625	Hpd	26749.2	-0.76861	0.192029	-4.00257	6.26586e-05	0.0014528
male	5	St7l_79213	St7l	334.12	-0.881986	0.220372	-4.00226	6.27412e-05	0.00145284
male	5	Pex13_69126	Pex13	22.8036	3.3134	0.828372	3.99989	6.3372e-05	0.00146556
male	5	Amd1_68076	Amd1	266.999	-1.0465	0.261932	-3.99533	6.46035e-05	0.00149212
male	5	Il15ra_80097	Il15ra	143.116	-1.3487	0.337598	-3.99498	6.46988e-05	0.0014924
male	5	mt-Nd4l_82096	mt-Nd4l	5042.33	1.11525	0.279229	3.99404	6.49556e-05	0.0014964
male	5	Cyb5b_55485	Cyb5b	8442.15	0.697209	0.174585	3.99353	6.50969e-05	0.00149773
male	5	Cpt2_64478	Cpt2	248.327	1.26367	0.31656	3.99188	6.55519e-05	0.00150627
male	5	Washc5_31445	Washc5	52.79	-2.61876	0.656099	-3.99141	6.56812e-05	0.00150731
male	5	Rapgef3_65630	Rapgef3	16.4034	-5.8124	1.45736	-3.9883	6.65485e-05	0.00152437
male	5	Hspa4l_66738	Hspa4l	658.705	1.07405	0.269313	3.98814	6.65948e-05	0.00152437
male	5	Egfr_66734	Egfr	2795.79	-1.1446	0.287033	-3.98768	6.67213e-05	0.00152533
male	5	Bhlhe40_31406	Bhlhe40	899.64	-1.26067	0.316248	-3.98634	6.71015e-05	0.00153206
male	5	Hmgcs2_29615	Hmgcs2	3153.68	0.720589	0.180788	3.98582	6.72468e-05	0.00153343
male	0.5	Hibch_70975	Hibch	635.803	0.733738	0.159843	4.59036	4.42475e-06	0.00153402
male	0.5	Tra2b_75954	Tra2b	284.618	-1.0591	0.23077	-4.58941	4.44494e-06	0.00153402
male	5	Hykk_79992	Hykk	964.01	-0.869325	0.218133	-3.98531	6.73923e-05	0.0015348
male	0.5	Trf_73293	Trf	25742.5	-0.772751	0.168537	-4.58505	4.53883e-06	0.00153687
male	5	Acaa1a_79478	Acaa1a	375.822	0.747239	0.187653	3.98203	6.83291e-05	0.00155416
male	0.5	Ctsg_65694	Ctsg	3.48651	-21.1904	4.62824	-4.57851	4.68309e-06	0.00155635
female	5	Etfb_32121	Etfb	1594.04	0.526877	0.131908	3.99429	6.48887e-05	0.00155809
female	5	Slc25a5_71436	Slc25a5	447.81	0.748207	0.187316	3.99436	6.48706e-05	0.00155809
female	5	Cbs_71016	Cbs	1241.01	-1.1252	0.281747	-3.99365	6.50634e-05	0.00155864
female	5	Glud1_77476	Glud1	1894.92	-0.620465	0.155398	-3.99273	6.53158e-05	0.00156105
female	5	Ddt_73052	Ddt	289.246	1.12399	0.281606	3.99137	6.56922e-05	0.0015664
male	5	Pls1_29975	Pls1	22.4071	-5.26152	1.32229	-3.97911	6.9174e-05	0.00157139
male	5	Ces2a_78586	Ces2a	227.329	-1.22108	0.306983	-3.97769	6.95877e-05	0.00157879
female	5	Slc10a2_29328	Slc10a2	268.896	-1.84519	0.462883	-3.98631	6.71099e-05	0.00159004
female	5	Amacr_60716	Amacr	1165.16	0.565428	0.141867	3.98563	6.73023e-05	0.00159004
female	5	A1bg_62137	A1bg	5866.56	-2.98227	0.748205	-3.9859	6.72234e-05	0.00159004
female	5	Enpep_75086	Enpep	195.657	-1.33867	0.335772	-3.98683	6.6961e-05	0.00159004
male	5	Cth_74032	Cth	2602.76	-0.990313	0.249393	-3.97089	7.16034e-05	0.00162247
female	5	Pla2g6_70835	Pla2g6	43.8032	2.35268	0.591131	3.97996	6.89273e-05	0.00162469
male	5	Fabp7_29740	Fabp7	17.4401	-5.8459	1.47276	-3.96936	7.20665e-05	0.0016309
male	5	Chmp1b_74542	Chmp1b	887.539	0.639422	0.161121	3.96858	7.2302e-05	0.00163417
male	5	Pfkfb3_64529	Pfkfb3	42.7828	-4.02932	1.01586	-3.96643	7.29582e-05	0.00164693
male	5	Sf1_74223	Sf1	15.992	-5.64124	1.42334	-3.96338	7.38974e-05	0.00166603
male	5	Kynu_76691	Kynu	1644.73	-0.764392	0.192975	-3.96109	7.46094e-05	0.00167998
male	5	Impa2_57974	Impa2	31.0449	2.65371	0.670134	3.95997	7.49605e-05	0.00168577
female	5	Otc_57275	Otc	1406.32	-0.752249	0.189575	-3.96808	7.24535e-05	0.00170383
female	5	Cdk4_70145	Cdk4	287.541	0.787268	0.198427	3.96755	7.26165e-05	0.00170383
male	5	Gtf2h4_76405	Gtf2h4	27.8985	-2.839	0.717467	-3.95698	7.59035e-05	0.00170484
male	5	Ptpa_72696	Ptpa	139.062	1.15167	0.2911	3.95626	7.61331e-05	0.00170786
male	5	Creb3l2_58578	Creb3l2	139.415	-1.65047	0.417449	-3.9537	7.69525e-05	0.00172252
male	5	Fads2_61423	Fads2	10333.7	0.961927	0.243303	3.95362	7.69789e-05	0.00172252
male	5	Coq6_73728	Coq6	13.0803	-5.8369	1.47678	-3.95245	7.73546e-05	0.00172877
male	5	Tut7_61898	Tut7	184.316	0.903406	0.228628	3.95143	7.76858e-05	0.00173402
female	5	Abcc6_58187	Abcc6	474.615	-1.08993	0.275163	-3.96105	7.46202e-05	0.00174686
male	5	Med21_78325	Med21	301.837	1.12717	0.285498	3.94809	7.87773e-05	0.0017562
male	5	Cep85_68875	Cep85	16.3189	-5.65904	1.43397	-3.94641	7.93305e-05	0.00176633
female	5	Gm4756_56094	Gm4756	2293.16	-1.49901	0.378856	-3.95668	7.59995e-05	0.00177511
female	5	H2-Q5_62821	H2-Q5	1490.31	0.647064	0.163608	3.95497	7.6543e-05	0.00178375
male	5	Hsd17b10_31244	Hsd17b10	61.9144	1.99692	0.506519	3.94244	8.06567e-05	0.00179364
male	5	Uggt1_66719	Uggt1	596.726	-0.740633	0.18799	-3.93974	8.15699e-05	0.0018117
female	5	Spcs3_29472	Spcs3	3352.38	-0.499714	0.126532	-3.9493	7.83804e-05	0.00181832
female	5	Pipox_58007	Pipox	677.071	-0.853461	0.216093	-3.9495	7.83145e-05	0.00181832
female	5	Aldob_29517	Aldob	8308.25	-0.530689	0.134442	-3.94734	7.90251e-05	0.00182915
male	5	Acss2_70544	Acss2	81.9595	1.99741	0.507776	3.93363	8.36714e-05	0.00185608
male	5	Rims2_60133	Rims2	40.5857	4.72207	1.20075	3.9326	8.40308e-05	0.00186175
male	5	Rnf11_59147	Rnf11	722.432	0.777463	0.197756	3.93143	8.44425e-05	0.00186856
male	5	Hapln4_59724	Hapln4	143.744	-1.48773	0.378485	-3.93074	8.46838e-05	0.00187014
male	5	Spata6_63539	Spata6	12.0695	-5.89336	1.49934	-3.93063	8.47222e-05	0.00187014
male	5	Lonp2_69977	Lonp2	1717.51	0.739848	0.18854	3.92409	8.70574e-05	0.00191933
male	5	Apob_68264	Apob	2218.53	-0.602562	0.153582	-3.92338	8.73157e-05	0.00192266
male	0.5	Plin2_66039	Plin2	1354.7	1.04428	0.230591	4.52869	5.93493e-06	0.00192943
male	0.5	Gm5113_79580	Gm5113	11.0314	-6.12694	1.35382	-4.52566	6.02074e-06	0.00192943
female	5	Serpina11_76630	Serpina11	342.064	-1.25755	0.319684	-3.93375	8.36321e-05	0.00193143
female	5	Rpl27-ps3_76289	Rpl27-ps3	2042.65	0.457466	0.116331	3.93245	8.40839e-05	0.00193751
male	5	Nrn1_64646	Nrn1	258.408	-1.30679	0.333352	-3.92014	8.84971e-05	0.00194629
male	0.5	Znhit2_62302	Znhit2	11.528	6.91016	1.52913	4.51902	6.21257e-06	0.00195598
female	5	Sntg2_61724	Sntg2	163.539	-1.38973	0.353666	-3.92949	8.51256e-05	0.00195713
female	5	Slc16a13_71471	Slc16a13	44.1197	3.29126	0.837932	3.92783	8.57149e-05	0.00196628
male	5	Mdfic_77063	Mdfic	95.7666	1.279	0.32664	3.91564	9.01662e-05	0.00198057
female	5	Mocs1_78175	Mocs1	365.26	-0.693098	0.176612	-3.92441	8.69441e-05	0.00199003
male	5	Serpina3n_29367	Serpina3n	1272.35	-0.699513	0.178761	-3.91311	9.11133e-05	0.00199892
male	5	Arl10_66323	Arl10	27.2164	-2.88033	0.736156	-3.91266	9.12843e-05	0.00200023
female	5	Car1_65101	Car1	59.6685	-2.02914	0.5174	-3.9218	8.78901e-05	0.00200276
female	5	Slc6a13_74447	Slc6a13	1014.92	-0.649363	0.165562	-3.92219	8.77489e-05	0.00200276
female	5	Aox3_71574	Aox3	453.214	-1.18705	0.302784	-3.92046	8.83794e-05	0.00200642
female	5	1300017J02Rik_75449	1300017J02Rik	5242.17	-0.629988	0.160699	-3.92029	8.84409e-05	0.00200642
male	5	Fga_74850	Fga	4190.62	-0.824127	0.210688	-3.9116	9.16887e-05	0.00200664
female	5	Fgfr3_70538	Fgfr3	480.077	-0.996677	0.254411	-3.91758	8.94412e-05	0.00202464
male	5	Rbm47_67529	Rbm47	1113.6	-0.805283	0.206032	-3.90853	9.28613e-05	0.00202771
male	5	Blvra_70686	Blvra	105.814	-1.47093	0.376343	-3.90848	9.28775e-05	0.00202771
male	5	Rpl23_74269	Rpl23	2051.46	0.523663	0.134024	3.90722	9.33648e-05	0.00203587
female	5	Serpina10_31455	Serpina10	735.872	-0.879361	0.224695	-3.91357	9.09432e-05	0.00205412
male	5	Snx15_72569	Snx15	64.0178	-1.71319	0.439184	-3.90085	9.5856e-05	0.00208766
male	5	Arhgap42_74456	Arhgap42	1183.28	-0.807482	0.207063	-3.89969	9.6316e-05	0.00209514
female	5	Gstp1_30795	Gstp1	18832.1	0.985856	0.252341	3.90684	9.35096e-05	0.00210745
male	5	Dll1_30730	Dll1	15.6519	-5.69896	1.46278	-3.89599	9.78006e-05	0.00212486
female	5	C8b_73022	C8b	1137.57	-1.10024	0.281824	-3.904	9.46173e-05	0.00212775
male	5	Lgr4_56873	Lgr4	491.04	-0.931085	0.239024	-3.89535	9.80553e-05	0.00212781
male	5	Chpt1_64671	Chpt1	872.359	0.914208	0.234734	3.89465	9.83393e-05	0.0021314
female	5	Ech1_29961	Ech1	70.5504	1.50679	0.386113	3.90246	9.52209e-05	0.00213516
female	5	Sqor_31359	Sqor	1080.55	-0.86364	0.221327	-3.9021	9.53621e-05	0.00213516
female	5	Aldh1b1_55512	Aldh1b1	2511.47	-1.04638	0.268207	-3.9014	9.56378e-05	0.00213667
male	5	Mettl7b_55092	Mettl7b	1156.38	0.852938	0.219074	3.89338	9.88572e-05	0.00214004
female	5	Uqcrq_63833	Uqcrq	632.556	0.978835	0.25097	3.9002	9.61134e-05	0.00214264
male	5	4921524J17Rik_80144	4921524J17Rik	11.467	-6.24123	1.6033	-3.89275	9.91159e-05	0.00214305
male	5	Pgd_61988	Pgd	113.793	1.58246	0.406613	3.8918	9.95046e-05	0.00214887
male	5	Apcs_75109	Apcs	1071.91	-1.81561	0.466882	-3.8888	0.000100742	0.00217265
male	5	Fndc4_80320	Fndc4	126.698	-1.73068	0.445072	-3.88854	0.000100848	0.00217265
female	5	Kcmf1_76298	Kcmf1	319.611	0.830166	0.213094	3.89577	9.78874e-05	0.00217746
female	5	Igfbp5_63669	Igfbp5	95.8828	-2.11456	0.543014	-3.89412	9.85573e-05	0.00218292
female	5	Krt8_65447	Krt8	1608.69	0.72741	0.186778	3.89452	9.83934e-05	0.00218292
male	5	Tfpi2_54218	Tfpi2	1150.97	0.730411	0.188034	3.88446	0.000102558	0.00220624
male	5	Dnajc19_69721	Dnajc19	1789.8	0.555215	0.142951	3.88394	0.000102776	0.00220624
male	5	Lman1_72933	Lman1	2302.78	-0.52291	0.134625	-3.88421	0.000102665	0.00220624
male	5	Nme1_31953	Nme1	261.182	1.12552	0.290072	3.88013	0.000104402	0.00223456
male	5	Tent5c_55758	Tent5c	112.863	-2.67723	0.689953	-3.88031	0.000104325	0.00223456
male	5	Rbm39_74112	Rbm39	293.247	-1.06971	0.2757	-3.87997	0.000104469	0.00223456
male	5	Pptc7_60976	Pptc7	340.908	-1.41521	0.364882	-3.87854	0.000105087	0.0022429
male	5	St14_65633	St14	13.93	-6.36912	1.64217	-3.87848	0.000105109	0.0022429
male	5	Shc1_77672	Shc1	16.9057	-5.43474	1.40193	-3.87661	0.000105923	0.0022576
male	5	Asxl1_57879	Asxl1	29.7849	-3.64002	0.939131	-3.87595	0.00010621	0.00226103
male	5	Ctnnbip1_57862	Ctnnbip1	15.8904	-5.68886	1.46813	-3.87492	0.000106661	0.00226794
female	5	Cfb_73409	Cfb	10513.2	-0.586883	0.151163	-3.88246	0.000103404	0.00228533
male	5	Pag1_76330	Pag1	68.5341	-2.1794	0.562886	-3.87183	0.000108021	0.00229413
male	5	Slc27a2_65404	Slc27a2	2234.42	0.786618	0.203209	3.87098	0.000108401	0.00229948
female	5	Pex5_60703	Pex5	349.179	0.904369	0.233253	3.87721	0.000105661	0.00232523
female	5	Serpina1b_67899	Serpina1b	18331.5	-0.824622	0.212674	-3.87739	0.000105581	0.00232523
male	0.5	Mbd4_73822	Mbd4	26.0873	-4.82224	1.07688	-4.47797	7.53573e-06	0.00233166
female	5	Ier2_61621	Ier2	1086.41	-1.07643	0.277826	-3.87447	0.000106855	0.00234648
male	5	Sun2_78565	Sun2	468.504	-1.01026	0.261346	-3.86562	0.000110808	0.00234778
male	5	Mlec_30880	Mlec	553.979	0.933919	0.241735	3.8634	0.000111819	0.0023664
male	5	mt-Nd4_82091	mt-Nd4	1226.13	1.16667	0.302065	3.86232	0.000112316	0.00237411
female	5	Cycs_30865	Cycs	216.898	0.889552	0.22982	3.87064	0.00010855	0.00237861
male	5	Fth1_76880	Fth1	6441.99	0.509416	0.131932	3.8612	0.00011283	0.00238218
male	5	Cyb5a_64511	Cyb5a	2493.28	-0.550987	0.142781	-3.85898	0.000113864	0.00240117
male	5	Akr1c18_53887	Akr1c18	12.0344	6.37566	1.65271	3.85769	0.000114463	0.00240814
male	5	Foxo1_59345	Foxo1	162.431	-1.98229	0.513839	-3.8578	0.000114411	0.00240814
male	5	Snap47_72013	Snap47	455.177	-0.991774	0.257202	-3.856	0.000115255	0.00242198
male	0.5	Tmem237_78965	Tmem237	17.243	-6.06378	1.35827	-4.46435	8.03108e-06	0.00244281
female	5	Rhob_55069	Rhob	153.901	1.26244	0.326888	3.86199	0.000112466	0.00245396
female	5	Pdia6_71891	Pdia6	1722.29	-0.873596	0.226183	-3.86234	0.000112304	0.00245396
male	5	Cmbl_59581	Cmbl	95.867	1.35913	0.352811	3.8523	0.000117015	0.00245608
female	5	Pign_61221	Pign	152.257	-1.26816	0.328737	-3.85767	0.000114472	0.00249243
male	5	Mgam_67381	Mgam	1059.55	-0.676992	0.175981	-3.84697	0.000119588	0.00250716
male	5	Rgs3_78650	Rgs3	13.2016	-5.38471	1.39983	-3.84667	0.000119733	0.00250728
male	5	Abcb11_70291	Abcb11	128.092	-1.92268	0.500072	-3.84481	0.000120647	0.00252221
male	5	Hpf1_71180	Hpf1	362.091	0.883531	0.229808	3.84464	0.000120728	0.00252221
male	5	Rplp2_71319	Rplp2	1254.94	0.786264	0.204537	3.84412	0.000120988	0.00252471
male	5	Safb_80824	Safb	595.107	-0.835267	0.217323	-3.84343	0.000121328	0.00252887
male	5	6030458C11Rik_57264	6030458C11Rik	167.797	-1.301	0.338526	-3.84313	0.000121478	0.00252905
male	5	Gm3150_31169	Gm3150	543.795	0.720143	0.187465	3.84147	0.000122297	0.00254315
male	5	Keg1_30252	Keg1	1267.61	1.1107	0.289203	3.84057	0.000122749	0.00254959
male	5	C8b_32265	C8b	957.842	-1.20797	0.314579	-3.83997	0.000123049	0.00255287
male	5	Mettl21a_54020	Mettl21a	176.465	-1.7091	0.445344	-3.83769	0.000124197	0.00257322
male	5	Kmt2a_75957	Kmt2a	16.5812	-5.12269	1.33492	-3.83745	0.000124316	0.00257322
male	5	Pex1_63954	Pex1	438.416	0.904062	0.235626	3.83685	0.000124622	0.00257658
male	5	Ren1_69525	Ren1	80.1334	-7.44365	1.94056	-3.83582	0.000125148	0.00258446
male	5	Ccdc107_78903	Ccdc107	531.735	0.73134	0.19068	3.83544	0.000125342	0.0025855
female	5	Sema4g_58758	Sema4g	760.823	-0.661722	0.171958	-3.84815	0.000119012	0.00258581
female	5	Zfp871_59675	Zfp871	747.628	-0.749837	0.194884	-3.8476	0.000119283	0.00258622
female	5	Zmpste24_64033	Zmpste24	834.947	-0.635485	0.165213	-3.84646	0.000119836	0.0025873
female	5	Hadha_69528	Hadha	300.622	0.979082	0.254518	3.8468	0.00011967	0.0025873
male	0.5	Ecd_68065	Ecd	488.532	0.586024	0.131739	4.44837	8.65252e-06	0.00258797
female	5	F9_54979	F9	2053.19	-0.528288	0.13745	-3.84349	0.000121298	0.00260791
female	5	Cyb5a_64511	Cyb5a	2493.28	-0.541663	0.140916	-3.84386	0.000121114	0.00260791
male	5	C2cd2l_31274	C2cd2l	236.368	-1.22339	0.319196	-3.83272	0.000126736	0.00261125
male	5	Pcyox1_78167	Pcyox1	126.422	1.30231	0.339861	3.83188	0.000127168	0.00261716
female	5	Psd3_67235	Psd3	432.126	-0.996091	0.259274	-3.84184	0.000122115	0.00262
male	5	Ugt2b38_56398	Ugt2b38	12.0812	-6.47464	1.69003	-3.83108	0.000127584	0.0026227
female	5	Pex16_73249	Pex16	3367.69	0.651231	0.169567	3.84055	0.000122761	0.00262837
male	5	Add3_61394	Add3	748.28	0.689837	0.18011	3.83008	0.000128101	0.00263032
female	5	Mrpl57_63547	Mrpl57	808.024	0.809906	0.211036	3.83776	0.000124161	0.0026528
male	5	Gm42688_64677	Gm42688	11.6873	-5.5641	1.45461	-3.82516	0.000130689	0.00268039
male	5	F9_54979	F9	2053.19	-0.533151	0.139405	-3.82447	0.000131056	0.00268485
female	5	Pcbd2_55399	Pcbd2	2082.28	0.43891	0.11449	3.83362	0.000126272	0.00268931
female	5	Acaa2_59487	Acaa2	17664	0.545083	0.142194	3.83338	0.000126392	0.00268931
female	5	Nfil3_31222	Nfil3	417.505	-1.62295	0.423564	-3.83165	0.000127286	0.00270273
male	5	Tchh_58940	Tchh	9.44233	5.90149	1.54404	3.82211	0.000132317	0.00270759
female	5	Aco2_31448	Aco2	521.218	0.891773	0.232801	3.83062	0.000127821	0.00270849
female	5	Serpinc1_80392	Serpinc1	14972.4	-0.460665	0.120297	-3.8294	0.000128457	0.00271637
female	5	Bax_65736	Bax	587.114	0.824685	0.215401	3.82859	0.000128877	0.00271965
male	5	Spint1_30201	Spint1	18.0051	-6.81464	1.78382	-3.82024	0.000133321	0.00272502
male	5	Smox_77843	Smox	14.6837	3.86306	1.01139	3.81954	0.000133701	0.0027297
male	5	Fkbp8_66135	Fkbp8	784.46	-0.626544	0.164053	-3.81915	0.000133914	0.00273092
female	5	Lgr4_56873	Lgr4	491.04	-0.886883	0.231847	-3.82529	0.000130618	0.00274512
female	5	Axin2_74884	Axin2	224.027	-1.28908	0.336966	-3.82553	0.000130489	0.00274512
female	5	Mylk_69186	Mylk	691.196	-0.784813	0.205208	-3.82448	0.000131049	0.00274788
female	5	Gm45233_69881	Gm45233	393.461	0.986407	0.257949	3.82404	0.000131284	0.00274788
male	5	Rpl22_29339	Rpl22	821.803	0.534255	0.139966	3.81702	0.000135073	0.00275145
male	5	Gclm_29258	Gclm	131.663	-1.34809	0.353289	-3.81584	0.000135719	0.00276146
male	5	March2_70683	2022-03-02	147.951	0.992131	0.260049	3.81517	0.000136087	0.00276581
male	5	Uchl3_63779	Uchl3	683.221	0.71455	0.187378	3.81341	0.000137063	0.0027825
female	5	Tnfaip8l1_55443	Tnfaip8l1	342.845	-1.51801	0.397551	-3.81841	0.000134315	0.00280561
male	5	Cpt2_78530	Cpt2	140.322	1.74311	0.45759	3.80934	0.000139339	0.00282551
male	5	Tnrc6a_71711	Tnrc6a	561.995	-0.802643	0.210751	-3.80849	0.000139821	0.00283208
male	5	Slc25a10_80285	Slc25a10	100.624	2.05969	0.54086	3.80818	0.000139995	0.00283241
male	5	Cyp2d10_62392	Cyp2d10	11305.7	-0.527487	0.138545	-3.80733	0.000140473	0.00283478
male	5	Klrd1_71557	Klrd1	13.8523	-5.37935	1.41286	-3.80743	0.00014042	0.00283478
male	5	Gm10131_72707	Gm10131	12.6032	-6.01735	1.58063	-3.80694	0.000140697	0.00283478
male	5	Tsfm_75461	Tsfm	1215.14	0.529161	0.139002	3.80686	0.000140744	0.00283478
female	5	Gnpda1_31631	Gnpda1	199.748	-1.22179	0.320246	-3.81518	0.000136085	0.00283681
male	5	Rnf125_31254	Rnf125	4417.42	1.07563	0.282588	3.80635	0.000141031	0.00283692
male	5	Tec_75389	Tec	82.4029	1.68512	0.44274	3.80612	0.000141166	0.00283692
female	5	Akr1c6_73506	Akr1c6	676.596	-0.796796	0.208905	-3.81415	0.000136652	0.00284286
male	5	A530032D15Rik_64664	A530032D15Rik	10.2932	-5.54467	1.4571	-3.80528	0.000141643	0.00284331
female	5	Tmem98_56658	Tmem98	194.048	0.968515	0.254008	3.81293	0.000137328	0.00285115
male	5	Adam11_57515	Adam11	1156.27	1.38664	0.364618	3.803	0.000142956	0.00286646
male	5	Cotl1_74589	Cotl1	496.922	0.796569	0.209482	3.80256	0.000143209	0.00286833
male	5	Bhmt_66075	Bhmt	11947.1	-1.6953	0.445937	-3.80165	0.000143737	0.0028757
male	5	Grn_66436	Grn	523.464	0.782993	0.205995	3.80102	0.000144101	0.00287978
female	5	Chp1_29131	Chp1	2191.06	0.66919	0.175723	3.80821	0.000139974	0.00290023
male	5	Yod1_62124	Yod1	470.746	-1.08285	0.285104	-3.7981	0.000145811	0.0029107
female	5	Abhd6_30544	Abhd6	84.4681	2.10786	0.553915	3.80538	0.000141589	0.00292742
female	5	Psmd13_74866	Psmd13	118.8	1.09499	0.287784	3.80491	0.000141856	0.00292742
female	5	AI464131_77121	AI464131	982.808	-0.860649	0.226234	-3.80424	0.000142243	0.00292951
female	5	Cops5_78870	Cops5	1551.66	0.546608	0.143709	3.80357	0.000142627	0.00293156
female	5	Timm23_74973	Timm23	305.85	0.979312	0.257565	3.80219	0.000143424	0.00294205
female	5	Acads_63664	Acads	854.682	0.972778	0.255932	3.80092	0.000144158	0.00295122
male	0.5	Slc25a14_30333	Slc25a14	193.905	-1.13073	0.256247	-4.41267	1.02105e-05	0.00295543
male	0.5	Slc25a20_56589	Slc25a20	304.634	0.979123	0.221776	4.41493	1.01045e-05	0.00295543
male	0.5	Kif11_64960	Kif11	8.5518	-5.93868	1.34695	-4.40899	1.03852e-05	0.00295829
male	5	Mcrip1_63863	Mcrip1	174.452	1.16213	0.306352	3.79344	0.000148577	0.00296262
female	5	Neurl4_79070	Neurl4	514.001	-0.623142	0.164008	-3.79945	0.000145018	0.00296293
male	5	Tmem176a_69254	Tmem176a	181.784	-1.12832	0.29751	-3.79255	0.000149107	0.00296989
female	5	Atp11c_65000	Atp11c	684.505	-0.765761	0.201644	-3.79758	0.000146114	0.00297938
male	5	Nfia_68273	Nfia	57.9198	-2.35885	0.622174	-3.7913	0.00014986	0.00298157
male	5	Psmd13_74866	Psmd13	118.8	1.09738	0.28948	3.79088	0.000150117	0.0029834
male	5	Man2c1_74198	Man2c1	19.6185	-4.65291	1.22762	-3.79017	0.000150542	0.00298853
male	5	Hacd3_62154	Hacd3	33.758	2.60522	0.687497	3.78943	0.000150994	0.00299419
male	5	Pla2g6_70835	Pla2g6	43.8032	2.21353	0.584198	3.789	0.000151257	0.00299609
female	5	Fgfr3_69955	Fgfr3	1026.35	-0.882083	0.232464	-3.79449	0.000147947	0.0030108
female	5	Scd2_63015	Scd2	239.384	2.61001	0.68799	3.79367	0.000148439	0.00301483
female	5	Ybx1_63052	Ybx1	368.802	0.997563	0.26299	3.79316	0.000148741	0.00301501
male	5	Zfp574_59522	Zfp574	142.105	1.10272	0.291195	3.78687	0.000152558	0.00301854
male	5	Eif6_63501	Eif6	1127.86	0.479073	0.126539	3.78597	0.000153109	0.0030261
female	5	Entpd5_56729	Entpd5	1936.47	0.609106	0.160681	3.79077	0.000150181	0.00303821
male	0.5	Lpcat3_68404	Lpcat3	221.568	0.994927	0.226191	4.39862	1.08944e-05	0.00305486
male	5	Htatip2_68032	Htatip2	216.029	0.986351	0.260725	3.7831	0.000154884	0.00305781
male	0.5	Cdc34_73256	Cdc34	1862.22	0.788956	0.179512	4.395	1.10771e-05	0.00305831
male	5	Furin_30709	Furin	2059.22	-0.552669	0.146125	-3.78217	0.000155468	0.00306597
male	0.5	Ubqln4_71054	Ubqln4	10.3688	-5.46788	1.24546	-4.39026	1.13214e-05	0.0030784
male	5	Lrrc56_69448	Lrrc56	9.46139	-5.73033	1.51628	-3.77922	0.000157323	0.00309914
female	5	Acaa1a_80776	Acaa1a	79.5643	1.57912	0.417321	3.78396	0.000154352	0.00311646
female	5	Hgfac_66275	Hgfac	482.67	-0.916155	0.242179	-3.78296	0.000154971	0.00312084
female	5	Mast3_67767	Mast3	819.465	-1.143	0.30217	-3.78264	0.000155176	0.00312084
female	5	Stat1_32116	Stat1	139.535	1.61515	0.427169	3.78105	0.000156165	0.00313146
female	5	Gprc5c_67802	Gprc5c	2276.66	-0.647535	0.171268	-3.78082	0.000156314	0.00313146
female	5	Tstd3_57138	Tstd3	370.158	-0.844777	0.223489	-3.77996	0.000156855	0.00313619
male	5	Svip_53933	Svip	208.591	1.00446	0.266032	3.77571	0.000159555	0.00313661
male	5	Dcaf12l1_55022	Dcaf12l1	117.272	1.80173	0.477199	3.77563	0.000159604	0.00313661
male	5	Cxcr6_58374	Cxcr6	13.7362	-5.90799	1.56486	-3.7754	0.000159749	0.00313661
female	5	Nln_65156	Nln	143.111	1.35842	0.359447	3.77919	0.00015734	0.00313978
male	5	Msantd2_81972	Msantd2	67.6905	-1.77631	0.470604	-3.77454	0.000160305	0.00314408
male	5	Gpx1_30525	Gpx1	1342.43	0.844294	0.223726	3.77379	0.000160787	0.00315009
male	5	Naglu_57305	Naglu	156.216	-1.07856	0.285909	-3.77239	0.000161693	0.00316167
male	5	Bax_65736	Bax	587.114	0.815419	0.216158	3.77233	0.00016173	0.00316167
female	0.5	Acox1_30274	Acox1	29341.1	0.849978	0.194114	4.37876	1.19356e-05	0.00317753
male	5	Pde4d_67785	Pde4d	260.694	1.41608	0.375663	3.76956	0.000163538	0.00319353
male	5	Cct7_62585	Cct7	1045.35	0.80348	0.213173	3.76915	0.000163803	0.00319523
female	5	Serpinf1_31861	Serpinf1	1523.69	-0.583693	0.154655	-3.77417	0.000160541	0.00319744
male	5	Chd6_67082	Chd6	206.094	-0.887178	0.235561	-3.76623	0.000165732	0.00322935
male	5	Abhd6_30544	Abhd6	84.4681	2.09648	0.556847	3.76491	0.000166612	0.00323946
male	5	Pygo1_61654	Pygo1	12.2735	5.07649	1.34834	3.76498	0.00016656	0.00323946
male	5	Zfp629_73202	Zfp629	11.5286	-5.83284	1.54982	-3.76356	0.000167511	0.00325342
male	5	Dsg1c_80183	Dsg1c	16.0409	-6.28055	1.669	-3.76306	0.00016785	0.00325647
male	5	Slc25a21_71944	Slc25a21	134.748	-1.22818	0.326443	-3.76233	0.000168338	0.00326241
male	5	Gale_77344	Gale	23.3457	3.51449	0.934199	3.76203	0.000168538	0.00326277
female	5	Acat2_29872	Acat2	199.073	1.26388	0.335401	3.76826	0.000164388	0.00326772
female	5	Fut10_56971	Fut10	355.86	-1.09637	0.290985	-3.76777	0.000164711	0.00326783
female	5	Mif_30987	Mif	121.079	1.64918	0.437965	3.76556	0.000166177	0.00329057
female	5	Eef1b2_70249	Eef1b2	2035.02	0.497169	0.132056	3.76484	0.000166655	0.00329369
male	5	Ucp3_63959	Ucp3	11.2532	6.25999	1.66567	3.75825	0.000171109	0.00330897
male	5	Slc16a2_59123	Slc16a2	404.43	-1.05396	0.280633	-3.75566	0.000172887	0.00333975
male	5	Smarcd2_31372	Smarcd2	432.122	-0.630155	0.167854	-3.75418	0.000173912	0.00335594
male	5	Esm1_60954	Esm1	31.511	4.97064	1.32414	3.75387	0.000174124	0.00335642
male	5	Ino80_61667	Ino80	183.645	-1.33563	0.35586	-3.75325	0.000174557	0.00336117
female	5	Poldip2_57057	Poldip2	1233.99	0.487503	0.129697	3.75879	0.000170736	0.0033614
female	5	Cpox_58367	Cpox	2561.82	0.793686	0.211128	3.75926	0.000170415	0.0033614
male	5	Prkce_56475	Prkce	124.492	-1.15401	0.307514	-3.75272	0.000174928	0.00336469
female	5	Chrna2_59475	Chrna2	37.6495	3.01876	0.803285	3.75802	0.000171263	0.00336533
male	5	Pah_70380	Pah	1218.23	-0.998995	0.266343	-3.75078	0.000176287	0.0033872
male	5	Rpl14_74938	Rpl14	3652.17	0.547955	0.146153	3.74919	0.000177409	0.00340511
male	5	Ptp4a3_57007	Ptp4a3	47.3824	2.16068	0.576521	3.74778	0.000178403	0.00342053
female	5	Dennd5b_66585	Dennd5b	558.293	-0.670716	0.178741	-3.75244	0.000175121	0.00343458
male	5	Atp6v1d_76340	Atp6v1d	37.8607	-2.37165	0.633243	-3.74525	0.000180214	0.00345156
female	5	Nt5dc2_30263	Nt5dc2	112.103	1.67374	0.446261	3.75059	0.00017642	0.00345347
male	5	Snx12_58670	Snx12	7.03544	-5.51074	1.47158	-3.74477	0.000180558	0.00345447
female	5	Itih3_68444	Itih3	15013.4	-0.956038	0.254959	-3.74977	0.000176998	0.00345819
female	5	Fbxo22_67223	Fbxo22	1551.39	-0.517006	0.137924	-3.74849	0.000177906	0.00346933
female	5	Asgr1_76581	Asgr1	3180.49	-0.539975	0.144089	-3.74752	0.000178588	0.00347604
male	5	Aldob_29517	Aldob	8308.25	-0.504819	0.134878	-3.74279	0.000181987	0.0034781
female	5	Ggcx_76575	Ggcx	683.965	-0.859217	0.229379	-3.74584	0.000179788	0.00349278
male	5	Srxn1_30173	Srxn1	65.0979	2.8719	0.767726	3.74079	0.00018344	0.00350214
male	5	Pbx3_69372	Pbx3	38.6974	-3.04012	0.812843	-3.7401	0.000183944	0.00350802
female	5	Naglu_57305	Naglu	156.216	-1.02271	0.273167	-3.74389	0.000181191	0.0035134
male	5	Rad50_71547	Rad50	16.7785	-5.5778	1.49283	-3.73639	0.000186681	0.00355646
female	5	Rnf13_65480	Rnf13	969.123	-0.71714	0.191759	-3.7398	0.000184166	0.00356436
female	5	Lsm4_64031	Lsm4	231.339	0.893263	0.238941	3.73842	0.000185179	0.00357723
male	5	Ahdc1_57850	Ahdc1	122.004	-1.36028	0.364496	-3.73194	0.000190009	0.00360498
male	5	Bmp8b_59271	Bmp8b	16.5366	6.38615	1.7113	3.73176	0.000190147	0.00360498
male	5	Scpep1_60437	Scpep1	603.138	0.708067	0.189705	3.73245	0.000189624	0.00360498
male	5	Zc3h11a_65749	Zc3h11a	1988.82	-0.570527	0.152889	-3.73165	0.000190233	0.00360498
male	5	Rnf7_72708	Rnf7	817.404	0.71779	0.192337	3.73193	0.000190017	0.00360498
male	5	Cabin1_76022	Cabin1	50.4425	-2.33962	0.627131	-3.73067	0.000190972	0.00361517
male	5	Lipc_67465	Lipc	560.043	-0.721546	0.193465	-3.7296	0.000191786	0.00362676
male	5	Serpina7_66792	Serpina7	291.462	1.83973	0.493317	3.72932	0.000192	0.00362699
female	5	Rps9_66643	Rps9	3670.66	0.500885	0.13417	3.73321	0.000189053	0.00364306
female	5	Cotl1_74589	Cotl1	496.922	0.772795	0.207023	3.73289	0.000189296	0.00364306
male	5	Mmp12_31879	Mmp12	10.743	6.6493	1.78416	3.72686	0.000193884	0.00365871
female	5	Timm8b_62940	Timm8b	1054.04	0.477828	0.128085	3.73056	0.000191052	0.00366999
female	5	Acbd5_80478	Acbd5	310.27	0.892137	0.239255	3.72881	0.000192387	0.00368873
male	5	Lrch1_58931	Lrch1	307.972	-0.99879	0.26821	-3.72391	0.00019616	0.00369214
male	5	Tsc1_69040	Tsc1	326.417	-0.861955	0.231459	-3.72401	0.000196083	0.00369214
male	5	Cyb5a_77674	Cyb5a	1802.51	-0.562775	0.151131	-3.72377	0.000196272	0.00369214
female	5	Hspb1_30392	Hspb1	403.761	2.62394	0.703957	3.72741	0.000193456	0.00369904
female	5	Fah_70051	Fah	12862.8	-0.527846	0.141621	-3.72717	0.000193645	0.00369904
male	5	Cnot10_66712	Cnot10	280.619	-1.00841	0.270892	-3.72255	0.000197219	0.00370606
female	5	Tubb5_63946	Tubb5	1124.76	0.904814	0.24285	3.72581	0.00019469	0.00371211
male	5	Zfp69_75554	Zfp69	39.3552	2.33016	0.6265	3.71933	0.000199753	0.00374976
female	5	Sdhc_77861	Sdhc	428.217	0.781249	0.209888	3.72222	0.000197475	0.00375824
male	5	Fis1_29489	Fis1	72.3478	-2.11874	0.570231	-3.71559	0.000202732	0.00379773
male	5	Kdm2b_79212	Kdm2b	16.0313	-5.58539	1.50318	-3.71571	0.000202632	0.00379773
female	5	Gm2000_63264	Gm2000	5715.2	0.479897	0.129081	3.7178	0.000200967	0.00381764
female	5	Dlat_57419	Dlat	247.495	0.914613	0.246137	3.71587	0.000202509	0.00383983
male	5	Paxx_73045	Paxx	158.338	-1.32453	0.356778	-3.71246	0.000205251	0.00384091
male	5	Lig3_72443	Lig3	83.4619	-1.88341	0.50766	-3.70999	0.000207268	0.00387461
male	5	Fgb_71466	Fgb	11103.1	-0.758767	0.204621	-3.70816	0.000208773	0.00389868
female	5	Pon1_71705	Pon1	1411.35	-0.842797	0.227138	-3.71051	0.000206842	0.00391476
female	5	Acadsb_76089	Acadsb	688.795	-0.815442	0.219823	-3.70955	0.000207631	0.00391527
female	5	Hykk_79992	Hykk	964.01	-0.795726	0.214486	-3.70992	0.000207325	0.00391527
male	5	Egfr_29812	Egfr	1005.59	-1.22099	0.329502	-3.70556	0.000210928	0.00393483
male	5	Ndufs7_65083	Ndufs7	613.019	0.684849	0.184844	3.70501	0.000211379	0.00393915
male	5	Cep350_64655	Cep350	12.1235	-5.90706	1.59499	-3.70352	0.000212626	0.00395828
female	5	Clpp_57337	Clpp	235.07	1.0192	0.275051	3.70548	0.000210991	0.00397135
male	5	Rnf169_59422	Rnf169	107.585	-1.45351	0.392986	-3.69862	0.000216777	0.00403137
male	5	Ddx5_73700	Ddx5	1127.99	-0.705921	0.190895	-3.69795	0.000217343	0.00403772
male	5	Cdkal1_69973	Cdkal1	200.529	-1.33752	0.361747	-3.69739	0.000217826	0.00404251
female	5	Anxa7_31097	Anxa7	549.904	0.750553	0.202858	3.6999	0.000215685	0.00405227
male	5	Dpys_63294	Dpys	1377.81	-0.583808	0.157941	-3.69637	0.000218706	0.00405465
male	5	Kif16b_65727	Kif16b	17.2922	-5.71173	1.54541	-3.69593	0.000219084	0.00405746
female	5	Zc3h11a_65749	Zc3h11a	1988.82	-0.559081	0.151173	-3.69829	0.000217054	0.00407055
female	5	Lipc_30307	Lipc	2603.7	-0.709712	0.191956	-3.69726	0.000217936	0.00407224
female	5	Slc23a2_78759	Slc23a2	272.379	1.16139	0.314085	3.69768	0.000217579	0.00407224
male	5	Slc9a3r1_31733	Slc9a3r1	4029.25	-0.607491	0.164514	-3.69265	0.000221926	0.00410586
male	5	Cd22_80023	Cd22	6.83489	7.1682	1.94198	3.69117	0.00022322	0.00412556
female	5	Ugt2b36_68224	Ugt2b36	238.366	-1.091	0.29541	-3.69315	0.000221491	0.00413114
female	5	Rpl27_67091	Rpl27	1221.01	0.638123	0.172808	3.69266	0.000221918	0.00413161
male	5	Ywhaz_76102	Ywhaz	222.52	0.971965	0.263372	3.69047	0.000223845	0.00413284
male	5	Mocs1_71071	Mocs1	473.516	-0.810992	0.219772	-3.69016	0.000224115	0.00413358
female	5	Robo4_56693	Robo4	354.681	0.801824	0.217278	3.69031	0.00022398	0.00416247
female	5	Coro1b_69713	Coro1b	771.756	0.526313	0.14265	3.68954	0.000224656	0.00416749
male	5	D8Ertd738e_55550	D8Ertd738e	119.108	1.68552	0.457067	3.68767	0.000226313	0.00416984
male	5	Relb_29454	Relb	17.3103	-5.74026	1.5568	-3.68722	0.000226716	0.00417296
female	5	Sptlc3_59860	Sptlc3	43.6422	9.44295	2.56123	3.68688	0.000227023	0.00420381
female	5	Psmd4_73216	Psmd4	158.768	1.11676	0.303003	3.68566	0.000228114	0.00421642
male	5	Ang_62874	Ang	12801.8	-0.829665	0.225322	-3.68213	0.00023129	0.0042528
male	5	Acsm1_58033	Acsm1	810.922	-0.855271	0.232312	-3.68156	0.000231815	0.00425809
male	5	Ldha_77657	Ldha	1524.55	-0.631628	0.171595	-3.68092	0.000232393	0.00426433
male	5	Cdca4_30933	Cdca4	13.727	-5.06602	1.3766	-3.68009	0.000233151	0.00427389
male	5	Nutf2-ps1_67467	Nutf2-ps1	735.158	0.678739	0.184475	3.6793	0.000233871	0.0042827
male	5	Coq5_60186	Coq5	528.987	0.726416	0.197473	3.67855	0.000234563	0.004291
male	5	Hc_31405	Hc	1975.55	-0.973325	0.264647	-3.67783	0.000235227	0.00429877
male	5	Apoa5_70887	Apoa5	13175.3	-0.644941	0.175393	-3.67711	0.000235888	0.00430646
male	5	mt-Nd2_82077	mt-Nd2	190.618	1.6735	0.455326	3.67539	0.000237487	0.00433125
male	5	Agrn_77330	Agrn	47.5722	-2.56626	0.698313	-3.67494	0.000237902	0.00433442
female	5	Rgs3_78919	Rgs3	61.6769	-1.86847	0.508123	-3.6772	0.000235806	0.00434297
female	5	Stard13_82013	Stard13	399.407	-1.00663	0.273715	-3.67766	0.000235385	0.00434297
male	5	Cyp3a25_73975	Cyp3a25	3953.72	-1.02783	0.279766	-3.6739	0.000238877	0.00434775
male	5	Ptrh2_56061	Ptrh2	139.125	1.16017	0.316014	3.67127	0.000241353	0.00438836
male	5	Zxdc_75543	Zxdc	14.3125	-5.8595	1.59632	-3.67063	0.000241953	0.00439483
female	5	Mdh2_73385	Mdh2	214.986	0.97014	0.264164	3.67249	0.000240196	0.00440803
female	5	Aida_80771	Aida	222.342	1.11004	0.302247	3.67263	0.000240066	0.00440803
male	5	Smarca2_63809	Smarca2	1115.73	-0.655096	0.178522	-3.66955	0.000242979	0.004409
female	5	Pde4d_67785	Pde4d	260.694	1.35869	0.370283	3.66934	0.000243178	0.00445479
male	5	Spr_30667	Spr	477.629	0.643598	0.175584	3.66546	0.000246893	0.00447549
male	5	Slc6a13_74447	Slc6a13	1014.92	-0.61636	0.168195	-3.66455	0.000247772	0.0044869
male	5	Ankrd46_61266	Ankrd46	280.835	0.946981	0.258666	3.66102	0.000251215	0.00454465
female	5	Ppp2r5c_75746	Ppp2r5c	819.011	0.712226	0.194419	3.66336	0.000248925	0.00455197
male	5	Timm17a_29939	Timm17a	242.161	1.00652	0.275004	3.66	0.000252212	0.0045581
female	5	Fam228b_63629	Fam228b	90.5106	-1.63797	0.447348	-3.6615	0.000250739	0.00457699
male	5	Gstk1_66123	Gstk1	3509.37	0.616126	0.168471	3.65715	0.000255032	0.00460442
male	5	Gata6_71746	Gata6	57.6969	-2.45951	0.672751	-3.6559	0.000256283	0.00462237
female	5	Sdc4_72308	Sdc4	12014	-0.736745	0.201389	-3.65832	0.000253872	0.00462596
male	0.5	Patj_70700	Patj	54.4578	-2.00605	0.466869	-4.29683	1.73261e-05	0.00464081
male	0.5	Fgfr3_69955	Fgfr3	1026.35	-0.947833	0.221049	-4.28788	1.80386e-05	0.0046746
male	0.5	Abcc2_72357	Abcc2	3401.27	0.635863	0.148376	4.28549	1.82337e-05	0.0046746
male	0.5	P2rx7_74626	P2rx7	11.4675	-5.80238	1.35297	-4.28862	1.79786e-05	0.0046746
male	5	Lamc1_74944	Lamc1	43.8798	1.82661	0.500319	3.65089	0.000261331	0.00470869
male	5	Slc26a1_61261	Slc26a1	1621.66	-0.617233	0.169092	-3.65029	0.000261947	0.00471032
male	5	Cnpy3_67457	Cnpy3	8.64739	-5.6098	1.53675	-3.65044	0.00026179	0.00471032
male	5	Polr1d_32005	Polr1d	394.306	0.83621	0.22929	3.64695	0.000265372	0.00476713
male	0.5	Acadl_59961	Acadl	1183.32	0.809833	0.189479	4.27399	1.92004e-05	0.00478571
male	0.5	Acot3_65814	Acot3	233.281	4.00598	0.93672	4.2766	1.89767e-05	0.00478571
male	5	Gsta4_70943	Gsta4	330.66	-0.837243	0.229673	-3.64537	0.000267012	0.00479179
male	5	Strn4_80708	Strn4	899.138	0.530772	0.145639	3.64443	0.000267989	0.00480453
male	5	Asap3_57336	Asap3	16.8454	-4.86317	1.33491	-3.64308	0.000269395	0.00482492
male	5	Gm2000_63264	Gm2000	5715.2	0.471433	0.129439	3.64212	0.000270406	0.00483061
male	5	Bpnt1_71452	Bpnt1	719.396	0.613166	0.168348	3.64226	0.000270255	0.00483061
male	5	Zc3h6_71649	Zc3h6	16.1259	-5.80769	1.59464	-3.64201	0.000270521	0.00483061
male	5	Gpd1_59863	Gpd1	11500.2	0.768346	0.211014	3.6412	0.000271368	0.00484093
male	5	Mn1_58103	Mn1	109.443	-1.97937	0.543732	-3.64033	0.000272285	0.00485245
female	5	Mbl2_30111	Mbl2	1011.81	-0.702248	0.192635	-3.64549	0.000266883	0.00485443
male	5	Gpr39_53859	Gpr39	43.6022	2.2968	0.631084	3.63944	0.000273227	0.00485577
male	5	Slc13a2_60004	Slc13a2	33.1459	-4.07101	1.11857	-3.63948	0.000273193	0.00485577
male	5	Zfp212_72827	Zfp212	25.086	-3.90171	1.07208	-3.63939	0.000273282	0.00485577
male	5	Tspan9_63362	Tspan9	93.2303	-1.57315	0.432782	-3.63496	0.000278018	0.00493503
male	5	Gstz1_30817	Gstz1	2762.75	-0.541227	0.148916	-3.63445	0.000278578	0.00494007
female	5	Pah_68733	Pah	2080.18	-0.756156	0.207739	-3.63993	0.000272713	0.00495172
male	0.5	Agap3_79209	Agap3	83.8266	-1.49954	0.351767	-4.26288	2.0181e-05	0.00496122
female	5	Fmo5_31731	Fmo5	646.595	0.996875	0.273994	3.63831	0.000274432	0.00497414
male	5	Mrvi1_65523	Mrvi1	11.2019	-5.85758	1.61292	-3.63165	0.000281615	0.00498901
male	5	Cd300lg_71872	Cd300lg	138.023	-1.13709	0.313188	-3.63069	0.000282663	0.00500263
female	5	Ctsh_69098	Ctsh	1886.86	-0.51779	0.142399	-3.6362	0.000276688	0.0050062
male	5	Pced1b_57414	Pced1b	15.0924	-5.06199	1.39473	-3.62936	0.000284127	0.0050236
female	5	Rnf11_59147	Rnf11	722.432	0.71588	0.197018	3.63358	0.000279519	0.00504854
male	5	Itga9_70061	Itga9	233.266	0.843742	0.232615	3.6272	0.000286509	0.00505717
male	5	C2_73108	C2	1528.66	-0.79397	0.218913	-3.62689	0.000286861	0.00505717
male	5	Stard4_73693	Stard4	39.0526	-2.43759	0.672092	-3.62688	0.000286872	0.00505717
male	5	Gpam_58571	Gpam	1226.37	0.85753	0.236531	3.62545	0.000288463	0.00508024
male	5	Mlec_61528	Mlec	505.034	0.989311	0.272929	3.62479	0.000289191	0.00508807
female	5	St3gal1_65977	St3gal1	251.04	-1.15889	0.319231	-3.63026	0.000283132	0.00509588
female	5	F10_72955	F10	2620.94	-0.514617	0.141748	-3.6305	0.000282867	0.00509588
male	5	Znhit2_62302	Znhit2	11.528	5.82665	1.60776	3.62408	0.000289994	0.00509719
male	5	Carmil1_30234	Carmil1	48.7446	-4.06944	1.12354	-3.62199	0.000292345	0.00513349
female	5	Cops5_76012	Cops5	1095.24	0.478123	0.131809	3.62738	0.000286311	0.00514409
male	5	Abhd5_77113	Abhd5	436.018	0.879122	0.242781	3.62105	0.000293408	0.00514712
male	5	Cyp7b1_57452	Cyp7b1	260.564	-1.6856	0.465712	-3.6194	0.000295285	0.00517499
male	5	B3galt1_58856	B3galt1	84.511	-2.28318	0.631174	-3.61735	0.000297633	0.00521105
female	0.5	Lpin2_70806	Lpin2	367.941	1.52386	0.35798	4.25685	2.0733e-05	0.00522909
male	5	Zbtb5_57863	Zbtb5	26.7336	-3.29236	0.910785	-3.61486	0.000300508	0.00525625
male	5	Ndufa7_71465	Ndufa7	612.227	0.602827	0.166816	3.61373	0.00030182	0.00527407
female	5	Fabp5_74693	Fabp5	43.3182	3.09452	0.854816	3.62011	0.000294482	0.00528167
male	0.5	Saa3_70560	Saa3	49.8927	-3.99847	0.941847	-4.24535	2.18251e-05	0.00529288
male	5	Serpina11_74591	Serpina11	177.857	-1.15614	0.32004	-3.61248	0.000303281	0.00529443
male	5	Homer2_30050	Homer2	161.001	-1.23872	0.34295	-3.61196	0.000303886	0.00529985
male	5	Smarca4_30912	Smarca4	307.753	0.845256	0.234083	3.61093	0.000305104	0.00531593
male	0.5	Dab1_69150	Dab1	35.5436	4.62581	1.09129	4.23884	2.2468e-05	0.00533608
male	0.5	Acadm_78952	Acadm	2393.15	0.69185	0.163267	4.23754	2.25979e-05	0.00533608
female	5	Gars_31586	Gars	404.869	0.828121	0.229055	3.61538	0.000299906	0.00536958
male	0.5	Zfp606_65486	Zfp606	7.82073	-5.14931	1.21657	-4.23266	2.30946e-05	0.00538254
female	5	Alas1_32020	Alas1	371.402	1.28803	0.356471	3.61328	0.00030235	0.00540391
female	5	Serpina3g_76439	Serpina3g	67.6074	2.41061	0.667315	3.6124	0.000303376	0.00541284
male	5	Got1_69078	Got1	124.841	-2.68198	0.744154	-3.60406	0.000313284	0.00545219
male	5	Phtf2_72961	Phtf2	10.7286	-5.38544	1.49446	-3.6036	0.000313834	0.00545219
male	5	Selenbp2_80761	Selenbp2	399.188	-1.5871	0.44042	-3.6036	0.000313836	0.00545219
female	5	Gls2_64576	Gls2	127.897	-1.38923	0.384863	-3.60967	0.000306585	0.00546061
male	5	Ndfip2_71190	Ndfip2	2439.98	0.465698	0.129261	3.60276	0.000314853	0.00546457
male	5	Kansl3_71780	Kansl3	102.212	-1.74198	0.483657	-3.60168	0.000316166	0.00548204
male	5	Mrps22_54171	Mrps22	53.7784	1.77302	0.492338	3.60123	0.000316716	0.00548629
male	5	Ccdc9_75285	Ccdc9	64.8542	-1.95838	0.544031	-3.59975	0.000318518	0.00550156
male	5	Habp2_76494	Habp2	676.338	-0.794454	0.22067	-3.60019	0.000317982	0.00550156
male	5	Msh2_76506	Msh2	35.6258	-2.35984	0.655547	-3.59981	0.000318455	0.00550156
female	5	F12_66086	F12	5954.28	-0.456084	0.126462	-3.60649	0.000310371	0.00551849
female	5	Ifitm3_29087	Ifitm3	872.738	-1.22214	0.338969	-3.60548	0.000311582	0.00552091
female	5	Cyp1a2_29175	Cyp1a2	729.758	-0.876074	0.242965	-3.60576	0.000311239	0.00552091
male	5	Foxa3_55569	Foxa3	1392.55	-0.907004	0.252061	-3.59835	0.000320248	0.00552612
female	5	Pla2g6_66233	Pla2g6	70.9604	1.71674	0.476248	3.60471	0.000312497	0.00552759
female	5	Slc25a15_79075	Slc25a15	1840.63	-0.732483	0.203362	-3.60187	0.000315935	0.0055788
male	5	Man1a_57566	Man1a	2089.43	-0.466309	0.129688	-3.59562	0.00032362	0.00557895
male	5	Ces2a_31253	Ces2a	398.337	-0.881972	0.245389	-3.59417	0.000325421	0.00560461
male	5	Tfg_80020	Tfg	89.6053	1.23082	0.342486	3.59377	0.000325922	0.00560786
female	5	Ptprf_74894	Ptprf	305.368	-0.942929	0.261952	-3.59962	0.000318681	0.00561764
male	5	Irgq_58143	Irgq	94.4747	1.60667	0.447209	3.59266	0.000327326	0.00562663
male	5	Mxi1_57618	Mxi1	767.693	-0.570606	0.158908	-3.59079	0.000329679	0.00566164
male	5	Ercc4_62176	Ercc4	133.519	-1.42783	0.397711	-3.59011	0.000330535	0.00566584
male	5	Nmral1_76508	Nmral1	17.3815	-5.33385	1.48571	-3.5901	0.000330555	0.00566584
male	5	Abhd4_68760	Abhd4	55.1498	2.29014	0.638003	3.58955	0.000331256	0.00567244
female	5	Ugt1a10_67771	Ugt1a10	88.299	-2.11219	0.58735	-3.59613	0.000322982	0.0056837
male	5	Celf2_63522	Celf2	57.9997	1.795	0.500338	3.58757	0.00033377	0.0057046
male	5	Dvl1_68717	Dvl1	193.903	-0.976383	0.272149	-3.58769	0.000333627	0.0057046
male	5	App_73782	App	370.375	0.92674	0.258356	3.58706	0.000334424	0.00571034
male	5	Pld2_80338	Pld2	9.69534	-5.00048	1.39438	-3.58616	0.000335584	0.0057247
male	5	Slc2a6_65822	Slc2a6	8.0358	-6.0339	1.68268	-3.58588	0.000335946	0.00572544
male	5	Gstp1_64006	Gstp1	4122.82	-0.91818	0.256221	-3.58355	0.000338953	0.00575513
male	5	Rdh5_69456	Rdh5	157.063	-1.45144	0.404973	-3.58404	0.000338322	0.00575513
male	5	Capns1_74461	Capns1	1007.42	0.571904	0.159592	3.58354	0.000338971	0.00575513
male	5	mt-Nd1_82076	mt-Nd1	140.523	1.45794	0.406793	3.58399	0.000338383	0.00575513
female	5	Bhmt_66075	Bhmt	11947.1	-1.60148	0.44583	-3.59212	0.000327996	0.00575683
female	5	Acad12_69681	Acad12	292.408	1.0398	0.289521	3.59147	0.000328818	0.00575683
female	5	Rpl11_79211	Rpl11	1868.17	0.609759	0.169761	3.59187	0.000328314	0.00575683
male	5	Usp19_67344	Usp19	26.3726	-3.09369	0.863673	-3.58202	0.000340952	0.00578329
male	5	Abcc6_58187	Abcc6	474.615	-1.00324	0.280208	-3.58032	0.000343173	0.00581546
female	5	Lamp2_75380	Lamp2	1256.39	-0.505094	0.140766	-3.58817	0.000333002	0.00582018
female	5	Hspd1_68001	Hspd1	833.383	0.607597	0.16936	3.5876	0.000333733	0.00582305
female	5	Rpl22_69841	Rpl22	2072.47	0.511146	0.142524	3.58638	0.000335304	0.00584054
female	5	Rps19_82177	Rps19	7496.97	0.440804	0.122961	3.5849	0.000337213	0.00586385
male	5	Entpd4_63322	Entpd4	152.621	-1.30937	0.365989	-3.57764	0.000346716	0.00586997
male	5	Fbp1_66989	Fbp1	5946.74	-0.763273	0.213374	-3.57716	0.000347341	0.005875
male	5	Ndufv3_31830	Ndufv3	1732.11	0.822396	0.229931	3.57672	0.00034794	0.00587959
male	5	Atp6v1f_29079	Atp6v1f	7.48944	-5.66462	1.58402	-3.57611	0.000348749	0.00588772
male	5	Cenpw_64386	Cenpw	56.0831	1.96714	0.550118	3.57586	0.000349077	0.00588772
male	5	Leng8_71192	Leng8	795.653	-0.714727	0.199977	-3.57404	0.000351519	0.00591779
male	5	Chd4_80750	Chd4	1354.9	-0.641749	0.17955	-3.5742	0.000351298	0.00591779
male	0.5	Abcc4_30363	Abcc4	25.74	5.89319	1.40079	4.20704	2.58739e-05	0.00595299
female	5	Atp5d_73964	Atp5d	2950.55	0.443025	0.123737	3.58039	0.000343083	0.00595585
female	5	Fbp1_66989	Fbp1	5946.74	-0.761546	0.212774	-3.57913	0.000344737	0.00597446
male	5	Prkd3_66271	Prkd3	9.39022	-5.51735	1.54506	-3.57096	0.000355672	0.00597649
male	5	Metap2_75185	Metap2	1103.23	0.553211	0.154914	3.57109	0.000355503	0.00597649
male	0.5	Mmd_78526	Mmd	648.022	0.875087	0.208261	4.20188	2.64704e-05	0.00601313
male	5	Ulk1_58922	Ulk1	301.017	-1.17927	0.330454	-3.56864	0.000358839	0.00601843
male	5	Rpl13_77882	Rpl13	866.671	0.675347	0.189238	3.56878	0.000358648	0.00601843
female	5	Ppfibp2_69852	Ppfibp2	107.787	-1.30372	0.364592	-3.57583	0.000349121	0.00604027
female	5	Mtmr6_55559	Mtmr6	587.219	-0.935565	0.261827	-3.57323	0.000352611	0.00608017
female	5	Cyp2d22_62602	Cyp2d22	2077.74	-0.642001	0.179651	-3.57359	0.000352114	0.00608017
male	0.5	Cpox_58367	Cpox	2561.82	0.836899	0.199443	4.19619	2.71446e-05	0.00608922
male	5	Serpinh1_66599	Serpinh1	218.208	1.50058	0.42109	3.56356	0.000365859	0.00613044
male	5	Fgfr2_79321	Fgfr2	179.19	-1.24904	0.350531	-3.56329	0.000366232	0.00613097
female	5	Cbfa2t3_64038	Cbfa2t3	39.5147	2.92142	0.81909	3.56667	0.00036155	0.00622387
male	5	Pfkfb3_79249	Pfkfb3	56.8079	-2.71995	0.764489	-3.55787	0.000373872	0.00625304
male	5	Hacd1_62500	Hacd1	99.7779	1.79979	0.50597	3.55711	0.000374962	0.00626542
female	5	Tedc2_80369	Tedc2	340.829	-1.21018	0.339797	-3.56148	0.000368772	0.00633757
male	0.5	Tyw3_77866	Tyw3	9.263	6.44446	1.5411	4.18172	2.89318e-05	0.00635048
male	0.5	Spg20_79597	Spg20	278.548	1.01103	0.241814	4.18105	2.9017e-05	0.00635048
male	5	Zgpat_68687	Zgpat	593.372	-0.553049	0.155653	-3.55309	0.000380732	0.00635592
male	5	Tnfaip2_69751	Tnfaip2	17.2005	-4.55171	1.2821	-3.55021	0.000384924	0.00641994
male	5	Map2k6_79820	Map2k6	61.5554	-2.56043	0.721456	-3.54898	0.000386723	0.00644395
male	5	Gigyf1_60153	Gigyf1	630.459	-0.755011	0.212758	-3.54868	0.000387168	0.00644538
male	0.5	Ppid_29731	Ppid	243.077	1.22139	0.292636	4.17376	2.99611e-05	0.00647809
male	5	Enho_61751	Enho	59.6925	-2.28417	0.64396	-3.54707	0.000389542	0.00647889
male	5	Klhl7_60934	Klhl7	206.491	0.776494	0.218939	3.54663	0.000390198	0.00648378
female	0.5	Adgrl4_71677	Adgrl4	466.776	-0.65887	0.157017	-4.19617	2.71468e-05	0.00650437
male	5	Cps1_31199	Cps1	226.325	-1.28919	0.363657	-3.54507	0.000392511	0.00651619
male	5	Slc2a9_73681	Slc2a9	194.912	-1.05242	0.296933	-3.5443	0.000393653	0.00652911
male	5	Folr2_64724	Folr2	12.4529	-5.5815	1.57493	-3.54396	0.000394161	0.0065315
male	5	Cd3d_63392	Cd3d	10.903	-6.05912	1.71084	-3.54162	0.000397684	0.0065838
female	5	Gm44502_29767	Gm44502	57.7291	1.69131	0.47629	3.551	0.000383763	0.0065842
male	5	Osbpl5_70469	Osbpl5	13.6723	-5.05987	1.4289	-3.5411	0.000398464	0.00659062
female	5	Gm3776_29765	Gm3776	236.839	1.94713	0.548508	3.54986	0.000385435	0.00660185
male	5	Mllt6_67509	Mllt6	296.865	-0.858019	0.242462	-3.53877	0.000401994	0.00663678
male	5	Utp11_70092	Utp11	22.8185	-2.69173	0.760592	-3.53899	0.000401659	0.00663678
female	5	Tpt1_73522	Tpt1	370.068	0.818565	0.230714	3.54797	0.000388215	0.0066384
male	5	Eif4g1_29119	Eif4g1	2160.14	-0.441532	0.124824	-3.53723	0.000404345	0.00664949
male	5	Cnn3_31195	Cnn3	1820.35	-0.597044	0.168808	-3.53683	0.000404962	0.00664949
male	5	Dusp3_31486	Dusp3	628.56	0.678614	0.191848	3.53725	0.000404316	0.00664949
male	5	Ap2m1_31610	Ap2m1	207.638	0.901424	0.254782	3.53802	0.000403136	0.00664949
male	5	Fgfr3_70538	Fgfr3	480.077	-0.922666	0.260875	-3.53681	0.000404986	0.00664949
male	5	Acaa1a_80776	Acaa1a	79.5643	1.49572	0.422893	3.53686	0.00040491	0.00664949
male	5	Vldlr_78405	Vldlr	4.84287	6.19084	1.75085	3.5359	0.000406395	0.00666652
male	5	Hdlbp_73228	Hdlbp	970.464	-0.461233	0.130476	-3.535	0.000407769	0.00668295
male	5	Spag9_63972	Spag9	428.592	-0.744843	0.210756	-3.53416	0.000409076	0.00669825
female	5	Cyb5b_55485	Cyb5b	8442.15	0.618586	0.174512	3.54466	0.000393121	0.00670327
female	5	St6galnac6_69152	St6galnac6	864.794	-0.682975	0.192684	-3.54453	0.000393313	0.00670327
male	5	Tsr2_54214	Tsr2	123.5	1.30516	0.369528	3.53197	0.000412478	0.00674779
female	5	Klhl7_60934	Klhl7	206.491	0.748076	0.211188	3.54223	0.000396763	0.00675089
female	5	Mrpl14_72426	Mrpl14	1258.53	0.532638	0.150428	3.54081	0.0003989	0.00677603
male	5	Amdhd2_72117	Amdhd2	120.109	1.11474	0.315957	3.52815	0.000418466	0.0068333
male	5	Coprs_77568	Coprs	216.258	0.913555	0.258915	3.5284	0.000418087	0.0068333
male	5	Zfp398_54379	Zfp398	33.307	-2.98234	0.84538	-3.52781	0.000419009	0.00683593
male	5	Cfhr2_75663	Cfhr2	4717.19	-0.709089	0.201071	-3.52656	0.000420999	0.00686217
male	0.5	Smarcc1_29414	Smarcc1	149.025	-1.21965	0.293619	-4.15385	3.26922e-05	0.00690227
male	0.5	Ten1_71014	Ten1	131.712	1.71719	0.413186	4.15597	3.23911e-05	0.00690227
male	5	Vmp1_74990	Vmp1	704.823	0.510831	0.144929	3.52469	0.00042398	0.00690449
male	5	Glt1d1_75847	Glt1d1	105.526	-1.72287	0.488938	-3.52368	0.00042559	0.00692443
female	5	Ugt2b36_31076	Ugt2b36	1964.31	-0.708714	0.200527	-3.53426	0.000408922	0.00693307
female	5	Lpin2_71987	Lpin2	5780.23	0.875674	0.247793	3.53389	0.000409495	0.00693307
male	5	Atp1b1_31637	Atp1b1	139.402	-2.07909	0.590318	-3.52199	0.000428315	0.00695615
male	5	Gcnt4_57818	Gcnt4	72.0167	-2.15488	0.611798	-3.5222	0.000427978	0.00695615
male	5	Tnks2_67404	Tnks2	109.786	-1.29176	0.366833	-3.52139	0.000429286	0.00696561
male	5	Pcbd2_55399	Pcbd2	2082.28	0.407546	0.115794	3.51958	0.000432232	0.00700075
male	5	Cyp2d12_69984	Cyp2d12	12.9848	-6.00479	1.706	-3.5198	0.00043187	0.00700075
female	5	Ppp2r5a_79150	Ppp2r5a	1846.94	-0.618638	0.175231	-3.53041	0.000414915	0.0070133
female	5	Cpt2_64478	Cpt2	248.327	1.10591	0.31329	3.52997	0.000415607	0.00701346
male	5	Suclg1_67167	Suclg1	895.755	0.588692	0.167326	3.51824	0.000434418	0.00702982
male	5	Anapc5_67493	Anapc5	193.522	1.12122	0.318723	3.51784	0.000435069	0.00703401
male	5	Slc25a39_70723	Slc25a39	348.701	0.85032	0.241764	3.51715	0.000436213	0.00703981
male	5	Bcas3_77553	Bcas3	8.4662	-5.54129	1.5754	-3.51738	0.000435821	0.00703981
male	5	Hao1_59629	Hao1	2442.53	-0.786554	0.223672	-3.51655	0.000437186	0.00704285
male	5	Zc3h11a_78682	Zc3h11a	353.121	-0.96265	0.273731	-3.51677	0.000436826	0.00704285
male	5	Slc16a5_69854	Slc16a5	352.766	1.99911	0.568549	3.51616	0.000437842	0.00704709
male	5	Rbbp5_70036	Rbbp5	8.95972	-5.18775	1.47569	-3.51549	0.000438949	0.00705859
male	5	Nudt9_75721	Nudt9	64.5687	1.82572	0.519433	3.51483	0.000440044	0.00706986
male	5	Wdr4_76271	Wdr4	155.751	-1.03985	0.296072	-3.51214	0.000444513	0.00713527
male	5	Ints11_58937	Ints11	373.29	0.785104	0.223592	3.51133	0.000445871	0.00715067
male	5	Dpys_31985	Dpys	5135.73	-0.550699	0.156868	-3.51059	0.000447117	0.00716425
male	5	Rexo2_71607	Rexo2	1177.14	0.641486	0.182747	3.51024	0.000447699	0.00716717
female	5	Gc_59036	Gc	7447.07	-0.551053	0.156419	-3.52294	0.000426788	0.00719032
male	5	Nid1_68568	Nid1	66.2784	1.58611	0.452029	3.50887	0.000450024	0.00719798
female	5	Ndufb8_69117	Ndufb8	275.403	0.808559	0.229631	3.52113	0.000429713	0.00722776
male	5	Rpl36_64847	Rpl36	1519.36	0.517674	0.147613	3.50696	0.00045326	0.00723684
male	5	Ptprd_69600	Ptprd	1957	-0.577349	0.164621	-3.50715	0.000452936	0.00723684
male	5	Atp5g3_56249	Atp5g3	2117.42	0.483724	0.137952	3.50646	0.000454109	0.00724395
female	5	Slc10a1_58600	Slc10a1	2212.38	-0.732083	0.207976	-3.52003	0.000431497	0.0072459
male	5	Ifi203_65697	Ifi203	48.1286	-2.16962	0.61882	-3.50606	0.000454796	0.00724846
male	5	Mat1a_32239	Mat1a	12558.5	-0.676125	0.192944	-3.50426	0.000457878	0.0072911
male	5	D430019H16Rik_77965	D430019H16Rik	10.6875	-4.74487	1.35427	-3.50365	0.000458931	0.0073014
male	5	Tmem238_75929	Tmem238	108.336	1.45179	0.41455	3.5021	0.000461615	0.00733759
male	5	Smc3_65521	Smc3	695.726	-0.565946	0.161638	-3.5013	0.000462986	0.00735287
male	5	Lgals3bp_66488	Lgals3bp	255.922	1.05463	0.301477	3.49821	0.000468385	0.00743204
male	0.5	Rac2_29878	Rac2	10.8471	-5.76161	1.39383	-4.13366	3.57033e-05	0.00745036
male	5	Pbdc1_29398	Pbdc1	863.264	0.620644	0.177587	3.49487	0.000474295	0.00750807
male	5	Fas_31820	Fas	133.643	1.15562	0.330715	3.49432	0.000475268	0.00750807
male	5	Cygb_56988	Cygb	144.437	1.17253	0.335529	3.49455	0.000474858	0.00750807
male	5	Gm10447_58209	Gm10447	18.5663	-4.68877	1.34158	-3.49496	0.000474125	0.00750807
male	5	Cyp27a1_58582	Cyp27a1	955.742	-0.850227	0.243305	-3.49449	0.000474968	0.00750807
male	5	Serpina3k_29512	Serpina3k	3370.82	-0.857056	0.245404	-3.49242	0.000478659	0.00755498
male	5	Cphx3_63128	Cphx3	8.81796	-5.41232	1.54986	-3.49214	0.000479171	0.00755642
female	5	Psmd8_31614	Psmd8	3940.78	0.435327	0.124092	3.50811	0.000451309	0.00756624
female	5	Jarid2_63426	Jarid2	371.118	-0.80204	0.228699	-3.50697	0.000453238	0.00758621
male	5	AB124611_31774	AB124611	8.48321	-5.70622	1.63525	-3.4895	0.000483927	0.00761772
male	5	Klf7_62914	Klf7	12.785	-5.31918	1.52435	-3.48948	0.00048397	0.00761772
male	5	Nck1_69398	Nck1	221.056	-0.898333	0.257456	-3.48928	0.000484332	0.00761772
male	0.5	Snrpf_78879	Snrpf	454.773	0.639392	0.154973	4.12584	3.69375e-05	0.00761932
male	5	Alkbh6_66181	Alkbh6	110.067	1.43326	0.410847	3.48854	0.000485667	0.00763204
male	5	Rinl_67179	Rinl	11.4652	-6.2276	1.78541	-3.48804	0.00048657	0.00763954
male	5	N4bp2l1_63169	N4bp2l1	199.742	-1.40597	0.403264	-3.48649	0.000489411	0.00767742
female	5	Ap3s1_77958	Ap3s1	68.4873	1.35131	0.385773	3.50286	0.000460292	0.00769174
female	5	Serpina4-ps1_31570	Serpina4-ps1	322.682	-6.05486	1.72924	-3.50145	0.000462736	0.00771291
female	5	C130074G19Rik_54966	C130074G19Rik	155.654	-0.93158	0.26607	-3.50126	0.00046306	0.00771291
male	5	Madd_68810	Madd	443.443	-0.657595	0.188788	-3.48324	0.000495378	0.00776424
male	5	Nlrc3_69520	Nlrc3	10.5105	-5.88048	1.68867	-3.48231	0.000497106	0.00778362
male	5	Gripap1_71121	Gripap1	235.282	-0.879981	0.252715	-3.48211	0.000497482	0.00778362
male	5	F2_76272	F2	1621.26	-0.576819	0.16575	-3.48006	0.000501296	0.00783646
male	5	Kmt5a_69762	Kmt5a	224.968	1.02369	0.294348	3.47784	0.000505479	0.00789497
male	5	Obp2b_54705	Obp2b	6.94337	-4.7867	1.37649	-3.47748	0.000506156	0.00789868
female	5	Glyat_78772	Glyat	1825.02	-0.587991	0.16827	-3.49433	0.000475255	0.00790323
female	5	Plxnb2_61942	Plxnb2	906.224	-0.485614	0.139005	-3.49351	0.000476719	0.00791478
male	5	Gm20683_73677	Gm20683	14.6958	-5.54629	1.59532	-3.47659	0.000507828	0.00791788
female	5	Agpat3_76309	Agpat3	880.727	0.589535	0.1688	3.49251	0.000478496	0.00793146
male	5	Ttc38_68021	Ttc38	172.536	-1.2344	0.355231	-3.47493	0.000510994	0.00796032
male	5	Gm5113_79580	Gm5113	11.0314	-5.06193	1.4571	-3.47397	0.000512819	0.00798182
male	0.5	Dnajc8_80376	Dnajc8	236.854	0.867008	0.210836	4.11224	3.91843e-05	0.00799092
female	5	Tmem86b_55154	Tmem86b	823.264	-0.859616	0.246354	-3.48935	0.00048419	0.00801292
male	5	C1qtnf12_55665	C1qtnf12	6.62085	-5.84038	1.68234	-3.47158	0.0005174	0.00804614
male	5	Mycbp2_73224	Mycbp2	52.7912	-2.48053	0.714656	-3.47094	0.000518646	0.00805855
male	5	Ugt2a2_63275	Ugt2a2	93.5348	-2.51018	0.723279	-3.47055	0.000519391	0.00806314
female	5	Wdr91_71199	Wdr91	94.5647	-1.50344	0.431184	-3.48678	0.000488875	0.00806957
female	5	Cfhr1_74061	Cfhr1	108.834	-1.52234	0.436625	-3.48661	0.000489184	0.00806957
male	5	Chtop_80827	Chtop	980.209	-0.534472	0.154134	-3.46759	0.000525148	0.00814547
male	5	Abcb4_61850	Abcb4	45.2748	2.61473	0.754432	3.46583	0.000528603	0.00818549
male	5	Kalrn_69416	Kalrn	105.368	-1.44686	0.417467	-3.46581	0.00052864	0.00818549
male	5	Mkrn2os_57233	Mkrn2os	205.849	1.17132	0.338	3.46544	0.000529371	0.00818974
female	0.5	Axin2_74884	Axin2	224.027	-1.39386	0.337309	-4.13229	3.59168e-05	0.00819588
male	5	Sept5_29497	2022-09-05	10.302	4.49015	1.29627	3.4639	0.000532404	0.00822283
male	5	Akr1c14_64870	Akr1c14	715.726	-0.858816	0.247934	-3.46389	0.000532427	0.00822283
female	5	Gm3839_82325	Gm3839	1106.18	0.633043	0.181894	3.48029	0.000500868	0.00824908
female	5	Map7_74405	Map7	1015.02	0.491206	0.141231	3.47803	0.000505108	0.00830559
male	5	Peg3_79730	Peg3	12.1746	5.17408	1.4951	3.46068	0.000538803	0.00831416
female	5	Slc1a2_63688	Slc1a2	245.76	-1.71828	0.494168	-3.47712	0.000506824	0.0083205
female	5	Ces2a_31826	Ces2a	3977.8	-0.679482	0.195491	-3.47578	0.000509365	0.00834887
female	5	Rbm15_64012	Rbm15	146.737	-1.18248	0.34033	-3.47451	0.000511786	0.0083752
male	5	Gorasp1_60556	Gorasp1	24.2568	-2.96868	0.858645	-3.4574	0.000545408	0.00840884
male	5	Lmod3_30784	Lmod3	21.5185	-5.7721	1.66997	-3.45641	0.000547424	0.00842625
male	5	Uox_72270	Uox	33688.6	-0.730632	0.211386	-3.45638	0.000547476	0.00842625
female	5	Decr2_68159	Decr2	1183.88	0.671611	0.193469	3.47141	0.00051773	0.008459
male	5	Arg1_56774	Arg1	60974.1	-0.54561	0.157924	-3.45489	0.000550524	0.00846589
male	5	Ctbs_69266	Ctbs	33.1763	-2.49172	0.721676	-3.45268	0.000555047	0.00852815
male	5	Gse1_63541	Gse1	10.6081	-5.09332	1.47538	-3.4522	0.000556033	0.00853598
female	5	Dusp3_31486	Dusp3	628.56	0.655016	0.188908	3.46738	0.00052556	0.00857331
male	5	Rpp14_55167	Rpp14	11.362	-5.24607	1.52094	-3.44922	0.000562205	0.00860864
male	5	Rab35_61351	Rab35	75.7232	-1.3497	0.391254	-3.44967	0.000561263	0.00860864
male	5	Hpd_66976	Hpd	5112.92	-0.737732	0.213878	-3.44931	0.000562029	0.00860864
female	5	Agbl3_63795	Agbl3	50.8553	-1.60417	0.462871	-3.46571	0.000528842	0.00861317
male	5	Stat3_67051	Stat3	628.295	-0.803906	0.233126	-3.44837	0.00056397	0.00862831
male	5	Enc1_57258	Enc1	60.0461	1.96228	0.569168	3.44763	0.000565525	0.00863737
male	5	Spry4_59867	Spry4	163.06	-2.00943	0.582842	-3.44765	0.000565495	0.00863737
male	5	Map2k5_31654	Map2k5	106.989	-1.16679	0.33859	-3.44603	0.000568894	0.00867406
male	5	Hace1_74230	Hace1	13.4703	-5.35206	1.55307	-3.44611	0.000568726	0.00867406
male	5	Gstt2_78898	Gstt2	252.921	1.1187	0.324661	3.44576	0.000569456	0.00867526
male	5	Usp24_59295	Usp24	1254.35	-0.49866	0.144742	-3.44516	0.000570727	0.00868564
male	5	Xdh_69921	Xdh	37.4638	-2.95018	0.856372	-3.44498	0.000571105	0.00868564
female	5	Fbxl20_64787	Fbxl20	1070.78	-0.655566	0.189349	-3.46221	0.000535765	0.00871211
female	5	Rdh16_62828	Rdh16	171.112	1.34898	0.389721	3.4614	0.000537365	0.00872433
female	5	B3galnt2_72367	B3galnt2	372.099	-0.794714	0.22985	-3.45753	0.000545148	0.00883672
male	0.5	Abcc4_77278	Abcc4	33.886	4.60775	1.12833	4.08371	4.43231e-05	0.00883802
male	0.5	Sar1b_78294	Sar1b	2498.45	0.538106	0.131752	4.08424	4.42215e-05	0.00883802
male	5	Cxcl12_31252	Cxcl12	704.773	-0.719702	0.20922	-3.43993	0.000581869	0.00884185
male	5	Btbd8_78065	Btbd8	27.1628	3.07958	0.895403	3.43932	0.00058318	0.00885427
female	5	Nfat5_77339	Nfat5	97.2996	-1.5426	0.446515	-3.45477	0.000550773	0.00891385
male	5	Abcc1_30046	Abcc1	9.12032	-5.82377	1.69432	-3.43723	0.000587703	0.00891539
male	0.5	Tma7_68038	Tma7	1372.98	0.616477	0.151172	4.07798	4.54291e-05	0.00892766
male	0.5	Apcs_75109	Apcs	1071.91	-1.79172	0.43955	-4.07625	4.57676e-05	0.00892766
male	5	Cbs_71016	Cbs	1241.01	-0.975544	0.283924	-3.43594	0.000590507	0.00895037
male	5	Crebzf_59865	Crebzf	1648.81	-0.465755	0.135605	-3.43464	0.000593334	0.00898563
male	5	Rnd2_63552	Rnd2	212.994	-1.10886	0.322923	-3.43383	0.000595114	0.00900499
male	5	Rb1_31227	Rb1	8.46598	6.81929	1.9863	3.43317	0.000596573	0.00901945
male	5	Cavin2_78444	Cavin2	15.9852	-4.0961	1.19324	-3.43274	0.000597514	0.00902609
male	5	Gm6756_31198	Gm6756	6.01047	6.34983	1.84997	3.43241	0.000598248	0.00902957
male	5	Rhobtb1_68245	Rhobtb1	73.9181	-2.36481	0.689043	-3.43202	0.000599111	0.009035
female	5	Akr1c20_69153	Akr1c20	1474.04	-0.488915	0.141691	-3.45057	0.00055941	0.00903939
male	5	Fkbp5_29670	Fkbp5	1910.28	-1.61809	0.471659	-3.43064	0.000602154	0.00907326
male	5	Mif4gd_65842	Mif4gd	750.653	-0.649211	0.189271	-3.43006	0.000603455	0.00908524
female	5	Cyp2b13_55982	Cyp2b13	56.1585	-2.24745	0.652049	-3.44676	0.000567363	0.00913917
female	5	mt-Nd6_82094	mt-Nd6	26377.9	0.65701	0.190615	3.44678	0.000567301	0.00913917
male	5	Daam1_75264	Daam1	321.707	-0.918269	0.267858	-3.42819	0.000607611	0.00914014
female	0.5	Abcd3_59654	Abcd3	770.335	0.948608	0.23276	4.07548	4.59197e-05	0.00916989
female	0.5	Acaa1a_29428	Acaa1a	6796.7	1.42199	0.354787	4.008	6.12347e-05	0.00916989
female	0.5	Acadvl_29377	Acadvl	2464.57	0.606749	0.150468	4.03242	5.52058e-05	0.00916989
female	0.5	Acox1_77596	Acox1	3230.53	0.883912	0.220093	4.01608	5.9174e-05	0.00916989
female	0.5	Elovl5_63549	Elovl5	1470.23	0.90269	0.223395	4.04078	5.32735e-05	0.00916989
female	0.5	Ext1_29408	Ext1	2204.22	-0.575696	0.142849	-4.0301	5.57534e-05	0.00916989
female	0.5	Fabp5_29285	Fabp5	1056	2.16448	0.538731	4.01774	5.87579e-05	0.00916989
female	0.5	H2-Q5_62821	H2-Q5	1490.31	0.656977	0.163612	4.01547	5.93285e-05	0.00916989
female	0.5	Hadha_31123	Hadha	3694.93	0.52817	0.130953	4.03328	5.50044e-05	0.00916989
female	0.5	Hsd17b11_31408	Hsd17b11	13834.2	0.700433	0.174745	4.0083	6.11566e-05	0.00916989
female	0.5	Rgl3_78099	Rgl3	1680.73	-0.593717	0.146473	-4.05342	5.04745e-05	0.00916989
male	5	Wsb1_76345	Wsb1	681.142	-1.01768	0.297082	-3.42558	0.000613484	0.00922075
male	5	Atp10d_82224	Atp10d	255.571	1.34219	0.391858	3.42518	0.000614383	0.00922655
male	5	Ugt2b34_58493	Ugt2b34	4073.94	0.576111	0.168275	3.42364	0.000617888	0.00927142
female	5	Pllp_78790	Pllp	129.108	1.33602	0.388309	3.44062	0.000580374	0.00933413
female	5	Sar1b_78294	Sar1b	2498.45	0.47874	0.139194	3.43937	0.000583068	0.00936279
female	5	Pole3_72880	Pole3	155.627	1.02063	0.296794	3.43884	0.000584205	0.00936641
male	5	Hacd3_30807	Hacd3	579.597	0.791631	0.231432	3.42057	0.000624902	0.00936884
male	5	Rpl9-ps1_80246	Rpl9-ps1	13.6044	-5.52113	1.61448	-3.41977	0.000626749	0.00938869
male	0.5	Acadvl_29377	Acadvl	2464.57	0.57644	0.142264	4.0519	5.08032e-05	0.00942594
male	0.5	Cmbl_59581	Cmbl	95.867	1.34073	0.33113	4.04894	5.14496e-05	0.00942594
male	0.5	Nbas_62066	Nbas	367.531	-0.785917	0.193947	-4.05221	5.07353e-05	0.00942594
male	0.5	Dnmt3a_68492	Dnmt3a	351.605	-0.761305	0.188031	-4.04883	5.14734e-05	0.00942594
male	0.5	Camk2d_73305	Camk2d	11.2976	-5.93983	1.46391	-4.0575	4.95999e-05	0.00942594
male	0.5	Xpo6_77393	Xpo6	11.2031	-5.59014	1.37884	-4.05424	5.0297e-05	0.00942594
male	5	Endod1_67831	Endod1	6.29547	6.39091	1.86965	3.41824	0.000630277	0.00943365
female	5	Slc25a44_60075	Slc25a44	703.854	-0.660595	0.192237	-3.43636	0.000589579	0.00943786
male	5	Ddrgk1_66329	Ddrgk1	1925.76	0.416117	0.121749	3.41783	0.000631215	0.00943983
male	5	Pxdn_64821	Pxdn	52.7371	-2.36162	0.691494	-3.41525	0.000637241	0.009522
male	5	Tmem19_80451	Tmem19	409.795	-1.06767	0.312657	-3.41484	0.000638199	0.00952839
female	5	Mea1_58805	Mea1	1645.46	0.481498	0.140246	3.43324	0.000596416	0.00953245
female	5	Erbb3_30519	Erbb3	2666.59	-0.503478	0.146683	-3.43241	0.000598246	0.00953877
female	5	F10_71141	F10	3594.3	-0.437089	0.127349	-3.43222	0.000598667	0.00953877
female	5	Pah_70380	Pah	1218.23	-0.907009	0.264355	-3.43103	0.000601292	0.00956576
male	5	Psmc4_30981	Psmc4	1630.26	0.527312	0.154484	3.41336	0.000641663	0.00957213
female	5	Alpl_77201	Alpl	80.3266	1.34377	0.391722	3.43043	0.000602637	0.00957233
male	5	Nipal3_63843	Nipal3	13.6349	-5.26991	1.54421	-3.41269	0.000643253	0.00958605
male	5	Habp2_67582	Habp2	2668.9	-0.542193	0.158894	-3.41229	0.000644198	0.00958605
male	5	Siae_80548	Siae	20.2234	-5.50085	1.61198	-3.41248	0.000643749	0.00958605
male	5	Sema4c_73988	Sema4c	26.2499	2.4543	0.71931	3.41202	0.000644839	0.00958764
male	5	Dmpk_63000	Dmpk	76.4272	1.49658	0.438705	3.41136	0.000646406	0.00960298
male	5	Vtn_70495	Vtn	292.021	-1.06572	0.312448	-3.41086	0.000647588	0.00961258
male	0.5	Cd36_30859	Cd36	87.4339	2.97202	0.735547	4.04055	5.33254e-05	0.00966645
male	5	Ikbip_66515	Ikbip	31.3744	-3.25699	0.955479	-3.40875	0.000652612	0.00967851
male	5	Fam168a_67734	Fam168a	308.3	-0.830927	0.243778	-3.40854	0.000653108	0.00967851
male	5	Cobl_77038	Cobl	95.2929	-2.1434	0.629249	-3.40628	0.000658551	0.00975112
female	5	Slc30a10_60684	Slc30a10	45.8272	-1.8574	0.54258	-3.42328	0.000618712	0.0098125
male	0.5	Acss3_59461	Acss3	297.23	1.26091	0.312615	4.03343	5.49695e-05	0.00981466
male	0.5	Zfp874a_64302	Zfp874a	21.5644	3.81567	0.946279	4.03229	5.52369e-05	0.00981466
male	5	Mid1_69593	Mid1	38.7237	3.43512	1.00936	3.40327	0.000665855	0.00985115
male	5	Esr1_71418	Esr1	132.216	-1.83471	0.539375	-3.40155	0.000670059	0.00989703
male	5	Ubash3b_76010	Ubash3b	24.3425	-2.80368	0.824236	-3.40155	0.000670041	0.00989703
male	5	Capn2_60957	Capn2	158.879	1.02804	0.302263	3.40113	0.000671085	0.00990403
[truncated: 178,878 more rows]

## Sheet: Suppl Table 2
Supplementary Table 2. Gene set enrichment analysis using the GSEA method.
Sex	Dose (mg/kg)	Gene Set	Genes (tot)	Stat (direction)	p-val (non-dir)	p-val adj (non-dir)	p-val (up)	p-val adj (up)	p-val (down)	p-val adj (down)	Genes (up)	Genes (down)	Percent_Up Genes	Percent_Down Genes	Significant Genes (all)	Significant Genes (up)	Significant Genes (down)
female	0.5	REACTOME_M_PHASE	339	0.22101	0.37638	0.70136	0.37638	0.70136	NA	NA	152	179	44.8378	52.8024	NA	NA	NA
female	0.1	REACTOME_ALPHA_DEFENSINS	10	-0.93172	0.00018073	0	NA	NA	0.00018073	0	0	9	0	90	NA	NA	NA
male	5	REACTOME_HOMOLOGOUS_DNA_PAIRING_AND_STRAND_EXCHANGE	42	0.2522	0.85438	0.98274	0.85438	0.98274	NA	NA	23	17	54.7619	40.4762	ATR, RAD51B, TOP3A, WRN, XRCC3	ATR, RAD51B	TOP3A, WRN, XRCC3
female	0.1	WP_CHOLESTEROL_BIOSYNTHESIS_PATHWAY	15	-0.87161	0.00017724	0	NA	NA	0.00017724	0	1	14	6.66667	93.3333	NA	NA	NA
female	0.1	REACTOME_CHOLESTEROL_BIOSYNTHESIS	25	-0.8075	0.00017021	0	NA	NA	0.00017021	0	2	22	8	88	NA	NA	NA
female	0.5	BIOCARTA_SRCRPTP_PATHWAY	11	-0.49156	0.29943	0.5955	NA	NA	0.29943	0.5955	2	9	18.1818	81.8182	NA	NA	NA
male	5	REACTOME_RAP1_SIGNALLING	15	-0.3055	0.84989	0.96772	NA	NA	0.84989	0.96772	6	9	40	60	YWHAB, YWHAZ	YWHAZ	YWHAB
female	0.5	REACTOME_RAP1_SIGNALLING	15	-0.48215	0.21745	0.53272	NA	NA	0.21745	0.53272	6	9	40	60	NA	NA	NA
male	5	REACTOME_TRIF_MEDIATED_PROGRAMMED_CELL_DEATH	8	-0.52076	0.41499	0.69996	NA	NA	0.41499	0.69996	4	4	50	50	RIPK1, TLR4	NA	RIPK1, TLR4
male	5	KEGG_COMPLEMENT_AND_COAGULATION_CASCADES	65	-0.82042	0.00017164	0	NA	NA	0.00017164	0	11	52	16.9231	80	C1R, C1S, C2, C4A, C4B, C4BPA, C5, C6, C8A, C8B, C8G, C9, CD59, CFB, CFI, CPB2, F10, F11, F2, F5, F7, F9, FGB, FGG, KNG1, MASP1, PLG, PROS1, SERPINA1, SERPINC1, SERPIND1, SERPINF2, SERPING1	NA	C1R, C1S, C2, C4A, C4B, C4BPA, C5, C6, C8A, C8B, C8G, C9, CD59, CFB, CFI, CPB2, F10, F11, F2, F5, F7, F9, FGB, FGG, KNG1, MASP1, PLG, PROS1, SERPINA1, SERPINC1, SERPIND1, SERPINF2, SERPING1
male	5	REACTOME_AMINE_LIGAND_BINDING_RECEPTORS	35	-0.3364	0.5063	0.80273	NA	NA	0.5063	0.80273	9	10	25.7143	28.5714	ADRA1B	NA	ADRA1B
male	5	REACTOME_RELEASE_OF_HH_NP_FROM_THE_SECRETING_CELL	8	-0.55959	0.3238	0.61896	NA	NA	0.3238	0.61896	1	4	12.5	50	NA	NA	NA
male	5	REACTOME_TIE2_SIGNALING	18	-0.40407	0.46303	0.76235	NA	NA	0.46303	0.76235	7	9	38.8889	50	GRB7, SHC1	NA	GRB7, SHC1
female	0.1	KEGG_STEROID_BIOSYNTHESIS	17	-0.82256	0.00017528	0	NA	NA	0.00017528	0	2	15	11.7647	88.2353	NA	NA	NA
female	0.1	WP_CHOLESTEROL_METABOLISM_WITH_BLOCH_AND_KANDUTSCHRUSSELL_PATHWAYS	47	-0.61542	0.0001642	0.0060189	NA	NA	0.0001642	0.0060189	16	31	34.0426	65.9574	NA	NA	NA
male	0.5	REACTOME_M_PHASE	339	0.29374	0.0075665	0.45822	0.0075665	0.45822	NA	NA	178	144	52.5074	42.4779	CDC20, CLASP1, RB1	RB1	CDC20, CLASP1
male	5	WP_4HYDROXYTAMOXIFEN_DEXAMETHASONE_AND_RETINOIC_ACIDS_REGULATION_OF_P27_EXPRESSION	18	-0.45903	0.29432	0.6155	NA	NA	0.29432	0.6155	8	10	44.4444	55.5556	EIF4EBP1, MAP2K3, MAP2K6, MAP3K5, TSC1	EIF4EBP1	MAP2K3, MAP2K6, MAP3K5, TSC1
male	0.1	KEGG_ABC_TRANSPORTERS	41	0.25882	0.71932	0.92688	0.71932	0.92688	NA	NA	19	20	46.3415	48.7805	NA	NA	NA
female	5	KEGG_ABC_TRANSPORTERS	41	0.32106	0.49069	0.76912	0.49069	0.76912	NA	NA	25	14	60.9756	34.1463	ABCA3, ABCB1, ABCC6, ABCD3, ABCG8	ABCB1, ABCD3, ABCG8	ABCA3, ABCC6
female	0.5	WP_MTHFR_DEFICIENCY	24	-0.37048	0.37746	0.67108	NA	NA	0.37746	0.67108	8	13	33.3333	54.1667	NA	NA	NA
female	5	REACTOME_RELEASE_OF_APOPTOTIC_FACTORS_FROM_THE_MITOCHONDRIA	6	0.81744	0.028566	0.14296	0.028566	0.14296	NA	NA	4	2	66.6667	33.3333	BAX, CYCS	BAX, CYCS	NA
female	0.5	REACTOME_APOPTOSIS	165	0.35278	0.0019236	0.17446	0.0019236	0.17446	NA	NA	87	76	52.7273	46.0606	NA	NA	NA
male	5	REACTOME_TRNA_PROCESSING_IN_THE_NUCLEUS	56	0.30996	0.41975	0.75276	0.41975	0.75276	NA	NA	34	22	60.7143	39.2857	CSTF2, DDX1, NUP35	CSTF2, DDX1	NUP35
female	0.5	KEGG_ABC_TRANSPORTERS	41	0.46653	0.016332	0.13159	0.016332	0.13159	NA	NA	24	14	58.5366	34.1463	ABCD3	ABCD3	NA
female	0.1	REACTOME_DEFENSINS	37	-0.62782	0.00016642	0.0095864	NA	NA	0.00016642	0.0095864	13	16	35.1351	43.2432	NA	NA	NA
male	5	BIOCARTA_GRANULOCYTES_PATHWAY	14	-0.54275	0.17065	0.48522	NA	NA	0.17065	0.48522	8	5	57.1429	35.7143	C5, ITGAL	NA	C5, ITGAL
male	5	PID_LYMPH_ANGIOGENESIS_PATHWAY	25	-0.42651	0.27024	0.61044	NA	NA	0.27024	0.61044	12	12	48	48	CRK, FN1, MAPK14, SHC1	CRK	FN1, MAPK14, SHC1
male	5	BIOCARTA_RNAPOL3_PATHWAY	7	-0.28933	0.95642	0.99261	NA	NA	0.95642	0.99261	3	4	42.8571	57.1429	NA	NA	NA
female	0.1	KEGG_ASCORBATE_AND_ALDARATE_METABOLISM	18	-0.72397	0.00017343	0.02402	NA	NA	0.00017343	0.02402	7	11	38.8889	61.1111	NA	NA	NA
female	0.5	BIOCARTA_RNAPOL3_PATHWAY	7	-0.54113	0.35402	0.6241	NA	NA	0.35402	0.6241	1	6	14.2857	85.7143	NA	NA	NA
female	0.5	REACTOME_EXTRA_NUCLEAR_ESTROGEN_SIGNALING	73	-0.25104	0.66343	0.8135	NA	NA	0.66343	0.8135	30	39	41.0959	53.4247	NA	NA	NA
female	0.1	WP_MITOCHONDRIAL_LONG_CHAIN_FATTY_ACID_BETAOXIDATION	17	0.71624	0.00023272	0.057263	0.00023272	0.057263	NA	NA	14	3	82.3529	17.6471	NA	NA	NA
male	0.5	REACTOME_RAP1_SIGNALLING	15	-0.51743	0.14713	0.43186	NA	NA	0.14713	0.43186	5	10	33.3333	66.6667	NA	NA	NA
female	0.5	REACTOME_PLATELET_ACTIVATION_SIGNALING_AND_AGGREGATION	250	-0.31156	0.021668	0.41839	NA	NA	0.021668	0.41839	105	136	42	54.4	FN1	NA	FN1
male	0.5	BIOCARTA_GABA_PATHWAY	9	0.27026	0.92789	0.99457	0.92789	0.99457	NA	NA	5	3	55.5556	33.3333	NA	NA	NA
male	5	REACTOME_SIGNALING_BY_ERYTHROPOIETIN	24	-0.41412	0.32676	0.64862	NA	NA	0.32676	0.64862	8	16	33.3333	66.6667	SHC1	NA	SHC1
male	0.5	PID_EPHA_FWDPATHWAY	34	-0.3143	0.49822	0.74418	NA	NA	0.49822	0.74418	12	18	35.2941	52.9412	PIK3R6	NA	PIK3R6
male	0.5	PID_AVB3_INTEGRIN_PATHWAY	71	-0.32592	0.19245	0.55614	NA	NA	0.19245	0.55614	31	34	43.662	47.8873	FN1, RAC1	NA	FN1, RAC1
female	0.5	KEGG_COMPLEMENT_AND_COAGULATION_CASCADES	65	-0.58482	0.00017179	0.015574	NA	NA	0.00017179	0.015574	24	39	36.9231	60	NA	NA	NA
female	0.1	BIOCARTA_NUCLEARRS_PATHWAY	32	0.5999	0.00048996	0.059737	0.00048996	0.059737	NA	NA	19	12	59.375	37.5	ABCC2	ABCC2	NA
female	5	REACTOME_FORMATION_OF_FIBRIN_CLOT_CLOTTING_CASCADE	35	-0.79337	0.0001926	0	NA	NA	0.0001926	0	8	23	22.8571	65.7143	F10, F11, F12, F13B, F2, F7, F9, FGB, KLKB1, KNG1, PROS1, SERPINC1, SERPIND1	NA	F10, F11, F12, F13B, F2, F7, F9, FGB, KLKB1, KNG1, PROS1, SERPINC1, SERPIND1
male	5	REACTOME_REGULATION_OF_PTEN_GENE_TRANSCRIPTION	59	-0.19712	0.99466	0.99093	NA	NA	0.99466	0.99093	28	29	47.4576	49.1525	CHD4, HDAC7, MTA3, RBBP4, RRAGD	RRAGD	CHD4, HDAC7, MTA3, RBBP4
male	5	REACTOME_SUPPRESSION_OF_PHAGOSOMAL_MATURATION	12	-0.2706	0.94852	0.99358	NA	NA	0.94852	0.99358	6	6	50	50	KPNA1	NA	KPNA1
male	5	BIOCARTA_RHODOPSIN_PATHWAY	10	-0.40095	0.64647	0.88673	NA	NA	0.64647	0.88673	3	4	30	40	NA	NA	NA
female	5	KEGG_COMPLEMENT_AND_COAGULATION_CASCADES	65	-0.79328	0.00019175	0	NA	NA	0.00019175	0	13	49	20	75.3846	C1S, C5, C8B, C8G, C9, CFB, CFI, CPB2, F10, F11, F12, F13B, F2, F7, F9, FGB, KLKB1, KNG1, MASP1, MBL2, PLG, PROS1, SERPINA1, SERPINC1, SERPIND1, SERPINF2	NA	C1S, C5, C8B, C8G, C9, CFB, CFI, CPB2, F10, F11, F12, F13B, F2, F7, F9, FGB, KLKB1, KNG1, MASP1, MBL2, PLG, PROS1, SERPINA1, SERPINC1, SERPIND1, SERPINF2
male	5	WP_CANONICAL_AND_NONCANONICAL_TGFB_SIGNALING	17	-0.41416	0.44975	0.7437	NA	NA	0.44975	0.7437	8	9	47.0588	52.9412	MAPK14	NA	MAPK14
male	0.5	KEGG_ABC_TRANSPORTERS	41	0.42165	0.068602	0.39895	0.068602	0.39895	NA	NA	17	20	41.4634	48.7805	ABCB1, ABCC2, ABCC4, ABCC5, ABCD3	ABCB1, ABCC2, ABCC4, ABCD3	ABCC5
male	5	WP_METABOLISM_OF_ALPHALINOLENIC_ACID	6	0.82039	0.030939	0.1555	0.030939	0.1555	NA	NA	4	0	66.6667	0	FADS1, FADS2	FADS1, FADS2	NA
male	5	REACTOME_SUMOYLATION	162	-0.37995	0.010491	0.36562	NA	NA	0.010491	0.36562	62	96	38.2716	59.2593	DDX5, EP300, ESR1, HDAC7, INCENP, NCOA1, NRIP1, NUP35, RXRA, SMC3, TOPORS, WRN	NA	DDX5, EP300, ESR1, HDAC7, INCENP, NCOA1, NRIP1, NUP35, RXRA, SMC3, TOPORS, WRN
male	5	WP_GASTRIC_CANCER_NETWORK_1	24	0.24746	0.92854	1	0.92854	1	NA	NA	11	12	45.8333	50	E2F7, ESM1, H3-3A, KIF15	ESM1	E2F7, H3-3A, KIF15
male	0.5	REACTOME_TIE2_SIGNALING	18	-0.56944	0.036034	0.28026	NA	NA	0.036034	0.28026	5	11	27.7778	61.1111	NA	NA	NA
male	5	WP_EXTRACELLULAR_VESICLEMEDIATED_SIGNALING_IN_RECIPIENT_CELLS	28	0.3079	0.66599	0.92683	0.66599	0.92683	NA	NA	13	14	46.4286	50	CTNNB1, EGFR, MFGE8	MFGE8	CTNNB1, EGFR
male	0.5	KEGG_APOPTOSIS	83	-0.42906	0.0047988	0.24371	NA	NA	0.0047988	0.24371	31	52	37.3494	62.6506	APAF1, CASP6, MAP3K14	NA	APAF1, CASP6, MAP3K14
male	5	KEGG_ABC_TRANSPORTERS	41	0.47918	0.031145	0.2237	0.031145	0.2237	NA	NA	24	13	58.5366	31.7073	ABCA3, ABCA6, ABCB1, ABCB4, ABCC4, ABCC6, ABCD3	ABCB1, ABCB4, ABCC4, ABCD3	ABCA3, ABCA6, ABCC6
female	5	KEGG_NITROGEN_METABOLISM	23	-0.82252	0.00019339	0	NA	NA	0.00019339	0	7	15	30.4348	65.2174	CA1, CA14, CA3, CA8, CTH, GLS2, GLUD1, GLUD2, HAL	NA	CA1, CA14, CA3, CA8, CTH, GLS2, GLUD1, GLUD2, HAL
male	0.5	REACTOME_TRNA_PROCESSING_IN_THE_NUCLEUS	56	0.32125	0.26441	0.65451	0.26441	0.65451	NA	NA	27	26	48.2143	46.4286	NA	NA	NA
male	0.5	WP_SMALL_CELL_LUNG_CANCER	92	-0.34479	0.069455	0.45149	NA	NA	0.069455	0.45149	40	47	43.4783	51.087	APAF1, FN1, RB1	RB1	APAF1, FN1
male	0.5	PID_LYMPH_ANGIOGENESIS_PATHWAY	25	-0.48022	0.083801	0.37178	NA	NA	0.083801	0.37178	10	14	40	56	FN1	NA	FN1
male	0.5	WP_PEROXIREDOXIN_2_INDUCED_OVARIAN_FAILURE	8	-0.54967	0.28183	0.55236	NA	NA	0.28183	0.55236	3	3	37.5	37.5	NA	NA	NA
male	5	REACTOME_SIGNALING_BY_FGFR2_IIIA_TM	17	0.31124	0.76995	0.9854	0.76995	0.9854	NA	NA	8	9	47.0588	52.9412	FGF1, POLR2E, POLR2L	POLR2E, POLR2L	FGF1
female	5	REACTOME_INTERLEUKIN_20_FAMILY_SIGNALING	21	-0.42115	0.32394	0.68302	NA	NA	0.32394	0.68302	9	8	42.8571	38.0952	STAT1, STAT5A	STAT1	STAT5A
female	5	REACTOME_RAP1_SIGNALLING	15	-0.50229	0.22782	0.58257	NA	NA	0.22782	0.58257	6	9	40	60	NA	NA	NA
female	5	REACTOME_TIE2_SIGNALING	18	-0.44713	0.30044	0.6587	NA	NA	0.30044	0.6587	7	9	38.8889	50	GRB7	NA	GRB7
male	0.1	PID_AVB3_INTEGRIN_PATHWAY	71	-0.28344	0.37438	0.75346	NA	NA	0.37438	0.75346	33	34	46.4789	47.8873	NA	NA	NA
male	0.5	REACTOME_APOPTOTIC_EXECUTION_PHASE	45	-0.47491	0.012404	0.24488	NA	NA	0.012404	0.24488	14	30	31.1111	66.6667	CASP6	NA	CASP6
female	5	BIOCARTA_RHODOPSIN_PATHWAY	10	0.3334	0.81968	0.94759	0.81968	0.94759	NA	NA	3	4	30	40	NA	NA	NA
female	5	WP_COMPLEMENT_AND_COAGULATION_CASCADES	56	-0.79248	0.00019612	0	NA	NA	0.00019612	0	12	41	21.4286	73.2143	C1S, C8G, C9, CFB, CFI, CPB2, F10, F12, F13B, F2, F7, F9, FGB, KLKB1, KNG1, MASP1, PLG, PROS1, SERPINA1, SERPINC1, SERPIND1, SERPINF2	NA	C1S, C8G, C9, CFB, CFI, CPB2, F10, F12, F13B, F2, F7, F9, FGB, KLKB1, KNG1, MASP1, PLG, PROS1, SERPINA1, SERPINC1, SERPIND1, SERPINF2
female	5	WP_PYRIMIDINE_METABOLISM	77	0.35491	0.16415	0.51139	0.16415	0.51139	NA	NA	44	32	57.1429	41.5584	DPYD, POLE3, POLE4, POLR1D, POLR2L, TK1, UPP1	POLE3, POLE4, POLR1D, POLR2L, UPP1	DPYD, TK1
female	5	REACTOME_SUMOYLATION	162	-0.33741	0.052581	0.5158	NA	NA	0.052581	0.5158	74	82	45.679	50.6173	DDX17, NCOA2, NFKBIA, RXRA, SMC1A, TOP2B	NFKBIA	DDX17, NCOA2, RXRA, SMC1A, TOP2B
female	5	WP_ACQUIRED_PARTIAL_LIPODYSTROPHY_BARRAQUERSIMONS_SYNDROME	10	-0.651	0.095247	0.41746	NA	NA	0.095247	0.41746	4	6	40	60	C5, CFB	NA	C5, CFB
female	5	BIOCARTA_RHO_PATHWAY	21	-0.44264	0.25939	0.62915	NA	NA	0.25939	0.62915	7	14	33.3333	66.6667	PFN1, PPP1R12B	PFN1	PPP1R12B
female	0.1	WP_DRUG_INDUCTION_OF_BILE_ACID_PATHWAY	17	0.74011	0.00023272	0.068024	0.00023272	0.068024	NA	NA	14	3	82.3529	17.6471	ABCC2	ABCC2	NA
female	5	BIOCARTA_RNAPOL3_PATHWAY	7	-0.57418	0.33757	0.65355	NA	NA	0.33757	0.65355	4	3	57.1429	42.8571	NA	NA	NA
female	5	WP_SEROTONIN_TRANSPORTER_ACTIVITY	11	0.3712	0.67418	0.88178	0.67418	0.88178	NA	NA	6	4	54.5455	36.3636	NA	NA	NA
female	5	REACTOME_AMINE_LIGAND_BINDING_RECEPTORS	35	-0.36308	0.35901	0.70473	NA	NA	0.35901	0.70473	6	16	17.1429	45.7143	ADRA1B	NA	ADRA1B
female	0.5	REACTOME_SIGNALING_BY_KIT_IN_DISEASE	20	-0.76214	0.00017886	0.025444	NA	NA	0.00017886	0.025444	5	15	25	75	NA	NA	NA
male	0.5	KEGG_ACUTE_MYELOID_LEUKEMIA	57	-0.39616	0.055392	0.39263	NA	NA	0.055392	0.39263	19	37	33.3333	64.9123	NA	NA	NA
female	5	REACTOME_PHOSPHORYLATION_OF_THE_APC_C	20	0.47147	0.21461	0.48666	0.21461	0.48666	NA	NA	10	10	50	50	NA	NA	NA
male	0.1	BIOCARTA_ACE2_PATHWAY	13	-0.56366	0.086422	0.52691	NA	NA	0.086422	0.52691	3	7	23.0769	53.8462	NA	NA	NA
female	5	REACTOME_PLASMA_LIPOPROTEIN_CLEARANCE	33	-0.29801	0.69241	0.88469	NA	NA	0.69241	0.88469	15	15	45.4545	45.4545	CES3, LIPA, LIPC, NCEH1	NCEH1	CES3, LIPA, LIPC
female	5	REACTOME_SIGNALING_BY_FGFR2_IIIA_TM	17	0.45796	0.29378	0.5768	0.29378	0.5768	NA	NA	10	7	58.8235	41.1765	POLR2L	POLR2L	NA
female	5	REACTOME_REGULATION_OF_PTEN_GENE_TRANSCRIPTION	59	0.30038	0.49718	0.76684	0.49718	0.76684	NA	NA	26	32	44.0678	54.2373	NA	NA	NA
female	5	WP_GALANIN_RECEPTOR_PATHWAY	20	-0.48653	0.17118	0.53118	NA	NA	0.17118	0.53118	5	13	25	65	CRP	NA	CRP
female	5	REACTOME_TRNA_PROCESSING_IN_THE_NUCLEUS	56	0.21736	0.95227	0.956	0.95227	0.956	NA	NA	28	27	50	48.2143	DDX1, POP5	DDX1, POP5	NA
female	5	WP_MICROGLIA_PATHOGEN_PHAGOCYTOSIS_PATHWAY	40	0.49019	0.038133	0.20799	0.038133	0.20799	NA	NA	23	15	57.5	37.5	NA	NA	NA
female	5	REACTOME_DISEASES_OF_PROGRAMMED_CELL_DEATH	42	0.33975	0.40506	0.71258	0.40506	0.71258	NA	NA	20	22	47.619	52.381	SOD2	SOD2	NA
female	5	REACTOME_NICOTINAMIDE_SALVAGING	19	0.33503	0.65258	0.86434	0.65258	0.86434	NA	NA	12	6	63.1579	31.5789	NA	NA	NA
female	5	REACTOME_CYTOCHROME_P450_ARRANGED_BY_SUBSTRATE_TYPE	57	0.39656	0.10998	0.42278	0.10998	0.42278	NA	NA	27	25	47.3684	43.8596	CYP1A2, CYP2D6, CYP2E1, CYP4A11, CYP4A22, CYP4F11, CYP4F12, CYP4V2, FDX1, NCOA2, RXRA	CYP4A11, CYP4A22, CYP4F11, CYP4F12	CYP1A2, CYP2D6, CYP2E1, CYP4V2, FDX1, NCOA2, RXRA
female	0.1	KEGG_TERPENOID_BACKBONE_BIOSYNTHESIS	15	-0.73374	0.0010635	0.069525	NA	NA	0.0010635	0.069525	3	11	20	73.3333	NA	NA	NA
male	5	REACTOME_DEFECTIVE_INTRINSIC_PATHWAY_FOR_APOPTOSIS	22	0.53948	0.058039	0.24937	0.058039	0.24937	NA	NA	13	8	59.0909	36.3636	APP, CAPN2, CAPNS1, PRDX2	APP, CAPN2, CAPNS1, PRDX2	NA
male	0.1	REACTOME_TRANSFERRIN_ENDOCYTOSIS_AND_RECYCLING	29	-0.32313	0.47723	0.79638	NA	NA	0.47723	0.79638	12	15	41.3793	51.7241	NA	NA	NA
female	5	WP_LDLRAD4_AND_WHAT_WE_KNOW_ABOUT_IT	7	-0.35401	0.82967	0.95894	NA	NA	0.82967	0.95894	3	4	42.8571	57.1429	NA	NA	NA
female	5	WP_LNCRNA_IN_CANONICAL_WNT_SIGNALING_AND_COLORECTAL_CANCER	86	-0.40052	0.033385	0.43646	NA	NA	0.033385	0.43646	31	45	36.0465	52.3256	AXIN2, CCND1, FZD8, SERPINF1	CCND1	AXIN2, FZD8, SERPINF1
female	5	WP_MAMMARY_GLAND_DEVELOPMENT_PATHWAY_PUBERTY_STAGE_2_OF_4	13	-0.46119	0.38523	0.70071	NA	NA	0.38523	0.70071	10	3	76.9231	23.0769	CCND1, FN1, STAT5A	CCND1	FN1, STAT5A
female	5	SA_REG_CASCADE_OF_CYCLIN_EXPR	11	0.61573	0.11236	0.31696	0.11236	0.31696	NA	NA	7	4	63.6364	36.3636	CCND1	CCND1	NA
male	5	WP_BLOOD_CLOTTING_CASCADE	22	-0.80743	0.00018165	0	NA	NA	0.00018165	0	3	17	13.6364	77.2727	F10, F11, F2, F5, F7, F9, FGB, FGG, PLG, SERPINF2	NA	F10, F11, F2, F5, F7, F9, FGB, FGG, PLG, SERPINF2
female	5	REACTOME_INTERLEUKIN_18_SIGNALING	6	-0.61629	0.31464	0.63017	NA	NA	0.31464	0.63017	0	6	0	100	NA	NA	NA
male	5	BIOCARTA_COMP_PATHWAY	19	-0.87027	0.00018047	0	NA	NA	0.00018047	0	3	16	15.7895	84.2105	C1R, C1S, C2, C4A, C4B, C5, C6, C8A, C9, CFB, MASP1	NA	C1R, C1S, C2, C4A, C4B, C5, C6, C8A, C9, CFB, MASP1
male	0.5	REACTOME_APOPTOTIC_CLEAVAGE_OF_CELLULAR_PROTEINS	37	-0.48201	0.024504	0.27619	NA	NA	0.024504	0.27619	10	26	27.027	70.2703	CASP6	NA	CASP6
female	5	REACTOME_APC_C_CDC20_MEDIATED_DEGRADATION_OF_CYCLIN_B	23	0.57485	0.03788	0.1521	0.03788	0.1521	NA	NA	14	9	60.8696	39.1304	UBA52	UBA52	NA
female	5	WP_NOVEL_INTRACELLULAR_COMPONENTS_OF_RIGILIKE_RECEPTOR_RLR_PATHWAY	57	-0.39285	0.11884	0.52953	NA	NA	0.11884	0.52953	25	31	43.8596	54.386	ATG5, CXCL10, CXCL12, DDX17, NFKBIA, TKFC	CXCL10, NFKBIA	ATG5, CXCL12, DDX17, TKFC
male	0.1	REACTOME_SIGNALING_BY_VEGF	104	-0.27233	0.31556	0.72892	NA	NA	0.31556	0.72892	41	63	39.4231	60.5769	NA	NA	NA
female	0.1	PID_TCR_RAS_PATHWAY	14	-0.74599	0.0010758	0.073678	NA	NA	0.0010758	0.073678	4	10	28.5714	71.4286	NA	NA	NA
female	5	REACTOME_IKBA_VARIANT_LEADS_TO_EDA_ID	7	0.69004	0.13549	0.33917	0.13549	0.33917	NA	NA	4	3	57.1429	42.8571	NFKBIA	NFKBIA	NA
female	5	REACTOME_ERYTHROPOIETIN_ACTIVATES_STAT5	6	-0.82559	0.017598	0.24054	NA	NA	0.017598	0.24054	1	5	16.6667	83.3333	STAT5A	NA	STAT5A
female	5	REACTOME_REGULATION_OF_TP53_ACTIVITY_THROUGH_ACETYLATION	29	-0.25383	0.8977	0.95329	NA	NA	0.8977	0.95329	16	13	55.1724	44.8276	NA	NA	NA
female	5	REACTOME_ORGANIC_ANION_TRANSPORTERS	10	0.50772	0.34578	0.62842	0.34578	0.62842	NA	NA	4	4	40	40	SLC17A8	SLC17A8	NA
female	5	WP_CODEINE_AND_MORPHINE_METABOLISM	12	-0.47306	0.38002	0.70153	NA	NA	0.38002	0.70153	5	7	41.6667	58.3333	ABCB1, CYP2D6, SLCO1B1	ABCB1	CYP2D6, SLCO1B1
female	5	WP_NOTCH_SIGNALING_PATHWAY	58	-0.32515	0.3616	0.71125	NA	NA	0.3616	0.71125	26	31	44.8276	53.4483	CCND1, TLE1	CCND1	TLE1
female	5	REACTOME_COMPLEMENT_CASCADE	69	-0.69034	0.00019451	0	NA	NA	0.00019451	0	21	48	30.4348	69.5652	C1S, C5, C8B, C8G, C9, CD81, CFB, CFHR1, CFHR2, CFI, CPB2, CPN2, CRP, F2, MASP1, MBL2, PROS1, VTN	NA	C1S, C5, C8B, C8G, C9, CD81, CFB, CFHR1, CFHR2, CFI, CPB2, CPN2, CRP, F2, MASP1, MBL2, PROS1, VTN
male	5	KEGG_ACUTE_MYELOID_LEUKEMIA	57	-0.35969	0.24902	0.6171	NA	NA	0.24902	0.6171	22	34	38.5965	59.6491	CCND1, EIF4EBP1, PIK3R3, STAT3, ZBTB16	CCND1, EIF4EBP1	PIK3R3, STAT3, ZBTB16
female	5	REACTOME_GPVI_MEDIATED_ACTIVATION_CASCADE	35	0.22124	0.95946	0.97459	0.95946	0.97459	NA	NA	17	18	48.5714	51.4286	RHOB	RHOB	NA
female	5	REACTOME_G_ALPHA_I_SIGNALLING_EVENTS	270	-0.27327	0.20808	0.67991	NA	NA	0.20808	0.67991	91	124	33.7037	45.9259	ADCY6, AGT, C5, CXCL10, CXCL12, ITPR2, KNG1, PDE4D, PSAP, RGS3, S1PR5	ADCY6, CXCL10, PDE4D, PSAP	AGT, C5, CXCL12, ITPR2, KNG1, RGS3, S1PR5
female	5	REACTOME_PROTEIN_FOLDING	90	0.35701	0.11	0.45775	0.11	0.45775	NA	NA	52	34	57.7778	37.7778	CCT2, CCT7, LONP2, TUBA1B	CCT2, CCT7, LONP2, TUBA1B	NA
female	5	REACTOME_TRIGLYCERIDE_BIOSYNTHESIS	13	0.58566	0.12213	0.33026	0.12213	0.33026	NA	NA	6	7	46.1538	53.8462	DGAT2, GPAM, LPIN2	GPAM, LPIN2	DGAT2
female	5	BIOCARTA_GATA3_PATHWAY	12	0.23481	0.96977	0.99406	0.96977	0.99406	NA	NA	6	5	50	41.6667	NA	NA	NA
female	5	WP_CARDIAC_PROGENITOR_DIFFERENTIATION	49	0.26938	0.74018	0.87891	0.74018	0.87891	NA	NA	18	24	36.7347	48.9796	NA	NA	NA
female	5	WP_MICRORNA_FOR_TARGETING_CANCER_GROWTH_AND_VASCULARIZATION_IN_GLIOBLASTOMA	7	-0.33418	0.86763	0.97398	NA	NA	0.86763	0.97398	4	3	57.1429	42.8571	NA	NA	NA
male	0.1	PID_HNF3A_PATHWAY	41	-0.29645	0.49548	0.80681	NA	NA	0.49548	0.80681	17	23	41.4634	56.0976	NA	NA	NA
female	5	REACTOME_INTERLEUKIN_2_SIGNALING	12	-0.49899	0.31547	0.65827	NA	NA	0.31547	0.65827	4	8	33.3333	66.6667	STAT5A	NA	STAT5A
male	5	KEGG_SYSTEMIC_LUPUS_ERYTHEMATOSUS	50	-0.72924	0.00017376	0	NA	NA	0.00017376	0	13	34	26	68	C1R, C1S, C2, C4A, C4B, C5, C6, C8A, C8B, C8G, C9, CD40, CTSG, H3-3A	NA	C1R, C1S, C2, C4A, C4B, C5, C6, C8A, C8B, C8G, C9, CD40, CTSG, H3-3A
female	5	REACTOME_SYNTHESIS_OF_EPOXY_EET_AND_DIHYDROXYEICOSATRIENOIC_ACIDS_DHET	5	0.58073	0.43894	0.6789	0.43894	0.6789	NA	NA	4	1	80	20	CYP1A2, EPHX2	EPHX2	CYP1A2
male	5	WP_COMPLEMENT_AND_COAGULATION_CASCADES	56	-0.79384	0.00017215	0	NA	NA	0.00017215	0	9	45	16.0714	80.3571	C1R, C1S, C2, C4B, C6, C8G, C9, CFB, CFI, CPB2, F10, F2, F5, F7, F9, FGB, KNG1, LMAN1, MASP1, PLG, PROS1, SERPINA1, SERPINC1, SERPIND1, SERPINF2, SERPING1	NA	C1R, C1S, C2, C4B, C6, C8G, C9, CFB, CFI, CPB2, F10, F2, F5, F7, F9, FGB, KNG1, LMAN1, MASP1, PLG, PROS1, SERPINA1, SERPINC1, SERPIND1, SERPINF2, SERPING1
female	5	REACTOME_FERTILIZATION	25	-0.34001	0.57527	0.8251	NA	NA	0.57527	0.8251	7	10	28	40	NA	NA	NA
female	0.5	KEGG_ACUTE_MYELOID_LEUKEMIA	57	-0.44219	0.014828	0.26274	NA	NA	0.014828	0.26274	24	32	42.1053	56.1403	NA	NA	NA
female	5	REACTOME_KERATAN_SULFATE_BIOSYNTHESIS	26	-0.49234	0.10169	0.47076	NA	NA	0.10169	0.47076	8	15	30.7692	57.6923	B3GNT2, ST3GAL1	NA	B3GNT2, ST3GAL1
female	5	REACTOME_CYCLIN_D_ASSOCIATED_EVENTS_IN_G1	43	0.36283	0.28887	0.62139	0.28887	0.62139	NA	NA	22	20	51.1628	46.5116	CCND1, UBA52	CCND1, UBA52	NA
female	5	REACTOME_TRANSFERRIN_ENDOCYTOSIS_AND_RECYCLING	29	-0.35518	0.46439	0.75706	NA	NA	0.46439	0.75706	13	12	44.8276	41.3793	ATP6V0A1, ATP6V1F, TF	ATP6V1F	ATP6V0A1, TF
female	5	BIOCARTA_PEPI_PATHWAY	6	0.5045	0.52556	0.77599	0.52556	0.77599	NA	NA	2	4	33.3333	66.6667	NA	NA	NA
female	5	REACTOME_DERMATAN_SULFATE_BIOSYNTHESIS	11	0.39722	0.59504	0.84117	0.59504	0.84117	NA	NA	5	4	45.4545	36.3636	NA	NA	NA
male	0.5	REACTOME_SCAVENGING_OF_HEME_FROM_PLASMA	34	-0.74555	0.00018695	0	NA	NA	0.00018695	0	6	22	17.6471	64.7059	AMBP	NA	AMBP
female	5	REACTOME_NUCLEOTIDE_LIKE_PURINERGIC_RECEPTORS	14	-0.51529	0.21783	0.56625	NA	NA	0.21783	0.56625	5	9	35.7143	64.2857	NA	NA	NA
female	5	PID_ERB_GENOMIC_PATHWAY	14	0.36263	0.64007	0.86378	0.64007	0.86378	NA	NA	9	4	64.2857	28.5714	NCOA2	NA	NCOA2
female	5	REACTOME_INTERLEUKIN_35_SIGNALLING	12	-0.40439	0.5781	0.83115	NA	NA	0.5781	0.83115	5	6	41.6667	50	STAT1	STAT1	NA
female	5	WP_BLOOD_CLOTTING_CASCADE	22	-0.84227	0.00019179	0	NA	NA	0.00019179	0	4	16	18.1818	72.7273	F10, F11, F12, F13B, F2, F7, F9, FGB, KLKB1, PLG, SERPINF2	NA	F10, F11, F12, F13B, F2, F7, F9, FGB, KLKB1, PLG, SERPINF2
female	5	WP_CHEMOKINE_SIGNALING_PATHWAY	150	-0.24603	0.66338	0.82729	NA	NA	0.66338	0.82729	76	66	50.6667	44	ADCY6, CRK, CXCL10, CXCL12, NFKBIA, STAT1	ADCY6, CRK, CXCL10, NFKBIA, STAT1	CXCL12
female	5	REACTOME_INTERLEUKIN_37_SIGNALING	20	-0.27006	0.88039	0.9595	NA	NA	0.88039	0.9595	6	13	30	65	NA	NA	NA
female	5	REACTOME_SIGNALING_BY_EGFR	49	-0.34019	0.3387	0.70336	NA	NA	0.3387	0.70336	24	24	48.9796	48.9796	EGFR, PTPRK, TGFA, UBA52	TGFA, UBA52	EGFR, PTPRK
female	5	REACTOME_HDR_THROUGH_MMEJ_ALT_NHEJ	10	-0.2087	0.99437	0.9983	NA	NA	0.99437	0.9983	6	4	60	40	NA	NA	NA
male	0.1	REACTOME_NRAGE_SIGNALS_DEATH_THROUGH_JNK	55	-0.2691	0.55992	0.83697	NA	NA	0.55992	0.83697	23	32	41.8182	58.1818	NA	NA	NA
male	0.1	WP_MITOCHONDRIAL_IMMUNE_RESPONSE_TO_SARSCOV2	29	0.27255	0.73187	0.94359	0.73187	0.94359	NA	NA	14	14	48.2759	48.2759	NA	NA	NA
female	5	REACTOME_ACTIVATION_OF_AMPK_DOWNSTREAM_OF_NMDARS	23	0.37446	0.43883	0.73896	0.43883	0.73896	NA	NA	14	9	60.8696	39.1304	TUBA1B	TUBA1B	NA
female	5	REACTOME_ARYL_HYDROCARBON_RECEPTOR_SIGNALLING	7	0.65567	0.18412	0.4156	0.18412	0.4156	NA	NA	2	3	28.5714	42.8571	HSP90AB1	HSP90AB1	NA
female	5	REACTOME_NEF_AND_SIGNAL_TRANSDUCTION	8	-0.32297	0.86846	0.97275	NA	NA	0.86846	0.97275	3	4	37.5	50	NA	NA	NA
female	5	REACTOME_PROTEIN_UBIQUITINATION	59	0.3273	0.34853	0.67829	0.34853	0.67829	NA	NA	25	33	42.3729	55.9322	CDC34, PEX5, RNF40, UBA52, UCHL3	CDC34, PEX5, UBA52, UCHL3	RNF40
female	5	WP_MEASLES_VIRUS_INFECTION	131	0.32899	0.11679	0.49239	0.11679	0.49239	NA	NA	66	49	50.3817	37.4046	BAX, CCND1, CYCS, FAS, FCGR2B, NFKBIA, RAB9A, RACK1, STAT1, STAT5A	BAX, CCND1, CYCS, FAS, NFKBIA, RAB9A, RACK1, STAT1	FCGR2B, STAT5A
female	5	REACTOME_HCMV_LATE_EVENTS	52	0.34629	0.28116	0.62368	0.28116	0.62368	NA	NA	32	19	61.5385	36.5385	NA	NA	NA
male	0.5	WP_ALLOGRAFT_REJECTION	70	-0.34685	0.12204	0.48373	NA	NA	0.12204	0.48373	26	39	37.1429	55.7143	ABCB1, C2	ABCB1	C2
female	5	REACTOME_HCMV_INFECTION	91	0.28024	0.49091	0.76377	0.49091	0.76377	NA	NA	57	33	62.6374	36.2637	EGFR, TUBA1B	TUBA1B	EGFR
male	0.1	KEGG_ACUTE_MYELOID_LEUKEMIA	57	-0.3027	0.34759	0.7286	NA	NA	0.34759	0.7286	28	29	49.1228	50.8772	NA	NA	NA
female	5	REACTOME_CONSTITUTIVE_SIGNALING_BY_ABERRANT_PI3K_IN_CANCER	74	-0.42383	0.028018	0.40078	NA	NA	0.028018	0.40078	32	39	43.2432	52.7027	EGFR, ERBB3, FGFR3, FGFR4, TGFA	TGFA	EGFR, ERBB3, FGFR3, FGFR4
female	5	REACTOME_HDL_CLEARANCE	5	-0.78599	0.077073	0.40165	NA	NA	0.077073	0.40165	0	3	0	60	NA	NA	NA
female	5	REACTOME_PROTEIN_REPAIR	6	0.57379	0.38563	0.6385	0.38563	0.6385	NA	NA	4	1	66.6667	16.6667	TXN	TXN	NA
female	5	BIOCARTA_PGC1A_PATHWAY	15	-0.24184	0.95778	0.98622	NA	NA	0.95778	0.98622	6	8	40	53.3333	NA	NA	NA
female	5	BIOCARTA_S1P_PATHWAY	8	0.35091	0.81085	0.95028	0.81085	0.95028	NA	NA	5	3	62.5	37.5	NA	NA	NA
female	5	REACTOME_IKK_COMPLEX_RECRUITMENT_MEDIATED_BY_RIP1	20	-0.24554	0.93667	0.97803	NA	NA	0.93667	0.97803	10	10	50	50	UBA52	UBA52	NA
female	5	BIOCARTA_NOTCH_PATHWAY	6	-0.35803	0.85051	0.96869	NA	NA	0.85051	0.96869	3	3	50	50	NA	NA	NA
female	5	REACTOME_PERK_REGULATES_GENE_EXPRESSION	30	0.51808	0.049252	0.22561	0.049252	0.22561	NA	NA	23	7	76.6667	23.3333	ATF4, CEBPB	CEBPB	ATF4
female	5	WP_MITOCHONDRIAL_IMMUNE_RESPONSE_TO_SARSCOV2	29	0.40915	0.26405	0.56148	0.26405	0.56148	NA	NA	15	13	51.7241	44.8276	NDUFB9, PHB, PHB2	NDUFB9, PHB, PHB2	NA
female	5	KEGG_ACUTE_MYELOID_LEUKEMIA	57	-0.28294	0.62307	0.83198	NA	NA	0.62307	0.83198	31	26	54.386	45.614	CCND1, STAT5A	CCND1	STAT5A
female	5	REACTOME_CREB1_PHOSPHORYLATION_THROUGH_NMDA_RECEPTOR_MEDIATED_ACTIVATION_OF_RAS_SIGNALING	27	-0.29415	0.75399	0.90261	NA	NA	0.75399	0.90261	13	10	48.1481	37.037	NA	NA	NA
male	0.5	REACTOME_SUPPRESSION_OF_APOPTOSIS	7	-0.74	0.047538	0.28112	NA	NA	0.047538	0.28112	2	5	28.5714	71.4286	CTSG	NA	CTSG
female	5	REACTOME_IMMUNOREGULATORY_INTERACTIONS_BETWEEN_A_LYMPHOID_AND_A_NON_LYMPHOID_CELL	125	0.25677	0.59715	0.80472	0.59715	0.80472	NA	NA	60	50	48	40	CD81, CLEC2D, FCGR2B	NA	CD81, CLEC2D, FCGR2B
female	5	REACTOME_SYNTHESIS_OF_PI	5	-0.33378	0.90191	0.98211	NA	NA	0.90191	0.98211	2	1	40	20	NA	NA	NA
female	5	REACTOME_MATURATION_OF_PROTEIN_3A	9	-0.56159	0.25831	0.60068	NA	NA	0.25831	0.60068	6	3	66.6667	33.3333	ST3GAL1	NA	ST3GAL1
female	5	REACTOME_DISINHIBITION_OF_SNARE_FORMATION	5	-0.4493	0.69969	0.90179	NA	NA	0.69969	0.90179	3	2	60	40	NA	NA	NA
female	5	REACTOME_MRNA_EDITING	7	0.62048	0.25042	0.48052	0.25042	0.48052	NA	NA	4	2	57.1429	28.5714	NA	NA	NA
female	5	KEGG_ADHERENS_JUNCTION	71	-0.33265	0.25601	0.676	NA	NA	0.25601	0.676	33	37	46.4789	52.1127	EGFR, PTPRF	NA	EGFR, PTPRF
female	5	REACTOME_CREB3_FACTORS_ACTIVATE_GENES	9	0.41826	0.60045	0.84261	0.60045	0.84261	NA	NA	5	2	55.5556	22.2222	NA	NA	NA
female	5	REACTOME_HDR_THROUGH_SINGLE_STRAND_ANNEALING_SSA	37	-0.2406	0.91275	0.95333	NA	NA	0.91275	0.95333	20	17	54.0541	45.9459	ATM	NA	ATM
female	5	WP_MET_IN_TYPE_1_PAPILLARY_RENAL_CELL_CARCINOMA	56	-0.35202	0.24868	0.65769	NA	NA	0.24868	0.65769	29	26	51.7857	46.4286	CRK, ETS1	CRK	ETS1
male	0.5	REACTOME_INTERLEUKIN_2_SIGNALING	12	-0.39802	0.53291	0.77089	NA	NA	0.53291	0.77089	6	6	50	50	NA	NA	NA
female	5	REACTOME_RSK_ACTIVATION	7	0.41762	0.68371	0.89136	0.68371	0.89136	NA	NA	6	1	85.7143	14.2857	NA	NA	NA
female	5	REACTOME_UBIQUINOL_BIOSYNTHESIS	8	0.61329	0.22179	0.45121	0.22179	0.45121	NA	NA	6	2	75	25	COQ7	COQ7	NA
female	0.5	KEGG_ADHERENS_JUNCTION	71	-0.38189	0.05218	0.39007	NA	NA	0.05218	0.39007	30	41	42.2535	57.7465	NA	NA	NA
female	5	PID_IGF1_PATHWAY	29	-0.29925	0.71588	0.89536	NA	NA	0.71588	0.89536	12	17	41.3793	58.6207	CRK, RACK1	CRK, RACK1	NA
male	0.1	WP_LDLRAD4_AND_WHAT_WE_KNOW_ABOUT_IT	7	-0.65052	0.1374	0.56767	NA	NA	0.1374	0.56767	1	6	14.2857	85.7143	NA	NA	NA
female	5	REACTOME_DOWNSTREAM_SIGNAL_TRANSDUCTION	29	-0.50234	0.063501	0.41728	NA	NA	0.063501	0.41728	11	18	37.931	62.069	CRK, GRB7, NCK1, STAT1, STAT5A	CRK, STAT1	GRB7, NCK1, STAT5A
female	5	REACTOME_FGFR1_MUTANT_RECEPTOR_ACTIVATION	27	-0.55413	0.030362	0.26002	NA	NA	0.030362	0.26002	7	18	25.9259	66.6667	STAT1, STAT5A, TRIM24, ZMYM2	STAT1	STAT5A, TRIM24, ZMYM2
female	5	BIOCARTA_IL7_PATHWAY	16	-0.47959	0.25132	0.61717	NA	NA	0.25132	0.61717	5	10	31.25	62.5	STAT5A	NA	STAT5A
female	5	REACTOME_MRNA_DECAY_BY_3_TO_5_EXORIBONUCLEASE	16	0.3966	0.48842	0.76278	0.48842	0.76278	NA	NA	11	5	68.75	31.25	HBS1L	NA	HBS1L
male	0.5	PID_ERB_GENOMIC_PATHWAY	14	0.39489	0.44463	0.80751	0.44463	0.80751	NA	NA	9	5	64.2857	35.7143	UBA3	UBA3	NA
male	5	KEGG_ADHERENS_JUNCTION	71	-0.383	0.10984	0.50812	NA	NA	0.10984	0.50812	33	37	46.4789	52.1127	AFDN, CTNNB1, EGFR, EP300, PTPRF, PTPRJ	NA	AFDN, CTNNB1, EGFR, EP300, PTPRF, PTPRJ
female	5	PID_RAS_PATHWAY	30	-0.29618	0.72254	0.8938	NA	NA	0.72254	0.8938	18	12	60	40	NA	NA	NA
female	5	PID_TAP63_PATHWAY	49	0.34088	0.33835	0.66659	0.33835	0.66659	NA	NA	26	21	53.0612	42.8571	BAX, FAS, MFGE8, SP1, TRAF4, WWP1	BAX, FAS, MFGE8, TRAF4	SP1, WWP1
female	0.5	KEGG_NITROGEN_METABOLISM	23	-0.70095	0.00053533	0.029853	NA	NA	0.00053533	0.029853	10	13	43.4783	56.5217	HAL	NA	HAL
female	5	REACTOME_AMPK_INHIBITS_CHREBP_TRANSCRIPTIONAL_ACTIVATION_ACTIVITY	8	0.32633	0.86309	0.96641	0.86309	0.96641	NA	NA	3	5	37.5	62.5	NA	NA	NA
female	5	REACTOME_RUNX1_INTERACTS_WITH_CO_FACTORS_WHOSE_PRECISE_EFFECT_ON_RUNX1_TARGETS_IS_NOT_KNOWN	36	-0.2926	0.69542	0.88232	NA	NA	0.69542	0.88232	14	20	38.8889	55.5556	CBFB	CBFB	NA
female	5	REACTOME_ACYL_CHAIN_REMODELLING_OF_PS	20	-0.28207	0.84588	0.94658	NA	NA	0.84588	0.94658	10	9	50	45	LPCAT3	LPCAT3	NA
female	0.5	REACTOME_SIGNALING_BY_FLT3_FUSION_PROTEINS	19	-0.72227	0.00091158	0.036875	NA	NA	0.00091158	0.036875	6	13	31.5789	68.421	NA	NA	NA
female	5	REACTOME_STAT3_NUCLEAR_EVENTS_DOWNSTREAM_OF_ALK_SIGNALING	10	0.45832	0.47576	0.75151	0.47576	0.75151	NA	NA	6	4	60	40	NA	NA	NA
female	5	WP_ARYL_HYDROCARBON_RECEPTOR_PATHWAY_WP2873	44	-0.33179	0.42359	0.74027	NA	NA	0.42359	0.74027	20	21	45.4545	47.7273	BAX, CES3, CYP1A2, EGFR, HSP90AA1	BAX, HSP90AA1	CES3, CYP1A2, EGFR
female	5	REACTOME_G_BETA_GAMMA_SIGNALLING_THROUGH_CDC42	18	-0.20974	0.98057	0.9907	NA	NA	0.98057	0.9907	9	7	50	38.8889	NA	NA	NA
female	5	WP_CAMKK2_PATHWAY	34	-0.37515	0.32502	0.68166	NA	NA	0.32502	0.68166	11	23	32.3529	67.6471	SMC1A, TSC1	NA	SMC1A, TSC1
female	5	WP_COMPLEMENT_SYSTEM	91	-0.61717	0.00019161	0.00058588	NA	NA	0.00019161	0.00058588	36	53	39.5604	58.2418	C1S, C5, C9, CFB, CFHR2, CFI, CRP, F10, F11, F12, FGB, KLKB1, MASP1, MBL2, PLG, PROS1, RPS19, TXN, VTN	RPS19, TXN	C1S, C5, C9, CFB, CFHR2, CFI, CRP, F10, F11, F12, FGB, KLKB1, MASP1, MBL2, PLG, PROS1, VTN
female	5	REACTOME_METABOLISM_OF_STEROID_HORMONES	29	0.46337	0.1284	0.398	0.1284	0.398	NA	NA	13	15	44.8276	51.7241	FDX1, HSD11B1, HSD17B11, HSD17B12, HSD17B2, SERPINA6, TSPO	HSD17B11, HSD17B12, TSPO	FDX1, HSD11B1, HSD17B2, SERPINA6
female	5	REACTOME_SEMAPHORIN_INTERACTIONS	63	0.32591	0.34401	0.67182	0.34401	0.67182	NA	NA	27	32	42.8571	50.7937	HSP90AA1, HSP90AB1, RHOB, RHOC	HSP90AA1, HSP90AB1, RHOB, RHOC	NA
female	5	REACTOME_SIGNALING_BY_VEGF	104	-0.23689	0.79981	0.89486	NA	NA	0.79981	0.89486	47	54	45.1923	51.9231	CRK, HSP90AA1, HSPB1, ITPR2, NCK1, SHB	CRK, HSP90AA1, HSPB1	ITPR2, NCK1, SHB
male	0.1	REACTOME_INTERLEUKIN_37_SIGNALING	20	-0.38162	0.36501	0.72798	NA	NA	0.36501	0.72798	9	11	45	55	NA	NA	NA
male	0.1	REACTOME_SIGNALING_BY_EGFR	49	-0.28844	0.48187	0.79596	NA	NA	0.48187	0.79596	20	27	40.8163	55.102	NA	NA	NA
female	5	REACTOME_DISEASES_OF_MISMATCH_REPAIR_MMR	5	-0.57602	0.44609	0.72099	NA	NA	0.44609	0.72099	1	4	20	80	NA	NA	NA
male	5	REACTOME_FORMATION_OF_FIBRIN_CLOT_CLOTTING_CASCADE	35	-0.76015	0.00017489	0	NA	NA	0.00017489	0	7	26	20	74.2857	F10, F11, F2, F5, F7, F9, FGB, FGG, KNG1, PROS1, SERPINC1, SERPIND1, SERPING1	NA	F10, F11, F2, F5, F7, F9, FGB, FGG, KNG1, PROS1, SERPINC1, SERPIND1, SERPING1
female	0.1	WP_NUCLEAR_RECEPTORS_IN_LIPID_METABOLISM_AND_TOXICITY	31	0.62015	0.00048757	0.074797	0.00048757	0.074797	NA	NA	18	12	58.0645	38.7097	ABCC2	ABCC2	NA
male	0.5	REACTOME_INTERLEUKIN_35_SIGNALLING	12	-0.35378	0.67736	0.87221	NA	NA	0.67736	0.87221	3	7	25	58.3333	NA	NA	NA
female	5	BIOCARTA_TGFB_PATHWAY	19	0.30839	0.75591	0.90842	0.75591	0.90842	NA	NA	11	8	57.8947	42.1053	NA	NA	NA
female	5	REACTOME_PROSTANOID_LIGAND_RECEPTORS	9	-0.45968	0.50254	0.76904	NA	NA	0.50254	0.76904	4	4	44.4444	44.4444	NA	NA	NA
female	5	BIOCARTA_PCAF_PATHWAY	12	-0.51433	0.27954	0.6298	NA	NA	0.27954	0.6298	4	8	33.3333	66.6667	IRF2	NA	IRF2
male	0.5	KEGG_ADHERENS_JUNCTION	71	-0.35223	0.1033	0.47465	NA	NA	0.1033	0.47465	27	43	38.0282	60.5634	RAC1, RAC2	NA	RAC1, RAC2
female	5	REACTOME_METABOLIC_DISORDERS_OF_BIOLOGICAL_OXIDATION_ENZYMES	31	-0.45934	0.1118	0.48008	NA	NA	0.1118	0.48008	12	17	38.7097	54.8387	ACY1, FDX1, FMO3, GCLM, OPLAH, SLC35D1	OPLAH, SLC35D1	ACY1, FDX1, FMO3, GCLM
female	5	REACTOME_METABOLISM_OF_FOLATE_AND_PTERINES	17	-0.39333	0.47861	0.76849	NA	NA	0.47861	0.76849	6	11	35.2941	64.7059	ALDH1L1, MTHFD2, SHMT1	MTHFD2	ALDH1L1, SHMT1
female	5	PID_PI3K_PLC_TRK_PATHWAY	36	-0.27263	0.79452	0.90675	NA	NA	0.79452	0.90675	19	16	52.7778	44.4444	CCND1, STAT5A, YWHAG	CCND1, YWHAG	STAT5A
female	5	REACTOME_G_ALPHA_Z_SIGNALLING_EVENTS	45	-0.21373	0.97004	0.97395	NA	NA	0.97004	0.97395	18	20	40	44.4444	ADCY6	ADCY6	NA
female	5	REACTOME_OTHER_INTERLEUKIN_SIGNALING	21	0.26936	0.88119	0.95596	0.88119	0.95596	NA	NA	9	9	42.8571	42.8571	NA	NA	NA
male	0.5	REACTOME_TRANSFERRIN_ENDOCYTOSIS_AND_RECYCLING	29	-0.54385	0.011509	0.20999	NA	NA	0.011509	0.20999	10	17	34.4828	58.6207	TF	NA	TF
female	5	REACTOME_HOMOLOGOUS_DNA_PAIRING_AND_STRAND_EXCHANGE	42	0.2542	0.84667	0.92395	0.84667	0.92395	NA	NA	26	16	61.9048	38.0952	ATM	NA	ATM
female	5	WP_LEUKOCYTEINTRINSIC_HIPPO_PATHWAY_FUNCTIONS	35	0.29478	0.68669	0.86396	0.68669	0.86396	NA	NA	15	20	42.8571	57.1429	LPL, VMP1	LPL	VMP1
female	5	WP_NRF2_PATHWAY	133	0.34795	0.065684	0.41892	0.065684	0.41892	NA	NA	71	50	53.3835	37.594	CES1, CES2, CES3, CYP4A11, FTL, GCLM, GSTM4, GSTP1, GSTT2, HSP90AA1, HSP90AB1, ME1, RXRA, SERPINA1, SLC2A2, SLC39A14, SLC6A13, TGFA, TXN	CYP4A11, FTL, GSTM4, GSTP1, GSTT2, HSP90AA1, HSP90AB1, ME1, TGFA, TXN	CES1, CES2, CES3, GCLM, RXRA, SERPINA1, SLC2A2, SLC39A14, SLC6A13
female	5	REACTOME_HDR_THROUGH_HOMOLOGOUS_RECOMBINATION_HRR	65	0.29734	0.48047	0.76349	0.48047	0.76349	NA	NA	38	27	58.4615	41.5385	ATM, POLE3, POLE4, UBA52	POLE3, POLE4, UBA52	ATM
female	5	REACTOME_REGULATION_OF_MECP2_EXPRESSION_AND_ACTIVITY	30	-0.49717	0.070328	0.41849	NA	NA	0.070328	0.41849	8	20	26.6667	66.6667	TNRC6A	NA	TNRC6A
male	0.5	WP_TNFRELATED_WEAK_INDUCER_OF_APOPTOSIS_TWEAK_SIGNALING_PATHWAY	39	-0.46859	0.028765	0.29438	NA	NA	0.028765	0.29438	10	29	25.641	74.359	MAP3K14, RAC1	NA	MAP3K14, RAC1
male	0.5	PID_HIV_NEF_PATHWAY	35	-0.48813	0.025702	0.27233	NA	NA	0.025702	0.27233	9	26	25.7143	74.2857	APAF1, CASP6, MAP3K14	NA	APAF1, CASP6, MAP3K14
male	0.1	REACTOME_MRNA_DECAY_BY_3_TO_5_EXORIBONUCLEASE	16	0.52879	0.086816	0.47226	0.086816	0.47226	NA	NA	12	4	75	25	NA	NA	NA
female	5	REACTOME_NRAGE_SIGNALS_DEATH_THROUGH_JNK	55	-0.33315	0.33772	0.70349	NA	NA	0.33772	0.70349	28	27	50.9091	49.0909	ARHGEF19, KALRN	NA	ARHGEF19, KALRN
female	5	REACTOME_HDL_ASSEMBLY	7	-0.46432	0.57187	0.8281	NA	NA	0.57187	0.8281	2	5	28.5714	71.4286	NA	NA	NA
female	5	PID_P53_DOWNSTREAM_PATHWAY	132	0.27599	0.4144	0.72804	0.4144	0.72804	NA	NA	69	56	52.2727	42.4242	BAX, EGFR, FAS, GPX1, RNF144B, SP1, TGFA	BAX, FAS, GPX1, TGFA	EGFR, RNF144B, SP1
female	5	REACTOME_FORMATION_OF_THE_EARLY_ELONGATION_COMPLEX	31	0.41052	0.23616	0.54191	0.23616	0.54191	NA	NA	19	12	61.2903	38.7097	POLR2L	POLR2L	NA
female	5	REACTOME_MET_ACTIVATES_PTPN11	5	-0.67542	0.24601	0.56658	NA	NA	0.24601	0.56658	1	4	20	80	NA	NA	NA
female	5	REACTOME_CS_DS_DEGRADATION	14	0.30338	0.8287	0.94725	0.8287	0.94725	NA	NA	9	4	64.2857	28.5714	NA	NA	NA
male	0.5	REACTOME_TRANSPORT_OF_INORGANIC_CATIONS_ANIONS_AND_AMINO_ACIDS_OLIGOPEPTIDES	105	-0.25239	0.53692	0.75633	NA	NA	0.53692	0.75633	36	52	34.2857	49.5238	SLC1A2, SLC20A1	NA	SLC1A2, SLC20A1
male	0.5	REACTOME_ARYL_HYDROCARBON_RECEPTOR_SIGNALLING	7	0.48409	0.47203	0.8069	0.47203	0.8069	NA	NA	4	2	57.1429	28.5714	NA	NA	NA
male	0.5	WP_MEASLES_VIRUS_INFECTION	131	-0.33039	0.046411	0.43395	NA	NA	0.046411	0.43395	50	78	38.1679	59.542	APAF1, MX1	MX1	APAF1
male	0.5	BIOCARTA_AKT_PATHWAY	22	-0.4082	0.27196	0.57591	NA	NA	0.27196	0.57591	8	14	36.3636	63.6364	NA	NA	NA
female	0.5	WP_ALLOGRAFT_REJECTION	70	-0.26965	0.53218	0.75549	NA	NA	0.53218	0.75549	30	36	42.8571	51.4286	NA	NA	NA
male	0.1	REACTOME_OTHER_INTERLEUKIN_SIGNALING	21	-0.44134	0.16984	0.62531	NA	NA	0.16984	0.62531	7	13	33.3333	61.9048	NA	NA	NA
male	0.1	PID_HIF1A_PATHWAY	17	0.44574	0.21086	0.71333	0.21086	0.71333	NA	NA	12	5	70.5882	29.4118	NA	NA	NA
female	0.5	REACTOME_INTRINSIC_PATHWAY_OF_FIBRIN_CLOT_FORMATION	22	-0.68603	0.00035829	0.037024	NA	NA	0.00035829	0.037024	6	13	27.2727	59.0909	NA	NA	NA
female	5	REACTOME_HYDROLYSIS_OF_LPC	8	0.52371	0.39421	0.66634	0.39421	0.66634	NA	NA	3	4	37.5	50	NA	NA	NA
male	0.5	WP_MECHANOREGULATION_AND_PATHOLOGY_OF_YAPTAZ_VIA_HIPPO_AND_NONHIPPO_MECHANISMS	46	-0.23918	0.84579	0.9196	NA	NA	0.84579	0.9196	20	24	43.4783	52.1739	STK3	STK3	NA
female	0.5	WP_METHIONINE_METABOLISM_LEADING_TO_SULFUR_AMINO_ACIDS_AND_RELATED_DISORDERS	11	-0.85236	0.00036785	0.037042	NA	NA	0.00036785	0.037042	2	9	18.1818	81.8182	NA	NA	NA
male	0.5	WP_CAMKK2_PATHWAY	34	-0.38047	0.21612	0.54117	NA	NA	0.21612	0.54117	13	20	38.2353	58.8235	RAC1	NA	RAC1
male	0.5	REACTOME_INTERLEUKIN_37_SIGNALING	20	-0.44825	0.20004	0.50261	NA	NA	0.20004	0.50261	8	9	40	45	NA	NA	NA
male	0.5	REACTOME_SIGNALING_BY_EGFR	49	-0.43718	0.026121	0.32146	NA	NA	0.026121	0.32146	19	28	38.7755	57.1429	NA	NA	NA
male	0.5	WP_LNCRNA_IN_CANONICAL_WNT_SIGNALING_AND_COLORECTAL_CANCER	86	-0.33919	0.10152	0.47964	NA	NA	0.10152	0.47964	33	38	38.3721	44.186	SERPINF1	NA	SERPINF1
female	0.5	REACTOME_INTERLEUKIN_35_SIGNALLING	12	-0.61862	0.05729	0.29329	NA	NA	0.05729	0.29329	2	9	16.6667	75	NA	NA	NA
male	0.5	REACTOME_UBIQUINOL_BIOSYNTHESIS	8	0.70273	0.051474	0.23661	0.051474	0.23661	NA	NA	6	2	75	25	COQ5	COQ5	NA
male	0.5	REACTOME_STAT3_NUCLEAR_EVENTS_DOWNSTREAM_OF_ALK_SIGNALING	10	-0.38575	0.63383	0.83959	NA	NA	0.63383	0.83959	4	6	40	60	NA	NA	NA
male	0.5	WP_ARYL_HYDROCARBON_RECEPTOR_PATHWAY_WP2873	44	0.26114	0.70691	0.93599	0.70691	0.93599	NA	NA	20	21	45.4545	47.7273	CYP1A2	NA	CYP1A2
male	0.5	REACTOME_SIGNALING_BY_PDGFR_IN_DISEASE	19	-0.5189	0.084378	0.36918	NA	NA	0.084378	0.36918	6	13	31.5789	68.4211	NA	NA	NA
male	0.5	WP_METHIONINE_METABOLISM_LEADING_TO_SULFUR_AMINO_ACIDS_AND_RELATED_DISORDERS	11	-0.66493	0.034234	0.24542	NA	NA	0.034234	0.24542	2	9	18.1818	81.8182	CDO1	NA	CDO1
male	5	REACTOME_INTERLEUKIN_35_SIGNALLING	12	-0.62	0.098941	0.38213	NA	NA	0.098941	0.38213	2	8	16.6667	66.6667	IL27RA, STAT3	NA	IL27RA, STAT3
male	0.5	PID_HNF3B_PATHWAY	44	0.32181	0.34557	0.72126	0.34557	0.72126	NA	NA	21	20	47.7273	45.4545	ACADM, ACADVL	ACADM, ACADVL	NA
male	0.5	PID_IGF1_PATHWAY	29	-0.46002	0.079057	0.37778	NA	NA	0.079057	0.37778	9	20	31.0345	68.9655	NA	NA	NA
female	0.5	REACTOME_INTERLEUKIN_3_INTERLEUKIN_5_AND_GM_CSF_SIGNALING	45	-0.32303	0.35869	0.67556	NA	NA	0.35869	0.67556	16	26	35.5556	57.7778	NA	NA	NA
female	0.5	REACTOME_INTERLEUKIN_6_FAMILY_SIGNALING	23	-0.32472	0.5753	0.78689	NA	NA	0.5753	0.78689	7	15	30.4348	65.2174	NA	NA	NA
female	0.5	REACTOME_INTERLEUKIN_6_SIGNALING	11	-0.36235	0.67059	0.86569	NA	NA	0.67059	0.86569	3	8	27.2727	72.7273	NA	NA	NA
male	0.5	WP_MITOCHONDRIAL_IMMUNE_RESPONSE_TO_SARSCOV2	29	-0.35526	0.36264	0.65886	NA	NA	0.36264	0.65886	11	17	37.931	58.6207	NA	NA	NA
female	0.5	PID_HIV_NEF_PATHWAY	35	0.29683	0.5109	0.76367	0.5109	0.76367	NA	NA	13	22	37.1429	62.8571	NA	NA	NA
male	5	WP_BENZOAPYRENE_METABOLISM	5	0.77585	0.10072	0.30561	0.10072	0.30561	NA	NA	3	2	60	40	AKR1A1, EPHX1	AKR1A1, EPHX1	NA
male	0.5	WP_MICRORNA_FOR_TARGETING_CANCER_GROWTH_AND_VASCULARIZATION_IN_GLIOBLASTOMA	7	0.33197	0.85641	0.98063	0.85641	0.98063	NA	NA	4	3	57.1429	42.8571	NA	NA	NA
male	0.5	REACTOME_NRAGE_SIGNALS_DEATH_THROUGH_JNK	55	-0.38589	0.084344	0.42658	NA	NA	0.084344	0.42658	18	36	32.7273	65.4545	RAC1, TIAM1	NA	RAC1, TIAM1
male	5	REACTOME_APOPTOSIS	165	0.35404	0.013187	0.32762	0.013187	0.32762	NA	NA	94	67	56.9697	40.6061	AVEN, BAX, BBC3, CASP3, CFLAR, CTNNB1, CYCS, DIABLO, DSG1, E2F1, FAS, KPNA1, MAGED1, MAPT, NMT1, PPP3CC, PSMB5, PSMB6, PSMC4, PSMD12, PSMD4, PSMD5, PSMD8, PSME1, PSMF1, RIPK1, STAT3, TLR4, TP53BP2, TRADD, XIAP, YWHAB, YWHAG, YWHAZ	BAX, CYCS, E2F1, FAS, MAGED1, NMT1, PSMB5, PSMB6, PSMC4, PSMD12, PSMD4, PSMD5, PSMD8, PSME1, PSMF1, TRADD, YWHAG, YWHAZ	AVEN, BBC3, CASP3, CFLAR, CTNNB1, DIABLO, DSG1, KPNA1, MAPT, PPP3CC, RIPK1, STAT3, TLR4, TP53BP2, XIAP, YWHAB
female	0.5	PID_IGF1_PATHWAY	29	-0.4127	0.18532	0.52284	NA	NA	0.18532	0.52284	11	18	37.931	62.069	NA	NA	NA
female	0.5	REACTOME_INTERLEUKIN_2_SIGNALING	12	-0.60825	0.066287	0.31555	NA	NA	0.066287	0.31555	4	8	33.3333	66.6667	NA	NA	NA
male	0.5	REACTOME_TRIGLYCERIDE_BIOSYNTHESIS	13	0.43106	0.38137	0.72194	0.38137	0.72194	NA	NA	7	6	53.8462	46.1538	NA	NA	NA
male	0.1	KEGG_ADHERENS_JUNCTION	71	-0.43316	0.0070746	0.49047	NA	NA	0.0070746	0.49047	23	47	32.3944	66.1972	NA	NA	NA
female	5	REACTOME_DEFECTIVE_INTRINSIC_PATHWAY_FOR_APOPTOSIS	22	0.51924	0.10485	0.32795	0.10485	0.32795	NA	NA	11	11	50	50	SOD2	SOD2	NA
male	0.5	WP_LDLRAD4_AND_WHAT_WE_KNOW_ABOUT_IT	7	-0.53082	0.37408	0.63555	NA	NA	0.37408	0.63555	3	4	42.8571	57.1429	NA	NA	NA
male	0.5	REACTOME_RUNX1_INTERACTS_WITH_CO_FACTORS_WHOSE_PRECISE_EFFECT_ON_RUNX1_TARGETS_IS_NOT_KNOWN	36	-0.18565	0.99223	0.98923	NA	NA	0.99223	0.98923	17	18	47.2222	50	SMARCC1	NA	SMARCC1
male	5	REACTOME_UBIQUINOL_BIOSYNTHESIS	8	0.56774	0.30055	0.56365	0.30055	0.56365	NA	NA	5	3	62.5	37.5	COQ5, COQ7, PDSS2	COQ5, COQ7	PDSS2
male	5	PID_IGF1_PATHWAY	29	-0.27446	0.84571	0.95002	NA	NA	0.84571	0.95002	15	14	51.7241	48.2759	CRK, NCK2, SHC1, YWHAZ	CRK, NCK2, YWHAZ	SHC1
male	0.5	REACTOME_GAMMA_CARBOXYLATION_HYPUSINE_FORMATION_AND_ARYLSULFATASE_ACTIVATION	35	-0.51469	0.014136	0.21831	NA	NA	0.014136	0.21831	12	22	34.2857	62.8571	NA	NA	NA
male	0.5	REACTOME_SIGNALING_BY_VEGF	104	-0.33403	0.077008	0.46635	NA	NA	0.077008	0.46635	42	62	40.3846	59.6154	RAC1	NA	RAC1
male	0.5	WP_16P112_PROXIMAL_DELETION_SYNDROME	70	-0.31192	0.25828	0.60328	NA	NA	0.25828	0.60328	32	37	45.7143	52.8571	NA	NA	NA
male	0.5	REACTOME_REGULATION_OF_TP53_ACTIVITY_THROUGH_ACETYLATION	29	-0.3581	0.34962	0.64969	NA	NA	0.34962	0.64969	11	17	37.931	58.6207	CHD4	NA	CHD4
female	0.5	REACTOME_UBIQUINOL_BIOSYNTHESIS	8	0.44282	0.50373	0.76359	0.50373	0.76359	NA	NA	6	2	75	25	NA	NA	NA
female	0.5	WP_CODEINE_AND_MORPHINE_METABOLISM	12	0.49433	0.22805	0.46831	0.22805	0.46831	NA	NA	8	4	66.6667	33.3333	NA	NA	NA
male	0.5	REACTOME_FORMATION_OF_THE_EARLY_ELONGATION_COMPLEX	31	-0.3248	0.48296	0.73602	NA	NA	0.48296	0.73602	16	15	51.6129	48.3871	NA	NA	NA
male	5	REACTOME_TRANSFERRIN_ENDOCYTOSIS_AND_RECYCLING	29	-0.22678	0.97225	0.98999	NA	NA	0.97225	0.98999	19	9	65.5172	31.0345	TF	NA	TF
male	0.5	KEGG_COMPLEMENT_AND_COAGULATION_CASCADES	65	-0.65143	0.00018471	0	NA	NA	0.00018471	0	15	50	23.0769	76.9231	C2, KNG1	NA	C2, KNG1
male	0.5	WP_LEUKOCYTEINTRINSIC_HIPPO_PATHWAY_FUNCTIONS	35	-0.32814	0.41326	0.69928	NA	NA	0.41326	0.69928	17	17	48.5714	48.5714	RAC1, STK3	STK3	RAC1
male	0.5	REACTOME_BETA_CATENIN_INDEPENDENT_WNT_SIGNALING	141	0.29444	0.11222	0.57764	0.11222	0.57764	NA	NA	71	62	50.3546	43.9716	RAC1, RAC2	NA	RAC1, RAC2
female	0.5	REACTOME_TRANSFERRIN_ENDOCYTOSIS_AND_RECYCLING	29	-0.33689	0.45741	0.72387	NA	NA	0.45741	0.72387	11	15	37.931	51.7241	NA	NA	NA
female	0.5	PID_ERB_GENOMIC_PATHWAY	14	-0.32199	0.73872	0.90316	NA	NA	0.73872	0.90316	7	5	50	35.7143	NA	NA	NA
female	0.5	REACTOME_SYNTHESIS_OF_BILE_ACIDS_AND_BILE_SALTS_VIA_27_HYDROXYCHOLESTEROL	11	-0.54091	0.19018	0.48808	NA	NA	0.19018	0.48808	6	5	54.5455	45.4545	NA	NA	NA
female	0.5	WP_CHEMOKINE_SIGNALING_PATHWAY	150	-0.28834	0.16618	0.59446	NA	NA	0.16618	0.59446	59	84	39.3333	56	NA	NA	NA
male	0.5	WP_NOVEL_INTRACELLULAR_COMPONENTS_OF_RIGILIKE_RECEPTOR_RLR_PATHWAY	57	-0.31927	0.28911	0.61898	NA	NA	0.28911	0.61898	16	40	28.0702	70.1754	TKFC	NA	TKFC
male	5	REACTOME_STAT3_NUCLEAR_EVENTS_DOWNSTREAM_OF_ALK_SIGNALING	10	-0.40326	0.63982	0.88251	NA	NA	0.63982	0.88251	5	5	50	50	EP300, STAT3	NA	EP300, STAT3
female	5	REACTOME_INTRINSIC_PATHWAY_OF_FIBRIN_CLOT_FORMATION	22	-0.81583	0.00019179	0.00066958	NA	NA	0.00019179	0.00066958	5	14	22.7273	63.6364	F10, F11, F12, F2, F9, KLKB1, KNG1, PROS1, SERPINC1, SERPIND1	NA	F10, F11, F12, F2, F9, KLKB1, KNG1, PROS1, SERPINC1, SERPIND1
male	5	WP_CAMKK2_PATHWAY	34	-0.39615	0.27577	0.6176	NA	NA	0.27577	0.6176	11	22	32.3529	64.7059	EP300, TSC1	NA	EP300, TSC1
male	0.5	REACTOME_MRNA_DECAY_BY_3_TO_5_EXORIBONUCLEASE	16	-0.26015	0.91961	0.97642	NA	NA	0.91961	0.97642	10	6	62.5	37.5	NA	NA	NA
male	0.5	REACTOME_OTHER_INTERLEUKIN_SIGNALING	21	-0.30381	0.70454	0.87237	NA	NA	0.70454	0.87237	8	12	38.0952	57.1429	NA	NA	NA
female	0.5	REACTOME_ACTIVATION_OF_AMPK_DOWNSTREAM_OF_NMDARS	23	0.29054	0.68145	0.85283	0.68145	0.85283	NA	NA	14	8	60.8696	34.7826	NA	NA	NA
female	0.5	REACTOME_ARYL_HYDROCARBON_RECEPTOR_SIGNALLING	7	0.70286	0.068393	0.19544	0.068393	0.19544	NA	NA	5	0	71.4286	0	NA	NA	NA
female	0.5	WP_MEASLES_VIRUS_INFECTION	131	-0.24632	0.54082	0.75535	NA	NA	0.54082	0.75535	51	64	38.9313	48.855	NA	NA	NA
male	5	WP_MICROGLIA_PATHOGEN_PHAGOCYTOSIS_PATHWAY	40	-0.28283	0.75344	0.90366	NA	NA	0.75344	0.90366	22	17	55	42.5	PIK3R3	NA	PIK3R3
male	0.5	WP_COMPLEMENT_AND_COAGULATION_CASCADES	56	-0.6533	0.00018508	0	NA	NA	0.00018508	0	13	43	23.2143	76.7857	C2, KNG1	NA	C2, KNG1
female	0.5	WP_CAMKK2_PATHWAY	34	-0.22698	0.91708	0.96227	NA	NA	0.91708	0.96227	16	18	47.0588	52.9412	NA	NA	NA
male	5	REACTOME_ARYL_HYDROCARBON_RECEPTOR_SIGNALLING	7	0.46659	0.56584	0.86722	0.56584	0.86722	NA	NA	2	3	28.5714	42.8571	HSP90AB1	HSP90AB1	NA
male	5	WP_MEASLES_VIRUS_INFECTION	131	-0.23032	0.86929	0.90665	NA	NA	0.86929	0.90665	57	68	43.5115	51.9084	BAX, BBC3, CASP3, CCND1, CD209, CD3D, CDK2, CYCS, FAS, PIK3R3, RAB9A, STAT3, TLR4, TRADD	BAX, CCND1, CYCS, FAS, RAB9A, TRADD	BBC3, CASP3, CD209, CD3D, CDK2, PIK3R3, STAT3, TLR4
male	0.5	BIOCARTA_S1P_PATHWAY	8	0.36778	0.72478	0.95243	0.72478	0.95243	NA	NA	5	3	62.5	37.5	NA	NA	NA
female	0.5	REACTOME_INTERLEUKIN_37_SIGNALING	20	-0.61872	0.0094795	0.1448	NA	NA	0.0094795	0.1448	6	13	30	65	NA	NA	NA
female	0.5	REACTOME_SIGNALING_BY_EGFR	49	-0.46321	0.014797	0.24646	NA	NA	0.014797	0.24646	17	31	34.6939	63.2653	NA	NA	NA
female	0.5	REACTOME_ACTIVATION_OF_ATR_IN_RESPONSE_TO_REPLICATION_STRESS	37	-0.22952	0.91052	0.95346	NA	NA	0.91052	0.95346	12	25	32.4324	67.5676	NA	NA	NA
female	0.5	REACTOME_STAT3_NUCLEAR_EVENTS_DOWNSTREAM_OF_ALK_SIGNALING	10	-0.23819	0.97339	0.99533	NA	NA	0.97339	0.99533	4	6	40	60	NA	NA	NA
female	0.5	WP_ARYL_HYDROCARBON_RECEPTOR_PATHWAY_WP2873	44	0.39412	0.081874	0.33855	0.081874	0.33855	NA	NA	25	17	56.8182	38.6364	NA	NA	NA
male	5	WP_LNCRNA_IN_CANONICAL_WNT_SIGNALING_AND_COLORECTAL_CANCER	86	-0.39463	0.046187	0.43215	NA	NA	0.046187	0.43215	33	42	38.3721	48.8372	CCND1, CTNNB1, CTNNBIP1, DVL1, RYK, SERPINF1, WNT5B	CCND1	CTNNB1, CTNNBIP1, DVL1, RYK, SERPINF1, WNT5B
female	0.5	WP_LDLRAD4_AND_WHAT_WE_KNOW_ABOUT_IT	7	-0.72593	0.05273	0.29159	NA	NA	0.05273	0.29159	2	5	28.5714	71.4286	NA	NA	NA
female	0.5	REACTOME_INTERLEUKIN_10_SIGNALING	38	-0.44927	0.053968	0.33204	NA	NA	0.053968	0.33204	11	22	28.9474	57.8947	NA	NA	NA
female	0.5	REACTOME_TRANSPORT_OF_INORGANIC_CATIONS_ANIONS_AND_AMINO_ACIDS_OLIGOPEPTIDES	105	-0.2089	0.90462	0.90998	NA	NA	0.90462	0.90998	37	53	35.2381	50.4762	NA	NA	NA
female	0.1	WP_MEVALONATE_ARM_OF_CHOLESTEROL_BIOSYNTHESIS_PATHWAY	13	-0.75597	0.0010631	0.076221	NA	NA	0.0010631	0.076221	2	10	15.3846	76.9231	NA	NA	NA
female	0.1	REACTOME_ETHANOL_OXIDATION	12	-0.78406	0.00054122	0.0786	NA	NA	0.00054122	0.0786	2	10	16.6667	83.3333	NA	NA	NA
male	5	WP_LDLRAD4_AND_WHAT_WE_KNOW_ABOUT_IT	7	-0.34607	0.86852	0.98103	NA	NA	0.86852	0.98103	3	4	42.8571	57.1429	NA	NA	NA
male	5	REACTOME_INTERLEUKIN_37_SIGNALING	20	-0.42453	0.34395	0.66468	NA	NA	0.34395	0.66468	11	7	55	35	PTPN23, STAT3	NA	PTPN23, STAT3
male	5	REACTOME_SIGNALING_BY_EGFR	49	-0.39251	0.17881	0.5623	NA	NA	0.17881	0.5623	18	30	36.7347	61.2245	AAMP, EGFR, PAG1, PTPN3, PTPRK, SH3KBP1, SHC1	AAMP	EGFR, PAG1, PTPN3, PTPRK, SH3KBP1, SHC1
female	0.5	REACTOME_ACTIVATION_OF_C3_AND_C5	7	-0.73408	0.04509	0.27366	NA	NA	0.04509	0.27366	2	5	28.5714	71.4286	NA	NA	NA
male	5	SA_REG_CASCADE_OF_CYCLIN_EXPR	11	0.65787	0.060026	0.21591	0.060026	0.21591	NA	NA	5	5	45.4545	45.4545	CCNA2, CCND1, CDK2, E2F1	CCNA2, CCND1, E2F1	CDK2
female	0.5	REACTOME_HDR_THROUGH_MMEJ_ALT_NHEJ	10	-0.53447	0.22991	0.5307	NA	NA	0.22991	0.5307	6	3	60	30	NA	NA	NA
male	0.5	REACTOME_REGULATION_OF_MECP2_EXPRESSION_AND_ACTIVITY	30	-0.34347	0.40609	0.69377	NA	NA	0.40609	0.69377	10	19	33.3333	63.3333	NA	NA	NA
female	5	NABA_ECM_REGULATORS	213	-0.54848	0.00019117	0.0010416	NA	NA	0.00019117	0.0010416	69	117	32.3944	54.9296	ADAM11, AGT, AMBP, CPN2, CTSH, F10, F12, F13B, F2, F7, F9, HABP2, HRG, ITIH1, ITIH2, ITIH3, ITIH4, KNG1, MASP1, PLG, SERPINA1, SERPINA10, SERPINA11, SERPINA3, SERPINA6, SERPINA7, SERPINA9, SERPINC1, SERPIND1, SERPINF1, SERPINF2, TGM2	ADAM11, SERPINA7, TGM2	AGT, AMBP, CPN2, CTSH, F10, F12, F13B, F2, F7, F9, HABP2, HRG, ITIH1, ITIH2, ITIH3, ITIH4, KNG1, MASP1, PLG, SERPINA1, SERPINA10, SERPINA11, SERPINA3, SERPINA6, SERPINA9, SERPINC1, SERPIND1, SERPINF1, SERPINF2
female	5	REACTOME_COMMON_PATHWAY_OF_FIBRIN_CLOT_FORMATION	18	-0.8112	0.00019234	0.0026322	NA	NA	0.00019234	0.0026322	3	13	16.6667	72.2222	F10, F13B, F2, FGB, PROS1, SERPINC1, SERPIND1	NA	F10, F13B, F2, FGB, PROS1, SERPINC1, SERPIND1
female	0.5	WP_MICROGLIA_PATHOGEN_PHAGOCYTOSIS_PATHWAY	40	-0.25986	0.76155	0.88024	NA	NA	0.76155	0.88024	21	18	52.5	45	NA	NA	NA
female	0.5	WP_LNCRNA_IN_CANONICAL_WNT_SIGNALING_AND_COLORECTAL_CANCER	86	-0.42678	0.0054627	0.22974	NA	NA	0.0054627	0.22974	33	45	38.3721	52.3256	AXIN2, LRP5	NA	AXIN2, LRP5
male	5	REACTOME_NRAGE_SIGNALS_DEATH_THROUGH_JNK	55	-0.34339	0.33259	0.67303	NA	NA	0.33259	0.67303	20	34	36.3636	61.8182	ARHGEF11, FGD3, KALRN, MAGED1, NGEF, PLEKHG2, PLEKHG5	MAGED1	ARHGEF11, FGD3, KALRN, NGEF, PLEKHG2, PLEKHG5
male	5	WP_MET_IN_TYPE_1_PAPILLARY_RENAL_CELL_CARCINOMA	56	-0.27126	0.73025	0.89474	NA	NA	0.73025	0.89474	22	34	39.2857	60.7143	BUB1B-PAK6, CRK, PAK1, PIK3R3, STAT3	BUB1B-PAK6, CRK, PAK1	PIK3R3, STAT3
male	5	BIOCARTA_ETS_PATHWAY	17	0.38641	0.49478	0.80506	0.49478	0.80506	NA	NA	9	8	52.9412	47.0588	E2F1, ETS2	E2F1, ETS2	NA
female	0.5	REACTOME_IKK_COMPLEX_RECRUITMENT_MEDIATED_BY_RIP1	20	0.3508	0.47109	0.73934	0.47109	0.73934	NA	NA	10	9	50	45	NA	NA	NA
female	5	KEGG_ADIPOCYTOKINE_SIGNALING_PATHWAY	65	0.44372	0.027992	0.23397	0.027992	0.23397	NA	NA	35	27	53.8462	41.5385	ACACB, ACSL1, ACSL5, CD36, CPT1B, NFKBIA, RXRA	ACACB, ACSL1, ACSL5, CD36, CPT1B, NFKBIA	RXRA
female	0.5	WP_CYSTEINE_AND_METHIONINE_CATABOLISM	15	-0.764	0.00072727	0.037618	NA	NA	0.00072727	0.037618	5	10	33.3333	66.6667	NA	NA	NA
female	0.5	REACTOME_GPVI_MEDIATED_ACTIVATION_CASCADE	35	-0.30011	0.56696	0.77541	NA	NA	0.56696	0.77541	16	19	45.7143	54.2857	NA	NA	NA
female	0.5	REACTOME_DISINHIBITION_OF_SNARE_FORMATION	5	-0.59296	0.37921	0.63168	NA	NA	0.37921	0.63168	1	4	20	80	NA	NA	NA
female	0.5	REACTOME_DEGRADATION_OF_BETA_CATENIN_BY_THE_DESTRUCTION_COMPLEX	82	0.37636	0.021214	0.23904	0.021214	0.23904	NA	NA	49	32	59.7561	39.0244	AXIN2	NA	AXIN2
male	5	REACTOME_ORGANIC_ANION_TRANSPORTERS	10	0.44566	0.48518	0.79911	0.48518	0.79911	NA	NA	5	3	50	30	SLC17A8, SLC25A10	SLC25A10	SLC17A8
male	5	REACTOME_TRIGLYCERIDE_BIOSYNTHESIS	13	-0.39166	0.60782	0.86626	NA	NA	0.60782	0.86626	7	5	53.8462	38.4615	DGAT2, GPAM, LPIN1, MOGAT1	GPAM, MOGAT1	DGAT2, LPIN1
female	0.5	REACTOME_TRIGLYCERIDE_BIOSYNTHESIS	13	0.54101	0.12304	0.31049	0.12304	0.31049	NA	NA	6	6	46.1538	46.1538	NA	NA	NA
female	0.5	WP_CARDIAC_PROGENITOR_DIFFERENTIATION	49	-0.19248	0.98062	0.98094	NA	NA	0.98062	0.98094	23	21	46.9388	42.8571	NA	NA	NA
female	0.5	WP_MICRORNA_FOR_TARGETING_CANCER_GROWTH_AND_VASCULARIZATION_IN_GLIOBLASTOMA	7	-0.25992	0.96497	0.99438	NA	NA	0.96497	0.99438	1	6	14.2857	85.7143	NA	NA	NA
female	0.1	KEGG_NITROGEN_METABOLISM	23	-0.65372	0.00050994	0.080404	NA	NA	0.00050994	0.080404	8	15	34.7826	65.2174	NA	NA	NA
female	0.5	REACTOME_GAMMA_CARBOXYLATION_HYPUSINE_FORMATION_AND_ARYLSULFATASE_ACTIVATION	35	-0.43868	0.075044	0.38172	NA	NA	0.075044	0.38172	15	20	42.8571	57.1429	DPH1	NA	DPH1
female	0.5	REACTOME_METABOLISM_OF_STEROID_HORMONES	29	0.4884	0.033941	0.17376	0.033941	0.17376	NA	NA	14	14	48.2759	48.2759	HSD17B11	HSD17B11	NA
female	0.5	REACTOME_SIGNALING_BY_VEGF	104	-0.35569	0.03972	0.4005	NA	NA	0.03972	0.4005	45	58	43.2692	55.7692	NA	NA	NA
female	0.5	WP_16P112_PROXIMAL_DELETION_SYNDROME	70	0.20334	0.93338	0.92806	0.93338	0.92806	NA	NA	31	38	44.2857	54.2857	NA	NA	NA
male	0.5	REACTOME_COMPLEMENT_CASCADE	69	-0.59766	0.00018215	0.0022592	NA	NA	0.00018215	0.0022592	17	46	24.6377	66.6667	C2	NA	C2
male	5	REACTOME_METABOLISM_OF_STEROID_HORMONES	29	-0.3863	0.36144	0.6817	NA	NA	0.36144	0.6817	11	15	37.931	51.7241	HSD11B1, HSD17B11, HSD17B12, HSD3B1, HSD3B2, SERPINA6, STARD4	HSD17B11, HSD17B12	HSD11B1, HSD3B1, HSD3B2, SERPINA6, STARD4
male	5	REACTOME_SIGNALING_BY_VEGF	104	-0.33285	0.19052	0.60373	NA	NA	0.19052	0.60373	50	54	48.0769	51.9231	AAMP, CRK, CTNNB1, HSPB1, ITPR1, KDR, MAPK14, NCK2, PAK1, SHB, VEGFA	AAMP, CRK, HSPB1, NCK2, PAK1	CTNNB1, ITPR1, KDR, MAPK14, SHB, VEGFA
female	0.5	BIOCARTA_PCAF_PATHWAY	12	-0.54654	0.15185	0.43601	NA	NA	0.15185	0.43601	4	8	33.3333	66.6667	NA	NA	NA
male	0.1	KEGG_ADIPOCYTOKINE_SIGNALING_PATHWAY	65	-0.31213	0.24847	0.69659	NA	NA	0.24847	0.69659	31	31	47.6923	47.6923	ACSL1	ACSL1	NA
female	0.5	REACTOME_HDR_THROUGH_SINGLE_STRAND_ANNEALING_SSA	37	-0.38054	0.20159	0.55251	NA	NA	0.20159	0.55251	13	24	35.1351	64.8649	NA	NA	NA
female	0.5	WP_MET_IN_TYPE_1_PAPILLARY_RENAL_CELL_CARCINOMA	56	-0.38849	0.077772	0.41886	NA	NA	0.077772	0.41886	25	31	44.6429	55.3571	NA	NA	NA
male	5	REACTOME_HDR_THROUGH_MMEJ_ALT_NHEJ	10	-0.61732	0.15017	0.44354	NA	NA	0.15017	0.44354	2	7	20	70	FEN1, LIG3	NA	FEN1, LIG3
female	0.5	REACTOME_PERK_REGULATES_GENE_EXPRESSION	30	0.39325	0.17048	0.455	0.17048	0.455	NA	NA	15	15	50	50	NA	NA	NA
female	0.5	WP_MITOCHONDRIAL_IMMUNE_RESPONSE_TO_SARSCOV2	29	0.24628	0.85467	0.92799	0.85467	0.92799	NA	NA	16	12	55.1724	41.3793	NA	NA	NA
male	5	REACTOME_DISEASES_OF_MISMATCH_REPAIR_MMR	5	0.43838	0.72819	0.98725	0.72819	0.98725	NA	NA	2	3	40	60	MSH2, MSH3	MSH2	MSH3
female	0.5	REACTOME_GRB2_SOS_PROVIDES_LINKAGE_TO_MAPK_SIGNALING_FOR_INTEGRINS	14	-0.76717	0.00073964	0.039052	NA	NA	0.00073964	0.039052	3	11	21.4286	78.5714	FN1	NA	FN1
male	5	KEGG_ADIPOCYTOKINE_SIGNALING_PATHWAY	65	0.37325	0.10824	0.46425	0.10824	0.46425	NA	NA	33	28	50.7692	43.0769	ACSL1, ACSL5, ACSL6, ADIPOR2, CD36, CPT1B, PCK1, PRKAA2, RXRA, STAT3, TRADD	ACSL1, ACSL5, CD36, CPT1B, PRKAA2, TRADD	ACSL6, ADIPOR2, PCK1, RXRA, STAT3
female	0.5	REACTOME_CREB1_PHOSPHORYLATION_THROUGH_NMDA_RECEPTOR_MEDIATED_ACTIVATION_OF_RAS_SIGNALING	27	-0.47631	0.068294	0.34633	NA	NA	0.068294	0.34633	9	14	33.3333	51.8519	NA	NA	NA
female	0.5	REACTOME_NRAGE_SIGNALS_DEATH_THROUGH_JNK	55	-0.25604	0.70247	0.83884	NA	NA	0.70247	0.83884	24	31	43.6364	56.3636	NA	NA	NA
male	5	REACTOME_CREB1_PHOSPHORYLATION_THROUGH_NMDA_RECEPTOR_MEDIATED_ACTIVATION_OF_RAS_SIGNALING	27	-0.31705	0.6722	0.88286	NA	NA	0.6722	0.88286	9	13	33.3333	48.1481	DLG1, DLG3	NA	DLG1, DLG3
male	0.5	WP_APOPTOSIS_MODULATION_AND_SIGNALING	78	-0.39929	0.017768	0.3298	NA	NA	0.017768	0.3298	28	49	35.8974	62.8205	APAF1, CASP6, MAP3K14	NA	APAF1, CASP6, MAP3K14
female	0.5	REACTOME_REGULATION_OF_TP53_ACTIVITY_THROUGH_ACETYLATION	29	-0.33665	0.45919	0.72394	NA	NA	0.45919	0.72394	12	17	41.3793	58.6207	NA	NA	NA
female	0.5	REACTOME_DERMATAN_SULFATE_BIOSYNTHESIS	11	-0.50336	0.26963	0.57289	NA	NA	0.26963	0.57289	4	6	36.3636	54.5455	NA	NA	NA
female	0.5	REACTOME_NUCLEOTIDE_LIKE_PURINERGIC_RECEPTORS	14	-0.66745	0.011649	0.15744	NA	NA	0.011649	0.15744	4	10	28.5714	71.4286	NA	NA	NA
female	0.5	REACTOME_G_ALPHA_Z_SIGNALLING_EVENTS	45	0.24691	0.75316	0.86129	0.75316	0.86129	NA	NA	21	22	46.6667	48.8889	NA	NA	NA
male	5	REACTOME_ERYTHROPOIETIN_ACTIVATES_STAT5	6	-0.40124	0.78234	0.95581	NA	NA	0.78234	0.95581	2	4	33.3333	66.6667	NA	NA	NA
male	5	REACTOME_REGULATION_OF_TP53_ACTIVITY_THROUGH_ACETYLATION	29	-0.54825	0.028455	0.24915	NA	NA	0.028455	0.24915	11	16	37.931	55.1724	CHD4, EP300, MAP2K6, PIP4K2C, RBBP4	NA	CHD4, EP300, MAP2K6, PIP4K2C, RBBP4
female	0.5	REACTOME_KERATAN_SULFATE_BIOSYNTHESIS	26	-0.35939	0.38225	0.67939	NA	NA	0.38225	0.67939	10	14	38.4615	53.8462	NA	NA	NA
female	0.5	PID_WNT_SIGNALING_PATHWAY	24	-0.67479	0.00071659	0.039132	NA	NA	0.00071659	0.039132	4	18	16.6667	75	LRP5	NA	LRP5
female	0.5	REACTOME_DNA_DAMAGE_BYPASS	46	0.26115	0.65469	0.81822	0.65469	0.81822	NA	NA	22	23	47.8261	50	NA	NA	NA
female	0.5	REACTOME_RUNX1_INTERACTS_WITH_CO_FACTORS_WHOSE_PRECISE_EFFECT_ON_RUNX1_TARGETS_IS_NOT_KNOWN	36	-0.47927	0.027778	0.26864	NA	NA	0.027778	0.26864	9	25	25	69.4444	NA	NA	NA
male	0.5	KEGG_ADIPOCYTOKINE_SIGNALING_PATHWAY	65	0.34727	0.11443	0.52488	0.11443	0.52488	NA	NA	32	29	49.2308	44.6154	ACSL1, CD36	ACSL1, CD36	NA
male	5	REACTOME_KERATAN_SULFATE_BIOSYNTHESIS	26	0.34545	0.50922	0.82055	0.50922	0.82055	NA	NA	13	11	50	42.3077	NA	NA	NA
male	5	REACTOME_NUCLEOTIDE_LIKE_PURINERGIC_RECEPTORS	14	-0.3804	0.60641	0.86595	NA	NA	0.60641	0.86595	6	8	42.8571	57.1429	NA	NA	NA
female	5	WP_BIOMARKERS_FOR_UREA_CYCLE_DISORDERS	12	-0.91517	0.00019212	0.0027103	NA	NA	0.00019212	0.0027103	0	12	0	100	ASL, ASS1, F10, F7, GLS2, GOT1, GPT, OTC	NA	ASL, ASS1, F10, F7, GLS2, GOT1, GPT, OTC
male	5	REACTOME_G_BETA_GAMMA_SIGNALLING_THROUGH_CDC42	18	0.58455	0.052155	0.21645	0.052155	0.21645	NA	NA	13	5	72.2222	27.7778	GNB1, GNG2, PAK1	GNB1, GNG2, PAK1	NA
male	5	KEGG_ALANINE_ASPARTATE_AND_GLUTAMATE_METABOLISM	32	-0.56613	0.013554	0.17738	NA	NA	0.013554	0.17738	12	19	37.5	59.375	ABAT, ADSL, ADSS2, AGXT, ALDH5A1, ASL, ASS1, CPS1, GFPT1, GLS2, GLUD1, GLUD2	ADSL, ADSS2, ALDH5A1	ABAT, AGXT, ASL, ASS1, CPS1, GFPT1, GLS2, GLUD1, GLUD2
male	0.5	PID_UPA_UPAR_PATHWAY	38	-0.62755	0.00018678	0.023746	NA	NA	0.00018678	0.023746	15	23	39.4737	60.5263	CTSG, FN1, RAC1	NA	CTSG, FN1, RAC1
female	0.5	PID_HNF3A_PATHWAY	41	-0.32693	0.36669	0.67784	NA	NA	0.36669	0.67784	21	18	51.2195	43.9024	NA	NA	NA
female	0.5	REACTOME_IKBA_VARIANT_LEADS_TO_EDA_ID	7	0.50293	0.40043	0.66317	0.40043	0.66317	NA	NA	4	3	57.1429	42.8571	NA	NA	NA
female	0.5	PID_P53_DOWNSTREAM_PATHWAY	132	-0.22679	0.72621	0.81546	NA	NA	0.72621	0.81546	55	70	41.6667	53.0303	NA	NA	NA
female	0.5	REACTOME_FORMATION_OF_THE_EARLY_ELONGATION_COMPLEX	31	0.27289	0.70434	0.85046	0.70434	0.85046	NA	NA	15	16	48.3871	51.6129	NA	NA	NA
female	0.5	REACTOME_FERTILIZATION	25	0.29448	0.64475	0.83092	0.64475	0.83092	NA	NA	9	10	36	40	NA	NA	NA
male	5	BIOCARTA_GATA3_PATHWAY	12	-0.51135	0.30029	0.61069	NA	NA	0.30029	0.61069	4	7	33.3333	58.3333	MAP2K3, MAPK14	NA	MAP2K3, MAPK14
male	5	WP_CARDIAC_PROGENITOR_DIFFERENTIATION	49	0.22998	0.92566	0.9983	0.92566	0.9983	NA	NA	19	16	38.7755	32.6531	KDR, MAPK14, TNNT2	NA	KDR, MAPK14, TNNT2
male	5	WP_MICRORNA_FOR_TARGETING_CANCER_GROWTH_AND_VASCULARIZATION_IN_GLIOBLASTOMA	7	-0.64677	0.21526	0.51495	NA	NA	0.21526	0.51495	2	5	28.5714	71.4286	VEGFA	NA	VEGFA
female	0.5	KEGG_ALANINE_ASPARTATE_AND_GLUTAMATE_METABOLISM	32	-0.41661	0.1348	0.48215	NA	NA	0.1348	0.48215	18	13	56.25	40.625	NA	NA	NA
female	0.1	WP_PREGNANE_X_RECEPTOR_PATHWAY	29	0.59779	0.00073314	0.08716	0.00073314	0.08716	NA	NA	22	7	75.8621	24.1379	ABCC2	ABCC2	NA
male	5	REACTOME_PERK_REGULATES_GENE_EXPRESSION	30	-0.27501	0.83789	0.94764	NA	NA	0.83789	0.94764	14	16	46.6667	53.3333	CEBPG, EXOSC9, HERPUD1, KHSRP, NFYB	CEBPG, EXOSC9, NFYB	HERPUD1, KHSRP
male	5	WP_MITOCHONDRIAL_IMMUNE_RESPONSE_TO_SARSCOV2	29	0.32331	0.56238	0.85976	0.56238	0.85976	NA	NA	11	16	37.931	55.1724	NDUFAF1, PHB, PHB2	PHB, PHB2	NDUFAF1
female	0.5	REACTOME_SULFUR_AMINO_ACID_METABOLISM	28	-0.65553	0.00053229	0.039743	NA	NA	0.00053229	0.039743	10	17	35.7143	60.7143	NA	NA	NA
female	0.5	BIOCARTA_PEPI_PATHWAY	6	0.38604	0.7295	0.90838	0.7295	0.90838	NA	NA	1	5	16.6667	83.3333	NA	NA	NA
female	0.5	WP_NOVEL_INTRACELLULAR_COMPONENTS_OF_RIGILIKE_RECEPTOR_RLR_PATHWAY	57	-0.36153	0.12897	0.51205	NA	NA	0.12897	0.51205	23	33	40.3509	57.8947	NA	NA	NA
male	5	REACTOME_FORMATION_OF_THE_EARLY_ELONGATION_COMPLEX	31	0.29503	0.70857	0.95043	0.70857	0.95043	NA	NA	16	15	51.6129	48.3871	ERCC2, GTF2H4, POLR2E, POLR2L, SUPT4H1	POLR2E, POLR2L, SUPT4H1	ERCC2, GTF2H4
male	0.5	KEGG_ALANINE_ASPARTATE_AND_GLUTAMATE_METABOLISM	32	-0.36319	0.30085	0.60837	NA	NA	0.30085	0.60837	12	19	37.5	59.375	GLS2	NA	GLS2
male	5	REACTOME_METABOLISM_OF_FOLATE_AND_PTERINES	17	-0.44486	0.34654	0.66074	NA	NA	0.34654	0.66074	7	9	41.1765	52.9412	ALDH1L1, MTHFD1, MTHFR	MTHFR	ALDH1L1, MTHFD1
female	0.5	WP_LEUKOCYTEINTRINSIC_HIPPO_PATHWAY_FUNCTIONS	35	0.23083	0.88196	0.93099	0.88196	0.93099	NA	NA	19	16	54.2857	45.7143	NA	NA	NA
male	0.1	KEGG_ALANINE_ASPARTATE_AND_GLUTAMATE_METABOLISM	32	-0.30187	0.54616	0.83259	NA	NA	0.54616	0.83259	15	17	46.875	53.125	NA	NA	NA
female	0.5	REACTOME_SIGNALING_BY_PDGF	57	-0.5707	0.00017241	0.040506	NA	NA	0.00017241	0.040506	16	38	28.0702	66.6667	NA	NA	NA
male	5	REACTOME_IKBA_VARIANT_LEADS_TO_EDA_ID	7	-0.69089	0.13653	0.4334	NA	NA	0.13653	0.4334	0	7	0	100	NA	NA	NA
male	5	PID_TAP63_PATHWAY	49	0.25801	0.79867	0.97691	0.79867	0.97691	NA	NA	21	26	42.8571	53.0612	BAX, BBC3, EP300, FAS, ITCH, MFGE8	BAX, FAS, MFGE8	BBC3, EP300, ITCH
male	5	REACTOME_AMPK_INHIBITS_CHREBP_TRANSCRIPTIONAL_ACTIVATION_ACTIVITY	8	-0.43195	0.6415	0.8819	NA	NA	0.6415	0.8819	5	3	62.5	37.5	ADIPOR2, PRKAA2	PRKAA2	ADIPOR2
female	0.5	PID_TAP63_PATHWAY	49	0.26951	0.57295	0.78388	0.57295	0.78388	NA	NA	21	26	42.8571	53.0612	NA	NA	NA
female	0.5	REACTOME_AMPK_INHIBITS_CHREBP_TRANSCRIPTIONAL_ACTIVATION_ACTIVITY	8	0.69765	0.052014	0.15794	0.052014	0.15794	NA	NA	5	3	62.5	37.5	ADIPOR2	ADIPOR2	NA
male	0.1	KEGG_ALDOSTERONE_REGULATED_SODIUM_REABSORPTION	40	-0.32985	0.32838	0.72265	NA	NA	0.32838	0.72265	15	22	37.5	55	NA	NA	NA
female	0.5	REACTOME_PROTEIN_REPAIR	6	0.79372	0.025178	0.10256	0.025178	0.10256	NA	NA	4	1	66.6667	16.6667	NA	NA	NA
male	5	REACTOME_BETA_CATENIN_INDEPENDENT_WNT_SIGNALING	141	0.30904	0.11567	0.54744	0.11567	0.54744	NA	NA	78	57	55.3191	40.4255	CTNNB1, DVL1, GNB1, GNG2, ITPR1, PFN1, PSMB5, PSMB6, PSMC4, PSMD12, PSMD4, PSMD5, PSMD8, PSME1, PSMF1, RYK, TNRC6A, TNRC6B, WNT5B	GNB1, GNG2, PFN1, PSMB5, PSMB6, PSMC4, PSMD12, PSMD4, PSMD5, PSMD8, PSME1, PSMF1	CTNNB1, DVL1, ITPR1, RYK, TNRC6A, TNRC6B, WNT5B
male	5	REACTOME_MATURATION_OF_SARS_COV_1_NUCLEOPROTEIN	11	-0.418	0.57554	0.84732	NA	NA	0.57554	0.84732	5	6	45.4545	54.5455	PARP10, PARP14	NA	PARP10, PARP14
male	5	REACTOME_RUNX1_INTERACTS_WITH_CO_FACTORS_WHOSE_PRECISE_EFFECT_ON_RUNX1_TARGETS_IS_NOT_KNOWN	36	-0.31076	0.62857	0.86271	NA	NA	0.62857	0.86271	16	20	44.4444	55.5556	EP300, SMARCA2, SMARCC2, SMARCD2	NA	EP300, SMARCA2, SMARCC2, SMARCD2
male	5	WP_NOVEL_INTRACELLULAR_COMPONENTS_OF_RIGILIKE_RECEPTOR_RLR_PATHWAY	57	-0.35772	0.2555	0.61882	NA	NA	0.2555	0.61882	20	36	35.0877	63.1579	CXCL12, MAPK14, RIPK1, RNF125, TKFC, TRADD	RNF125, TRADD	CXCL12, MAPK14, RIPK1, TKFC
female	0.5	REACTOME_PROSTANOID_LIGAND_RECEPTORS	9	-0.54165	0.26479	0.55903	NA	NA	0.26479	0.55903	2	5	22.2222	55.5556	NA	NA	NA
male	5	WP_LEUKOCYTEINTRINSIC_HIPPO_PATHWAY_FUNCTIONS	35	-0.3833	0.30553	0.64739	NA	NA	0.30553	0.64739	12	21	34.2857	60	FOXO1, ITGAL, LPL, MAPK14, STK3	LPL, STK3	FOXO1, ITGAL, MAPK14
female	0.5	REACTOME_MITOCHONDRIAL_BIOGENESIS	88	-0.26964	0.4645	0.73287	NA	NA	0.4645	0.73287	43	45	48.8636	51.1364	NA	NA	NA
female	0.1	WP_CONSTITUTIVE_ANDROSTANE_RECEPTOR_PATHWAY	28	0.60192	0.00048309	0.095483	0.00048309	0.095483	NA	NA	20	8	71.4286	28.5714	ABCC2	ABCC2	NA
female	0.5	BIOCARTA_S1P_PATHWAY	8	-0.44999	0.51817	0.75577	NA	NA	0.51817	0.75577	3	5	37.5	62.5	NA	NA	NA
female	0.5	REACTOME_NEF_AND_SIGNAL_TRANSDUCTION	8	-0.43281	0.56411	0.78433	NA	NA	0.56411	0.78433	2	6	25	75	NA	NA	NA
female	0.5	REACTOME_PROTEIN_UBIQUITINATION	59	0.3775	0.054955	0.31373	0.054955	0.31373	NA	NA	30	27	50.8475	45.7627	NA	NA	NA
female	5	WP_COMPLEMENT_ACTIVATION	22	-0.76952	0.00057537	0.002853	NA	NA	0.00057537	0.002853	4	18	18.1818	81.8182	C1S, C5, C8B, C8G, C9, CFB, MASP1	NA	C1S, C5, C8B, C8G, C9, CFB, MASP1
female	0.5	REACTOME_OTHER_INTERLEUKIN_SIGNALING	21	-0.43002	0.2335	0.56165	NA	NA	0.2335	0.56165	5	15	23.8095	71.4286	NA	NA	NA
male	5	REACTOME_HCMV_INFECTION	91	0.23053	0.87952	0.97812	0.87952	0.97812	NA	NA	48	41	52.7473	45.0549	CEBPD, EGFR, NUP35, RBBP4, TUBB6	TUBB6	CEBPD, EGFR, NUP35, RBBP4
male	5	WP_NOTCH_SIGNALING_PATHWAY	58	-0.37957	0.1638	0.56261	NA	NA	0.1638	0.56261	22	32	37.931	55.1724	CCND1, DLL1, EP300, ITCH, MAPT, NUMB, NUMBL, STAT3, TLE1	CCND1	DLL1, EP300, ITCH, MAPT, NUMB, NUMBL, STAT3, TLE1
female	0.5	WP_NRF2_PATHWAY	133	0.35693	0.005564	0.20451	0.005564	0.20451	NA	NA	64	55	48.1203	41.3534	CES1, CYP4A11	CYP4A11	CES1
male	5	KEGG_ALDOSTERONE_REGULATED_SODIUM_REABSORPTION	40	-0.50847	0.026834	0.26945	NA	NA	0.026834	0.26945	12	27	30	67.5	ATP1B3, HSD11B1, PIK3R3	NA	ATP1B3, HSD11B1, PIK3R3
male	5	REACTOME_PROTEIN_REPAIR	6	-0.36971	0.85186	0.97653	NA	NA	0.85186	0.97653	2	3	33.3333	50	PCMT1, TXN	TXN	PCMT1
male	5	REACTOME_OTHER_INTERLEUKIN_SIGNALING	21	-0.36435	0.55584	0.82886	NA	NA	0.55584	0.82886	9	11	42.8571	52.381	CASP3, IL16, STX4	STX4	CASP3, IL16
male	5	REACTOME_NEF_AND_SIGNAL_TRANSDUCTION	8	0.45445	0.54264	0.85516	0.54264	0.85516	NA	NA	5	3	62.5	37.5	NA	NA	NA
female	0.1	KEGG_COMPLEMENT_AND_COAGULATION_CASCADES	65	-0.51572	0.00015843	0.10612	NA	NA	0.00015843	0.10612	18	46	27.6923	70.7692	NA	NA	NA
male	5	BIOCARTA_S1P_PATHWAY	8	-0.45532	0.5791	0.85002	NA	NA	0.5791	0.85002	3	5	37.5	62.5	LIMA1	NA	LIMA1
male	5	WP_NRF2_PATHWAY	133	0.39966	0.0058093	0.19649	0.0058093	0.19649	NA	NA	68	50	51.1278	37.594	ABCC4, CBR1, CBR3, CES1, CES2, CES3, CYP4A11, FTH1, FTL, GSR, GSTA5, GSTM4, GSTP1, GSTT2, HSP90AB1, ME1, PGD, RXRA, SERPINA1, SLC2A2, SLC2A6, SLC39A14, SLC39A4, SLC39A5, SLC6A13, SLC6A7, SRXN1, TXN	ABCC4, CBR1, CBR3, CYP4A11, FTH1, FTL, GSR, GSTM4, GSTT2, HSP90AB1, ME1, PGD, SLC39A4, SLC39A5, SRXN1, TXN	CES1, CES2, CES3, GSTA5, GSTP1, RXRA, SERPINA1, SLC2A2, SLC2A6, SLC39A14, SLC6A13, SLC6A7
male	5	REACTOME_MRNA_DECAY_BY_3_TO_5_EXORIBONUCLEASE	16	0.47593	0.25746	0.55509	0.25746	0.55509	NA	NA	8	8	50	50	EXOSC9	EXOSC9	NA
female	0.5	REACTOME_MRNA_DECAY_BY_3_TO_5_EXORIBONUCLEASE	16	-0.40383	0.4111	0.69244	NA	NA	0.4111	0.69244	4	12	25	75	NA	NA	NA
male	5	REACTOME_ACYL_CHAIN_REMODELLING_OF_PS	20	-0.35611	0.59286	0.85735	NA	NA	0.59286	0.85735	9	9	45	45	LPCAT3, OSBPL5, OSBPL8, PLA1A	LPCAT3	OSBPL5, OSBPL8, PLA1A
female	5	REACTOME_RECYCLING_OF_BILE_ACIDS_AND_SALTS	18	-0.81154	0.00019234	0.0028715	NA	NA	0.00019234	0.0028715	4	14	22.2222	77.7778	BAAT, NCOA2, RXRA, SLC10A1, SLC10A2, SLC27A5, SLCO1B1, SLCO1B3	NA	BAAT, NCOA2, RXRA, SLC10A1, SLC10A2, SLC27A5, SLCO1B1, SLCO1B3
female	0.5	REACTOME_HYDROLYSIS_OF_LPC	8	0.38562	0.66787	0.86162	0.66787	0.86162	NA	NA	3	4	37.5	50	NA	NA	NA
female	0.5	PID_HIF1A_PATHWAY	17	0.5691	0.041891	0.14303	0.041891	0.14303	NA	NA	11	5	64.7059	29.4118	NA	NA	NA
female	0.5	REACTOME_ACYL_CHAIN_REMODELLING_OF_PS	20	0.37867	0.36137	0.65445	0.36137	0.65445	NA	NA	7	11	35	55	NA	NA	NA
male	5	PID_PI3K_PLC_TRK_PATHWAY	36	0.34466	0.38837	0.73897	0.38837	0.73897	NA	NA	18	14	50	38.8889	CCND1, SHC1, YWHAB, YWHAG, YWHAZ	CCND1, YWHAG, YWHAZ	SHC1, YWHAB
male	5	REACTOME_HYDROLYSIS_OF_LPC	8	0.57315	0.28899	0.55119	0.28899	0.55119	NA	NA	3	4	37.5	50	PLBD1	PLBD1	NA
male	5	PID_RAS_PATHWAY	30	0.2479	0.91865	0.99804	0.91865	0.99804	NA	NA	13	17	43.3333	56.6667	PRKCE, RRAS	RRAS	PRKCE
female	0.5	REACTOME_IMMUNOREGULATORY_INTERACTIONS_BETWEEN_A_LYMPHOID_AND_A_NON_LYMPHOID_CELL	125	-0.23845	0.62382	0.77978	NA	NA	0.62382	0.77978	57	53	45.6	42.4	NA	NA	NA
male	5	REACTOME_COMPLEMENT_CASCADE	69	-0.71642	0.00017007	0	NA	NA	0.00017007	0	15	46	21.7391	66.6667	C1R, C1S, C2, C4A, C4B, C4BPA, C5, C6, C8A, C8B, C8G, C9, CD59, CFB, CFI, CPB2, CPN1, CPN2, CRP, F2, MASP1, PROS1, SERPING1, VTN	CPN1	C1R, C1S, C2, C4A, C4B, C4BPA, C5, C6, C8A, C8B, C8G, C9, CD59, CFB, CFI, CPB2, CPN2, CRP, F2, MASP1, PROS1, SERPING1, VTN
female	0.5	REACTOME_REGULATION_OF_MECP2_EXPRESSION_AND_ACTIVITY	30	-0.28783	0.68306	0.84591	NA	NA	0.68306	0.84591	11	17	36.6667	56.6667	NA	NA	NA
male	5	REACTOME_IMMUNOREGULATORY_INTERACTIONS_BETWEEN_A_LYMPHOID_AND_A_NON_LYMPHOID_CELL	125	-0.28961	0.37618	0.72368	NA	NA	0.37618	0.72368	61	47	48.8	37.6	CD300LG, CD3D, CD40, CLEC2D, HLA-E, ITGAL, KLRD1, KLRK1, SIGLEC1	HLA-E	CD300LG, CD3D, CD40, CLEC2D, ITGAL, KLRD1, KLRK1, SIGLEC1
male	5	REACTOME_REGULATION_OF_MECP2_EXPRESSION_AND_ACTIVITY	30	-0.48313	0.090877	0.41398	NA	NA	0.090877	0.41398	9	18	30	60	TNRC6A, TNRC6B	NA	TNRC6A, TNRC6B
female	0.1	REACTOME_PURINE_SALVAGE	13	-0.74157	0.0017718	0.10635	NA	NA	0.0017718	0.10635	0	13	0	100	NA	NA	NA
male	5	REACTOME_GROWTH_HORMONE_RECEPTOR_SIGNALING	24	-0.49386	0.12147	0.45343	NA	NA	0.12147	0.45343	6	14	25	58.3333	GHR, SOCS2, STAT3	SOCS2	GHR, STAT3
female	0.5	SA_G1_AND_S_PHASES	13	0.273	0.8792	0.96158	0.8792	0.96158	NA	NA	5	8	38.4615	61.5385	NA	NA	NA
female	0.5	WP_MONOAMINE_GPCRS	27	-0.27946	0.75492	0.88611	NA	NA	0.75492	0.88611	11	10	40.7407	37.037	NA	NA	NA
male	5	WP_COMPLEMENT_ACTIVATION	22	-0.86969	0.00018165	0	NA	NA	0.00018165	0	4	18	18.1818	81.8182	C1R, C1S, C2, C4A, C4B, C5, C6, C8A, C8B, C8G, C9, CFB, MASP1	NA	C1R, C1S, C2, C4A, C4B, C5, C6, C8A, C8B, C8G, C9, CFB, MASP1
female	0.5	REACTOME_TIE2_SIGNALING	18	-0.59893	0.021284	0.20931	NA	NA	0.021284	0.20931	6	9	33.3333	50	NA	NA	NA
female	0.5	REACTOME_VEGFR2_MEDIATED_CELL_PROLIFERATION	19	-0.61354	0.011851	0.16508	NA	NA	0.011851	0.16508	7	12	36.8421	63.1579	NA	NA	NA
male	5	WP_MACROPHAGE_MARKERS	8	0.32785	0.86652	0.99838	0.86652	0.99838	NA	NA	4	4	50	50	NA	NA	NA
male	5	REACTOME_RHOT1_GTPASE_CYCLE	5	-0.34573	0.90811	0.99107	NA	NA	0.90811	0.99107	3	2	60	40	MYO19, RHOT1	RHOT1	MYO19
male	5	WP_PDGF_PATHWAY	39	-0.36653	0.34574	0.67914	NA	NA	0.34574	0.67914	12	26	30.7692	66.6667	PAK1, SHC1, STAT3	PAK1	SHC1, STAT3
female	0.1	WP_COMPLEMENT_SYSTEM	91	-0.48073	0.00015291	0.11724	NA	NA	0.00015291	0.11724	34	54	37.3626	59.3407	NA	NA	NA
male	5	REACTOME_HDL_ASSEMBLY	7	-0.76423	0.049373	0.29699	NA	NA	0.049373	0.29699	3	4	42.8571	57.1429	APOA1	NA	APOA1
female	0.5	BIOCARTA_RHODOPSIN_PATHWAY	10	-0.29281	0.88881	0.97685	NA	NA	0.88881	0.97685	3	5	30	50	NA	NA	NA
male	5	BIOCARTA_RHO_PATHWAY	21	-0.39251	0.45833	0.7463	NA	NA	0.45833	0.7463	7	13	33.3333	61.9048	ARHGEF11, LIMK1, PFN1, PPP1R12B	LIMK1, PFN1	ARHGEF11, PPP1R12B
male	0.5	WP_CILIARY_LANDSCAPE	207	0.2141	0.72925	0.88779	0.72925	0.88779	NA	NA	95	102	45.8937	49.2754	RAC1, RANBP9, RB1	RANBP9, RB1	RAC1
male	0.5	REACTOME_AMINE_LIGAND_BINDING_RECEPTORS	35	0.20407	0.97234	0.99514	0.97234	0.99514	NA	NA	9	12	25.7143	34.2857	NA	NA	NA
female	0.5	REACTOME_INTERLEUKIN_7_SIGNALING	23	-0.70237	0.00053533	0.044016	NA	NA	0.00053533	0.044016	8	13	34.7826	56.5217	NA	NA	NA
female	0.5	KEGG_ALDOSTERONE_REGULATED_SODIUM_REABSORPTION	40	-0.29445	0.5625	0.77423	NA	NA	0.5625	0.77423	16	24	40	60	NA	NA	NA
male	0.5	PID_CMYB_PATHWAY	80	-0.2723	0.47006	0.72857	NA	NA	0.47006	0.72857	28	47	35	58.75	CASP6, LECT2	NA	CASP6, LECT2
female	5	REACTOME_DEFECTS_OF_CONTACT_ACTIVATION_SYSTEM_CAS_AND_KALLIKREIN_KININ_SYSTEM_KKS	16	-0.82913	0.00019527	0.0031587	NA	NA	0.00019527	0.0031587	3	11	18.75	68.75	F10, F11, F12, F2, F9, GGCX, KLKB1	NA	F10, F11, F12, F2, F9, GGCX, KLKB1
female	5	WP_MACROPHAGE_MARKERS	8	0.31796	0.88166	0.97467	0.88166	0.97467	NA	NA	5	3	62.5	37.5	NA	NA	NA
female	5	SA_PROGRAMMED_CELL_DEATH	12	-0.57218	0.1683	0.49755	NA	NA	0.1683	0.49755	6	6	50	50	BAX, CES1	BAX	CES1
female	5	SIG_CD40PATHWAYMAP	34	-0.32798	0.52108	0.79513	NA	NA	0.52108	0.79513	12	22	35.2941	64.7059	NFKBIA	NFKBIA	NA
male	0.1	REACTOME_VASOPRESSIN_REGULATES_RENAL_WATER_HOMEOSTASIS_VIA_AQUAPORINS	40	-0.28627	0.56869	0.84157	NA	NA	0.56869	0.84157	10	25	25	62.5	NA	NA	NA
female	5	REACTOME_RELEASE_OF_HH_NP_FROM_THE_SECRETING_CELL	8	-0.47442	0.50049	0.77826	NA	NA	0.50049	0.77826	3	5	37.5	62.5	NA	NA	NA
female	5	WP_EXTRACELLULAR_VESICLEMEDIATED_SIGNALING_IN_RECIPIENT_CELLS	28	0.29379	0.75005	0.89902	0.75005	0.89902	NA	NA	14	13	50	46.4286	EGFR, MFGE8, TGFA	MFGE8, TGFA	EGFR
male	0.1	PID_INTEGRIN_A9B1_PATHWAY	24	-0.47767	0.07652	0.53102	NA	NA	0.07652	0.53102	6	16	25	66.6667	NA	NA	NA
female	5	REACTOME_SUPPRESSION_OF_PHAGOSOMAL_MATURATION	12	0.626	0.092141	0.27184	0.092141	0.27184	NA	NA	11	1	91.6667	8.33333	UBA52	UBA52	NA
female	5	PID_P38_MKK3_6PATHWAY	26	-0.39698	0.33723	0.68993	NA	NA	0.33723	0.68993	9	17	34.6154	65.3846	ATM, GADD45B, TXN	GADD45B, TXN	ATM
female	0.5	REACTOME_APOPTOTIC_CLEAVAGE_OF_CELLULAR_PROTEINS	37	-0.45332	0.049867	0.3325	NA	NA	0.049867	0.3325	14	23	37.8378	62.1622	NA	NA	NA
male	0.1	REACTOME_NEUTROPHIL_DEGRANULATION	432	-0.27499	0.012193	0.62347	NA	NA	0.012193	0.62347	193	228	44.6759	52.7778	MLEC	MLEC	NA
female	0.1	WP_TRANSCRIPTION_FACTOR_REGULATION_IN_ADIPOGENESIS	22	0.62555	0.001208	0.1192	0.001208	0.1192	NA	NA	14	8	63.6364	36.3636	NA	NA	NA
female	5	REACTOME_METHYLATION	14	-0.47042	0.32349	0.6751	NA	NA	0.32349	0.6751	6	8	42.8571	57.1429	CYP1A2	NA	CYP1A2
male	0.1	WP_MICRORNA_FOR_TARGETING_CANCER_GROWTH_AND_VASCULARIZATION_IN_GLIOBLASTOMA	7	-0.45755	0.53574	0.83191	NA	NA	0.53574	0.83191	4	3	57.1429	42.8571	NA	NA	NA
male	0.1	WP_MEASLES_VIRUS_INFECTION	131	0.21817	0.74825	0.91803	0.74825	0.91803	NA	NA	51	75	38.9313	57.2519	NA	NA	NA
female	5	REACTOME_RECYCLING_OF_EIF2_GDP	8	0.41292	0.66374	0.87953	0.66374	0.87953	NA	NA	6	2	75	25	EIF2B5	NA	EIF2B5
female	5	PID_PI3KCI_AKT_PATHWAY	35	0.299	0.66715	0.85783	0.66715	0.85783	NA	NA	21	14	60	40	HSP90AA1, YWHAG	HSP90AA1, YWHAG	NA
female	5	WP_KETONE_BODIES_SYNTHESIS_AND_DEGRADATION	5	0.77372	0.097245	0.30389	0.097245	0.30389	NA	NA	4	1	80	20	ACAT1	ACAT1	NA
female	5	KEGG_ALDOSTERONE_REGULATED_SODIUM_REABSORPTION	40	-0.47428	0.045551	0.39722	NA	NA	0.045551	0.39722	12	24	30	60	HSD11B1	NA	HSD11B1
female	5	REACTOME_GROWTH_HORMONE_RECEPTOR_SIGNALING	24	-0.55937	0.035407	0.29448	NA	NA	0.035407	0.29448	7	17	29.1667	70.8333	GHR, PRLR, STAT1, STAT5A	STAT1	GHR, PRLR, STAT5A
male	0.5	REACTOME_INTERLEUKIN_4_AND_INTERLEUKIN_13_SIGNALING	101	-0.29028	0.28208	0.62464	NA	NA	0.28208	0.62464	43	51	42.5743	50.495	CD36, FN1	CD36	FN1
female	5	REACTOME_BETA_CATENIN_INDEPENDENT_WNT_SIGNALING	141	0.40269	0.006284	0.19367	0.006284	0.19367	NA	NA	78	57	55.3191	40.4255	AXIN2, CLTB, FZD8, ITPR2, PFN1, PSMB3, PSMB5, PSMB6, PSMD2, PSMD4, PSMD8, PSME1, PSME2, TNRC6A, UBA52	CLTB, PFN1, PSMB3, PSMB5, PSMB6, PSMD2, PSMD4, PSMD8, PSME1, PSME2, UBA52	AXIN2, FZD8, ITPR2, TNRC6A
female	5	BIOCARTA_TOB1_PATHWAY	19	0.22803	0.96256	0.98393	0.96256	0.98393	NA	NA	7	11	36.8421	57.8947	NA	NA	NA
male	0.5	REACTOME_INTERLEUKIN_3_INTERLEUKIN_5_AND_GM_CSF_SIGNALING	45	-0.47315	0.01278	0.24291	NA	NA	0.01278	0.24291	17	27	37.7778	60	NA	NA	NA
male	0.5	REACTOME_INTERLEUKIN_6_FAMILY_SIGNALING	23	0.26171	0.84762	0.96999	0.84762	0.96999	NA	NA	11	10	47.8261	43.4783	NA	NA	NA
male	0.5	REACTOME_INTERLEUKIN_2_FAMILY_SIGNALING	40	-0.46159	0.031534	0.31344	NA	NA	0.031534	0.31344	12	26	30	65	NA	NA	NA
male	0.5	REACTOME_NRCAM_INTERACTIONS	7	-0.45077	0.56725	0.79344	NA	NA	0.56725	0.79344	2	3	28.5714	42.8571	NA	NA	NA
female	5	REACTOME_GALACTOSE_CATABOLISM	5	0.7907	0.077508	0.26659	0.077508	0.26659	NA	NA	3	2	60	40	GALE	GALE	NA
male	0.5	WP_GENES_ASSOCIATED_WITH_THE_DEVELOPMENT_OF_RHEUMATOID_ARTHRITIS	17	-0.53881	0.080901	0.35632	NA	NA	0.080901	0.35632	2	14	11.7647	82.3529	NA	NA	NA
male	0.5	PID_IL8_CXCR1_PATHWAY	26	-0.48019	0.070375	0.36695	NA	NA	0.070375	0.36695	8	16	30.7692	61.5385	PIK3R6	NA	PIK3R6
male	0.5	REACTOME_SIGNALING_BY_FGFR4_IN_DISEASE	11	-0.61116	0.085774	0.34404	NA	NA	0.085774	0.34404	2	9	18.1818	81.8182	NA	NA	NA
male	0.5	WP_MAMMARY_GLAND_DEVELOPMENT_PATHWAY_EMBRYONIC_DEVELOPMENT_STAGE_1_OF_4	15	0.41001	0.37767	0.73447	0.37767	0.73447	NA	NA	6	8	40	53.3333	NA	NA	NA
male	0.5	SA_REG_CASCADE_OF_CYCLIN_EXPR	11	0.27509	0.91083	0.99632	0.91083	0.99632	NA	NA	4	6	36.3636	54.5455	NA	NA	NA
male	0.5	PID_HIF1_TFPATHWAY	60	-0.27839	0.5262	0.75246	NA	NA	0.5262	0.75246	26	33	43.3333	55	ABCB1, PLIN2, TF	ABCB1, PLIN2	TF
female	0.5	REACTOME_ESTROGEN_DEPENDENT_GENE_EXPRESSION	90	-0.24586	0.64214	0.79497	NA	NA	0.64214	0.79497	43	43	47.7778	47.7778	NA	NA	NA
male	5	PID_ERB_GENOMIC_PATHWAY	14	0.42612	0.43387	0.75093	0.43387	0.75093	NA	NA	6	8	42.8571	57.1429	NCOA1, UBA3, UBE2M	UBA3, UBE2M	NCOA1
female	5	BIOCARTA_INTRINSIC_PATHWAY	21	-0.76107	0.00019562	0.0031647	NA	NA	0.00019562	0.0031647	4	17	19.0476	80.9524	COL4A1, F10, F11, F12, F2, F9, FGB, KLKB1, KNG1, PROS1, SERPINC1	COL4A1	F10, F11, F12, F2, F9, FGB, KLKB1, KNG1, PROS1, SERPINC1
male	5	WP_CHEMOKINE_SIGNALING_PATHWAY	150	-0.28083	0.39825	0.73556	NA	NA	0.39825	0.73556	57	87	38	58	ADCY9, CRK, CXCL12, CXCR6, GNAI1, GNB1, GNG2, PAK1, PIK3R3, PLCB4, SHC1, STAT3	CRK, GNAI1, GNB1, GNG2, PAK1	ADCY9, CXCL12, CXCR6, PIK3R3, PLCB4, SHC1, STAT3
male	5	WP_ARYL_HYDROCARBON_RECEPTOR_PATHWAY_WP2873	44	-0.43777	0.08994	0.44984	NA	NA	0.08994	0.44984	16	25	36.3636	56.8182	BAX, CES3, CYP1A2, EGFR, EP300, JUNB, JUND, NCOA1, POLK	BAX, JUND	CES3, CYP1A2, EGFR, EP300, JUNB, NCOA1, POLK
male	0.5	KEGG_ALDOSTERONE_REGULATED_SODIUM_REABSORPTION	40	-0.42363	0.07865	0.39702	NA	NA	0.07865	0.39702	12	26	30	65	SLC9A3R2	NA	SLC9A3R2
female	0.5	REACTOME_INTERLEUKIN_18_SIGNALING	6	-0.42523	0.68515	0.87635	NA	NA	0.68515	0.87635	2	4	33.3333	66.6667	NA	NA	NA
female	5	REACTOME_REGULATION_OF_INSULIN_LIKE_GROWTH_FACTOR_IGF_TRANSPORT_AND_UPTAKE_BY_INSULIN_LIKE_GROWTH_FACTOR_BINDING_PROTEINS_IGFBPS	117	-0.54663	0.00019286	0.0032775	NA	NA	0.00019286	0.0032775	40	70	34.188	59.8291	AHSG, APOA5, APOL1, F2, FN1, IGFBP2, IGFBP4, IGFBP5, ITIH2, KNG1, MFGE8, PDIA6, PLG, PNPLA2, SDC2, SERPINA1, SERPINA10, SERPINC1, SERPIND1, TF	IGFBP2, MFGE8, PNPLA2	AHSG, APOA5, APOL1, F2, FN1, IGFBP4, IGFBP5, ITIH2, KNG1, PDIA6, PLG, SDC2, SERPINA1, SERPINA10, SERPINC1, SERPIND1, TF
male	0.5	PID_HNF3A_PATHWAY	41	-0.43017	0.062593	0.37228	NA	NA	0.062593	0.37228	15	25	36.5854	60.9756	NA	NA	NA
female	0.5	WP_MECHANOREGULATION_AND_PATHOLOGY_OF_YAPTAZ_VIA_HIPPO_AND_NONHIPPO_MECHANISMS	46	0.2069	0.94409	0.95172	0.94409	0.95172	NA	NA	26	20	56.5217	43.4783	NA	NA	NA
male	5	REACTOME_SYNTHESIS_OF_PI	5	0.74956	0.13569	0.3549	0.13569	0.3549	NA	NA	3	2	60	40	CDIPT	CDIPT	NA
female	0.5	REACTOME_RA_BIOSYNTHESIS_PATHWAY	21	-0.37233	0.42522	0.70083	NA	NA	0.42522	0.70083	7	11	33.3333	52.381	ALDH1A1	ALDH1A1	NA
female	0.5	BIOCARTA_AKT_PATHWAY	22	-0.3672	0.42297	0.69713	NA	NA	0.42297	0.69713	9	13	40.9091	59.0909	NA	NA	NA
female	0.5	REACTOME_MRNA_EDITING	7	-0.39424	0.70989	0.90025	NA	NA	0.70989	0.90025	2	4	28.5714	57.1429	NA	NA	NA
female	0.1	REACTOME_GLUTAMATE_AND_GLUTAMINE_METABOLISM	14	-0.71732	0.0025103	0.12153	NA	NA	0.0025103	0.12153	4	9	28.5714	64.2857	NA	NA	NA
female	0.5	SA_REG_CASCADE_OF_CYCLIN_EXPR	11	0.50023	0.24337	0.47499	0.24337	0.47499	NA	NA	6	4	54.5455	36.3636	NA	NA	NA
male	5	BIOCARTA_PGC1A_PATHWAY	15	-0.56036	0.12643	0.44299	NA	NA	0.12643	0.44299	4	10	26.6667	66.6667	ESRRA, PPP3CC	NA	ESRRA, PPP3CC
female	0.5	BIOCARTA_PGC1A_PATHWAY	15	-0.49728	0.18727	0.49669	NA	NA	0.18727	0.49669	9	5	60	33.3333	NA	NA	NA
female	0.5	PID_HIF1_TFPATHWAY	60	-0.35616	0.13583	0.51978	NA	NA	0.13583	0.51978	33	25	55	41.6667	NA	NA	NA
male	5	REACTOME_CYTOCHROME_P450_ARRANGED_BY_SUBSTRATE_TYPE	57	0.37547	0.13082	0.49337	0.13082	0.49337	NA	NA	24	27	42.1053	47.3684	CYP1A2, CYP27A1, CYP2D6, CYP2E1, CYP2U1, CYP39A1, CYP4A11, CYP4A22, CYP4F11, CYP4F12, CYP4V2, CYP7B1, NCOA1, RXRA	CYP4A11, CYP4A22, CYP4F11, CYP4F12	CYP1A2, CYP27A1, CYP2D6, CYP2E1, CYP2U1, CYP39A1, CYP4V2, CYP7B1, NCOA1, RXRA
female	5	WP_UREA_CYCLE_AND_ASSOCIATED_PATHWAYS	24	-0.74545	0.00019562	0.0033561	NA	NA	0.00019562	0.0033561	7	17	29.1667	70.8333	ASL, ASS1, GLS2, GLUD1, GOT1, GOT2, GPT, MDH2, OAT, OTC, SLC25A15	GOT2, MDH2	ASL, ASS1, GLS2, GLUD1, GOT1, GPT, OAT, OTC, SLC25A15
female	0.1	BIOCARTA_COMP_PATHWAY	19	-0.66071	0.0026572	0.12334	NA	NA	0.0026572	0.12334	3	16	15.7895	84.2105	NA	NA	NA
male	5	REACTOME_GPVI_MEDIATED_ACTIVATION_CASCADE	35	-0.37962	0.32022	0.65969	NA	NA	0.32022	0.65969	13	20	37.1429	57.1429	PIK3R3, RHOB	RHOB	PIK3R3
female	0.5	REACTOME_METABOLIC_DISORDERS_OF_BIOLOGICAL_OXIDATION_ENZYMES	31	0.4924	0.026221	0.14018	0.026221	0.14018	NA	NA	15	13	48.3871	41.9355	OPLAH	OPLAH	NA
female	0.5	REACTOME_METABOLISM_OF_FOLATE_AND_PTERINES	17	-0.43537	0.28512	0.59519	NA	NA	0.28512	0.59519	8	9	47.0588	52.9412	NA	NA	NA
male	5	REACTOME_CYCLIN_D_ASSOCIATED_EVENTS_IN_G1	43	0.37251	0.22073	0.57749	0.22073	0.57749	NA	NA	21	21	48.8372	48.8372	CCND1, CDK2, E2F1, RB1	CCND1, E2F1, RB1	CDK2
female	0.5	REACTOME_RELEASE_OF_APOPTOTIC_FACTORS_FROM_THE_MITOCHONDRIA	6	0.66109	0.15946	0.33668	0.15946	0.33668	NA	NA	4	2	66.6667	33.3333	NA	NA	NA
female	0.1	WP_COMPLEMENT_ACTIVATION	22	-0.63512	0.0032407	0.12375	NA	NA	0.0032407	0.12375	5	17	22.7273	77.2727	NA	NA	NA
female	0.1	WP_STRIATED_MUSCLE_CONTRACTION_PATHWAY	38	-0.56399	0.0014829	0.12442	NA	NA	0.0014829	0.12442	12	23	31.5789	60.5263	NA	NA	NA
female	0.1	WP_KININKALLIKREIN_PATHWAY	7	-0.86737	0.0013091	0.12651	NA	NA	0.0013091	0.12651	0	6	0	85.7143	NA	NA	NA
female	0.5	BIOCARTA_SPRY_PATHWAY	16	-0.3255	0.68833	0.87121	NA	NA	0.68833	0.87121	6	10	37.5	62.5	NA	NA	NA
male	5	REACTOME_TERMINATION_OF_TRANSLESION_DNA_SYNTHESIS	30	0.46728	0.092025	0.35421	0.092025	0.35421	NA	NA	20	10	66.6667	33.3333	POLE, POLE3, POLK	POLE, POLE3	POLK
male	5	BIOCARTA_NOTCH_PATHWAY	6	-0.76751	0.069517	0.33237	NA	NA	0.069517	0.33237	0	6	0	100	DLL1, FURIN	NA	DLL1, FURIN
male	5	PID_P53_DOWNSTREAM_PATHWAY	132	0.29105	0.24171	0.65002	0.24171	0.65002	NA	NA	69	58	52.2727	43.9394	BAX, BBC3, CCNB1, CCNG1, CTSD, DDIT4, DDX5, DROSHA, E2F1, EGFR, EP300, FAS, GPX1, MAP4K4, MSH2, NFYB, RB1, TP53BP2	BAX, CCNB1, CCNG1, CTSD, DROSHA, E2F1, FAS, GPX1, MAP4K4, MSH2, NFYB, RB1	BBC3, DDIT4, DDX5, EGFR, EP300, TP53BP2
female	0.1	WP_CANONICAL_AND_NONCANONICAL_TGFB_SIGNALING	17	0.67355	0.00046544	0.12851	0.00046544	0.12851	NA	NA	12	4	70.5882	23.5294	NA	NA	NA
female	0.5	REACTOME_HDL_CLEARANCE	5	0.73779	0.098175	0.2562	0.098175	0.2562	NA	NA	4	0	80	0	NA	NA	NA
male	5	REACTOME_DISORDERS_OF_TRANSMEMBRANE_TRANSPORTERS	173	0.33461	0.032782	0.3986	0.032782	0.3986	NA	NA	98	68	56.6474	39.3064	ABCA3, ABCB4, ABCC6, APOA1, CP, GCKR, NUP35, OS9, PSMB5, PSMB6, PSMC4, PSMD12, PSMD4, PSMD5, PSMD8, PSME1, PSMF1, SLC16A1, SLC17A8, SLC22A18, SLC22A5, SLC27A4, SLC2A2, SLC33A1, SLC39A4, SLC3A1, SLCO1B1, SLCO1B3, SLCO2A1	ABCB4, PSMB5, PSMB6, PSMC4, PSMD12, PSMD4, PSMD5, PSMD8, PSME1, PSMF1, SLC16A1, SLC22A18, SLC22A5, SLC27A4, SLC39A4	ABCA3, ABCC6, APOA1, CP, GCKR, NUP35, OS9, SLC17A8, SLC2A2, SLC33A1, SLC3A1, SLCO1B1, SLCO1B3, SLCO2A1
female	5	KEGG_ALLOGRAFT_REJECTION	23	0.46195	0.17905	0.46064	0.17905	0.46064	NA	NA	12	9	52.1739	39.1304	FAS	FAS	NA
male	5	KEGG_ALLOGRAFT_REJECTION	23	0.39267	0.35678	0.69898	0.35678	0.69898	NA	NA	7	11	30.4348	47.8261	CD40, FAS, HLA-E	FAS, HLA-E	CD40
male	5	WP_PI3KAKTMTOR_SIGNALING_PATHWAY_AND_THERAPEUTIC_OPPORTUNITIES	30	-0.31103	0.6747	0.88295	NA	NA	0.6747	0.88295	17	13	56.6667	43.3333	EIF4EBP1, FOXO1, PIK3R3, ULK1	EIF4EBP1	FOXO1, PIK3R3, ULK1
female	0.5	REACTOME_SYNTHESIS_OF_EPOXY_EET_AND_DIHYDROXYEICOSATRIENOIC_ACIDS_DHET	5	0.6238	0.2854	0.48365	0.2854	0.48365	NA	NA	3	2	60	40	EPHX2	EPHX2	NA
male	5	REACTOME_SYNTHESIS_OF_EPOXY_EET_AND_DIHYDROXYEICOSATRIENOIC_ACIDS_DHET	5	-0.52323	0.58562	0.84256	NA	NA	0.58562	0.84256	2	3	40	60	CYP1A2, EPHX2	EPHX2	CYP1A2
male	0.5	KEGG_ALLOGRAFT_REJECTION	23	0.32561	0.55736	0.8673	0.55736	0.8673	NA	NA	9	11	39.1304	47.8261	NA	NA	NA
male	5	REACTOME_HDL_CLEARANCE	5	-0.86777	0.02226	0.22976	NA	NA	0.02226	0.22976	2	3	40	60	APOA1, HDLBP, SCARB1	NA	APOA1, HDLBP, SCARB1
male	0.1	KEGG_ALLOGRAFT_REJECTION	23	-0.25949	0.84766	0.95547	NA	NA	0.84766	0.95547	8	11	34.7826	47.8261	NA	NA	NA
female	0.5	WP_METABOLISM_OF_ALPHALINOLENIC_ACID	6	0.77523	0.034861	0.12578	0.034861	0.12578	NA	NA	5	1	83.3333	16.6667	NA	NA	NA
female	0.5	WP_NOTCH_SIGNALING_PATHWAY	58	-0.34093	0.19503	0.57581	NA	NA	0.19503	0.57581	22	33	37.931	56.8966	NA	NA	NA
male	0.5	REACTOME_RHOG_GTPASE_CYCLE	71	-0.29459	0.36311	0.66891	NA	NA	0.36311	0.66891	34	35	47.8873	49.2958	NA	NA	NA
female	0.1	REACTOME_DIGESTION	14	-0.71734	0.0025103	0.12963	NA	NA	0.0025103	0.12963	2	12	14.2857	85.7143	NA	NA	NA
male	5	REACTOME_PHOSPHORYLATION_OF_THE_APC_C	20	0.50738	0.12927	0.37767	0.12927	0.37767	NA	NA	13	7	65	35	ANAPC2, ANAPC5, CCNB1	ANAPC2, ANAPC5, CCNB1	NA
male	5	PID_IFNG_PATHWAY	39	-0.41505	0.18458	0.55037	NA	NA	0.18458	0.55037	13	24	33.3333	61.5385	EP300, IFNGR1, STAT3	IFNGR1	EP300, STAT3
female	0.5	KEGG_ALLOGRAFT_REJECTION	23	0.35091	0.40859	0.69823	0.40859	0.69823	NA	NA	7	12	30.4348	52.1739	NA	NA	NA
male	5	BIOCARTA_CLASSIC_PATHWAY	14	-0.90427	0.00018096	0	NA	NA	0.00018096	0	3	11	21.4286	78.5714	C1R, C1S, C2, C4A, C4B, C5, C6, C8A, C9	NA	C1R, C1S, C2, C4A, C4B, C5, C6, C8A, C9
male	0.5	PID_INTEGRIN_A9B1_PATHWAY	24	-0.54502	0.022851	0.24632	NA	NA	0.022851	0.24632	10	12	41.6667	50	FN1, RAC1	NA	FN1, RAC1
male	5	BIOCARTA_SM_PATHWAY	12	0.41973	0.5126	0.83074	0.5126	0.83074	NA	NA	8	4	66.6667	33.3333	SNRNP70, SNRPF	SNRPF	SNRNP70
male	0.5	REACTOME_REVERSIBLE_HYDRATION_OF_CARBON_DIOXIDE	12	-0.30454	0.84183	0.95324	NA	NA	0.84183	0.95324	3	8	25	66.6667	NA	NA	NA
male	0.5	WP_BLOOD_CLOTTING_CASCADE	22	-0.69954	0.0005596	0.031108	NA	NA	0.0005596	0.031108	4	17	18.1818	77.2727	NA	NA	NA
male	0.5	BIOCARTA_AMI_PATHWAY	17	-0.75043	0.00076321	0.032319	NA	NA	0.00076321	0.032319	5	11	29.4118	64.7059	NA	NA	NA
male	0.1	KEGG_ALPHA_LINOLENIC_ACID_METABOLISM	16	-0.31923	0.69142	0.91233	NA	NA	0.69142	0.91233	7	6	43.75	37.5	NA	NA	NA
female	5	BIOCARTA_VIP_PATHWAY	24	0.37377	0.45092	0.74086	0.45092	0.74086	NA	NA	12	11	50	45.8333	NFKBIA	NFKBIA	NA
female	5	WP_CANONICAL_AND_NONCANONICAL_TGFB_SIGNALING	17	0.44497	0.32582	0.61921	0.32582	0.61921	NA	NA	10	6	58.8235	35.2941	NA	NA	NA
female	0.1	WP_SARS_CORONAVIRUS_AND_INNATE_IMMUNITY	31	-0.57979	0.0015254	0.13257	NA	NA	0.0015254	0.13257	3	15	9.67742	48.3871	NA	NA	NA
female	5	REACTOME_CD22_MEDIATED_BCR_REGULATION	26	0.30678	0.69833	0.88051	0.69833	0.88051	NA	NA	13	13	50	50	NA	NA	NA
male	0.1	REACTOME_NF_KB_IS_ACTIVATED_AND_SIGNALS_SURVIVAL	12	-0.46574	0.28555	0.68902	NA	NA	0.28555	0.68902	5	7	41.6667	58.3333	NA	NA	NA
female	5	REACTOME_DISORDERS_OF_TRANSMEMBRANE_TRANSPORTERS	173	0.35617	0.023743	0.33944	0.023743	0.33944	NA	NA	99	65	57.2254	37.5723	ABCA3, ABCC6, ABCG8, GCKR, PSMB3, PSMB5, PSMB6, PSMD2, PSMD4, PSMD8, PSME1, PSME2, SLC17A8, SLC2A2, SLC33A1, SLC35A3, SLC40A1, SLCO1B1, SLCO1B3, UBA52	ABCG8, PSMB3, PSMB5, PSMB6, PSMD2, PSMD4, PSMD8, PSME1, PSME2, SLC17A8, UBA52	ABCA3, ABCC6, GCKR, SLC2A2, SLC33A1, SLC35A3, SLC40A1, SLCO1B1, SLCO1B3
male	0.1	WP_16P112_PROXIMAL_DELETION_SYNDROME	70	0.26355	0.49874	0.88898	0.49874	0.88898	NA	NA	35	35	50	50	NA	NA	NA
male	0.1	REACTOME_REGULATION_OF_TP53_ACTIVITY_THROUGH_ACETYLATION	29	-0.29664	0.61325	0.86505	NA	NA	0.61325	0.86505	17	12	58.6207	41.3793	NA	NA	NA
female	5	WP_AMPACTIVATED_PROTEIN_KINASE_AMPK_SIGNALING	64	0.31418	0.39868	0.71318	0.39868	0.71318	NA	NA	29	34	45.3125	53.125	ACACB, ADRA1B, CPT1B, FASN, TSC1	ACACB, CPT1B, FASN	ADRA1B, TSC1
female	5	REACTOME_RUNX3_REGULATES_P14_ARF	9	0.49536	0.40569	0.67803	0.40569	0.67803	NA	NA	6	3	66.6667	33.3333	BRD2, CBFB, CCND1	CBFB, CCND1	BRD2
female	5	NABA_COLLAGENS	38	-0.36163	0.32635	0.69305	NA	NA	0.32635	0.69305	19	16	50	42.1053	COL13A1, COL27A1, COL4A1	COL4A1	COL13A1, COL27A1
female	5	PID_ILK_PATHWAY	43	0.36228	0.29009	0.62383	0.29009	0.62383	NA	NA	23	20	53.4884	46.5116	CCND1, HSP90AA1, ILKAP	CCND1, HSP90AA1, ILKAP	NA
female	5	PID_E2F_PATHWAY	72	-0.39378	0.063129	0.47244	NA	NA	0.063129	0.47244	29	42	40.2778	58.3333	ATM, CES1, CES2, CES3, SP1, TK1	NA	ATM, CES1, CES2, CES3, SP1, TK1
female	5	REACTOME_SIGNALING_BY_FGFR4_IN_DISEASE	11	-0.6152	0.12429	0.44935	NA	NA	0.12429	0.44935	3	8	27.2727	72.7273	FGFR4	NA	FGFR4
female	5	REACTOME_MATURATION_OF_SARS_COV_1_NUCLEOPROTEIN	11	0.53459	0.24995	0.50903	0.24995	0.50903	NA	NA	9	2	81.8182	18.1818	NA	NA	NA
female	5	PID_BETA_CATENIN_NUC_PATHWAY	70	-0.30689	0.40746	0.73618	NA	NA	0.40746	0.73618	29	35	41.4286	50	AXIN2, CCND1, MDFIC, NCOA2, TERT, TLE1, YWHAG	CCND1, MDFIC, YWHAG	AXIN2, NCOA2, TERT, TLE1
female	5	REACTOME_RAC2_GTPASE_CYCLE	85	0.2234	0.91017	0.92336	0.91017	0.92336	NA	NA	43	41	50.5882	48.2353	ARHGAP42	NA	ARHGAP42
male	0.5	REACTOME_APC_C_CDC20_MEDIATED_DEGRADATION_OF_CYCLIN_B	23	0.18934	0.99091	1	0.99091	1	NA	NA	13	9	56.5217	39.1304	CDC20	NA	CDC20
female	0.5	WP_ARYLAMINE_METABOLISM	6	-0.38463	0.78189	0.93633	NA	NA	0.78189	0.93633	5	1	83.3333	16.6667	NA	NA	NA
male	0.5	REACTOME_AMPK_INHIBITS_CHREBP_TRANSCRIPTIONAL_ACTIVATION_ACTIVITY	8	0.69691	0.05604	0.23792	0.05604	0.23792	NA	NA	7	1	87.5	12.5	NA	NA	NA
male	5	WP_ACQUIRED_PARTIAL_LIPODYSTROPHY_BARRAQUERSIMONS_SYNDROME	10	-0.68339	0.059291	0.30427	NA	NA	0.059291	0.30427	4	6	40	60	C5, CFB	NA	C5, CFB
female	0.5	REACTOME_RHO_GTPASES_ACTIVATE_KTN1	11	-0.45162	0.40335	0.67675	NA	NA	0.40335	0.67675	4	7	36.3636	63.6364	NA	NA	NA
male	5	REACTOME_SUMOYLATION_OF_RNA_BINDING_PROTEINS	46	-0.21824	0.97259	0.98142	NA	NA	0.97259	0.98142	22	24	47.8261	52.1739	NUP35	NA	NUP35
male	5	REACTOME_BETA_CATENIN_PHOSPHORYLATION_CASCADE	17	0.29733	0.82018	0.99739	0.82018	0.99739	NA	NA	8	8	47.0588	47.0588	CTNNB1, PPP2R5C	PPP2R5C	CTNNB1
male	0.5	KEGG_ALPHA_LINOLENIC_ACID_METABOLISM	16	0.45284	0.25127	0.58251	0.25127	0.58251	NA	NA	7	6	43.75	37.5	ACOX1	ACOX1	NA
male	5	PID_HIV_NEF_PATHWAY	35	-0.36846	0.36464	0.68536	NA	NA	0.36464	0.68536	16	18	45.7143	51.4286	CASP3, CFLAR, CYCS, FAS, MAP3K5, RIPK1, TRADD	CYCS, FAS, TRADD	CASP3, CFLAR, MAP3K5, RIPK1
female	0.5	WP_LEPTININSULIN_SIGNALING_OVERLAP	17	-0.56323	0.051824	0.29917	NA	NA	0.051824	0.29917	5	11	29.4118	64.7059	NA	NA	NA
female	0.5	BIOCARTA_P53HYPOXIA_PATHWAY	21	0.37672	0.33507	0.64396	0.33507	0.64396	NA	NA	9	12	42.8571	57.1429	NA	NA	NA
female	0.5	REACTOME_TRNA_PROCESSING_IN_THE_NUCLEUS	56	-0.31111	0.34661	0.67242	NA	NA	0.34661	0.67242	22	32	39.2857	57.1429	NA	NA	NA
female	0.5	WP_MATRIX_METALLOPROTEINASES	27	-0.44168	0.12307	0.44954	NA	NA	0.12307	0.44954	8	18	29.6296	66.6667	NA	NA	NA
female	0.5	REACTOME_ACTIVATION_OF_BAD_AND_TRANSLOCATION_TO_MITOCHONDRIA	15	-0.40655	0.43436	0.70014	NA	NA	0.43436	0.70014	6	9	40	60	NA	NA	NA
female	0.5	WP_MELATONIN_METABOLISM_AND_EFFECTS	34	-0.43225	0.092096	0.40806	NA	NA	0.092096	0.40806	17	15	50	44.1176	NA	NA	NA
male	5	REACTOME_IKK_COMPLEX_RECRUITMENT_MEDIATED_BY_RIP1	20	-0.3012	0.80918	0.94698	NA	NA	0.80918	0.94698	5	15	25	75	RIPK1, TLR4	NA	RIPK1, TLR4
female	5	WP_UREA_CYCLE_AND_RELATED_DISEASES	9	-0.94378	0.00019554	0.0035798	NA	NA	0.00019554	0.0035798	0	9	0	100	ASL, ASS1, GLS2, OTC, SLC25A15	NA	ASL, ASS1, GLS2, OTC, SLC25A15
female	0.5	REACTOME_CYCLIN_D_ASSOCIATED_EVENTS_IN_G1	43	-0.3265	0.35716	0.67273	NA	NA	0.35716	0.67273	20	23	46.5116	53.4884	NA	NA	NA
female	0.5	WP_PROLACTIN_SIGNALING_PATHWAY	75	-0.36052	0.075922	0.44334	NA	NA	0.075922	0.44334	31	43	41.3333	57.3333	NA	NA	NA
male	5	REACTOME_SEMAPHORIN_INTERACTIONS	63	0.3652	0.133	0.5123	0.133	0.5123	NA	NA	33	26	52.381	41.2698	ARHGEF11, HSP90AB1, LIMK1, PAK1, PLXNC1, RHOB, RHOC, RRAS, SEMA6D	HSP90AB1, LIMK1, PAK1, RHOB, RHOC, RRAS, SEMA6D	ARHGEF11, PLXNC1
male	0.5	WP_MIRNA_REGULATION_OF_P53_PATHWAY_IN_PROSTATE_CANCER	23	-0.54292	0.026756	0.26927	NA	NA	0.026756	0.26927	10	13	43.4783	56.5217	APAF1	NA	APAF1
male	5	REACTOME_DISINHIBITION_OF_SNARE_FORMATION	5	0.75767	0.12389	0.34253	0.12389	0.34253	NA	NA	4	1	80	20	STX4	STX4	NA
male	5	KEGG_NITROGEN_METABOLISM	23	-0.77644	0.00018245	0.00030256	NA	NA	0.00018245	0.00030256	5	17	21.7391	73.913	CA1, CA13, CA14, CA3, CA5A, CA5B, CA8, CPS1, CTH, GLS2, GLUD1, GLUD2, HAL	CA13	CA1, CA14, CA3, CA5A, CA5B, CA8, CPS1, CTH, GLS2, GLUD1, GLUD2, HAL
female	0.5	REACTOME_SODIUM_COUPLED_PHOSPHATE_COTRANSPORTERS	5	-0.4284	0.73361	0.90825	NA	NA	0.73361	0.90825	2	3	40	60	NA	NA	NA
female	5	REACTOME_CYTOSOLIC_SULFONATION_OF_SMALL_MOLECULES	22	-0.74088	0.00057537	0.0045744	NA	NA	0.00057537	0.0045744	8	14	36.3636	63.6364	SLC26A1, SULT1B1, SULT1E1	NA	SLC26A1, SULT1B1, SULT1E1
female	0.1	REACTOME_BETA_OXIDATION_OF_VERY_LONG_CHAIN_FATTY_ACIDS	11	0.7612	0.0022396	0.13719	0.0022396	0.13719	NA	NA	5	5	45.4545	45.4545	NA	NA	NA
female	0.1	KEGG_HISTIDINE_METABOLISM	29	-0.5823	0.0023689	0.14784	NA	NA	0.0023689	0.14784	12	16	41.3793	55.1724	NA	NA	NA
female	0.1	REACTOME_ANTIMICROBIAL_PEPTIDES	69	-0.48817	0.00031284	0.14811	NA	NA	0.00031284	0.14811	21	36	30.4348	52.1739	NA	NA	NA
female	0.5	REACTOME_NICOTINAMIDE_SALVAGING	19	0.38842	0.32787	0.62598	0.32787	0.62598	NA	NA	9	10	47.3684	52.6316	NA	NA	NA
female	0.5	REACTOME_ACTIVATION_OF_KAINATE_RECEPTORS_UPON_GLUTAMATE_BINDING	28	-0.34625	0.42495	0.69872	NA	NA	0.42495	0.69872	8	18	28.5714	64.2857	NA	NA	NA
male	0.5	WP_PURINERGIC_SIGNALING	28	-0.48264	0.0546	0.34483	NA	NA	0.0546	0.34483	7	18	25	64.2857	P2RX7	NA	P2RX7
male	5	REACTOME_PROSTANOID_LIGAND_RECEPTORS	9	0.37306	0.7328	0.98978	0.7328	0.98978	NA	NA	4	2	44.4444	22.2222	NA	NA	NA
male	0.5	WP_EXTRACELLULAR_VESICLEMEDIATED_SIGNALING_IN_RECIPIENT_CELLS	28	-0.41522	0.16193	0.4879	NA	NA	0.16193	0.4879	10	17	35.7143	60.7143	NA	NA	NA
male	0.5	WP_CYTOSINE_METHYLATION	9	-0.46677	0.44115	0.70245	NA	NA	0.44115	0.70245	4	5	44.4444	55.5556	NA	NA	NA
female	0.1	REACTOME_MAP2K_AND_MAPK_ACTIVATION	39	-0.54896	0.0016667	0.14928	NA	NA	0.0016667	0.14928	15	24	38.4615	61.5385	NA	NA	NA
female	0.1	WP_WNT_SIGNALING_PATHWAY	52	-0.51383	0.00096931	0.15064	NA	NA	0.00096931	0.15064	18	34	34.6154	65.3846	NA	NA	NA
male	5	BIOCARTA_TGFB_PATHWAY	19	-0.30486	0.81159	0.95048	NA	NA	0.81159	0.95048	7	11	36.8421	57.8947	EP300	NA	EP300
male	5	WP_TNFRELATED_WEAK_INDUCER_OF_APOPTOSIS_TWEAK_SIGNALING_PATHWAY	39	-0.48676	0.05104	0.34339	NA	NA	0.05104	0.34339	16	22	41.0256	56.4103	CASP3, CTNNB1, MAPK14, RELB, RIPK1	NA	CASP3, CTNNB1, MAPK14, RELB, RIPK1
female	0.5	BIOCARTA_TGFB_PATHWAY	19	-0.38933	0.40547	0.68381	NA	NA	0.40547	0.68381	8	11	42.1053	57.8947	NA	NA	NA
female	0.1	REACTOME_STRIATED_MUSCLE_CONTRACTION	36	-0.55673	0.0026698	0.15084	NA	NA	0.0026698	0.15084	12	21	33.3333	58.3333	NA	NA	NA
female	5	REACTOME_HISTIDINE_CATABOLISM	8	-0.81053	0.009998	0.12815	NA	NA	0.009998	0.12815	1	7	12.5	87.5	AMDHD1, HAL	NA	AMDHD1, HAL
female	5	REACTOME_RUNX1_REGULATES_ESTROGEN_RECEPTOR_MEDIATED_TRANSCRIPTION	6	0.64474	0.24736	0.47164	0.24736	0.47164	NA	NA	3	3	50	50	CBFB, GPAM	CBFB, GPAM	NA
male	0.1	REACTOME_TRNA_PROCESSING_IN_THE_NUCLEUS	56	0.31301	0.27167	0.80336	0.27167	0.80336	NA	NA	30	25	53.5714	44.6429	NA	NA	NA
female	5	WP_TYPE_II_INTERFERON_SIGNALING_IFNG	33	0.48685	0.075696	0.3099	0.075696	0.3099	NA	NA	20	12	60.6061	36.3636	CXCL10, IRF2, STAT1	CXCL10, STAT1	IRF2
female	5	REACTOME_REDUCTION_OF_CYTOSOLIC_CA_LEVELS	11	-0.45752	0.45717	0.74029	NA	NA	0.45717	0.74029	5	5	45.4545	45.4545	NA	NA	NA
male	5	REACTOME_PROTEIN_UBIQUITINATION	59	0.40294	0.061546	0.36457	0.061546	0.36457	NA	NA	31	27	52.5424	45.7627	CDC34, PEX13, PEX14, RNF20, RNF40, UCHL3	CDC34, PEX13, PEX14, RNF20, UCHL3	RNF40
male	5	REACTOME_HCMV_LATE_EVENTS	52	0.20276	0.98331	0.99616	0.98331	0.99616	NA	NA	29	23	55.7692	44.2308	CEBPD, NUP35	NA	CEBPD, NUP35
male	0.1	REACTOME_ACTIVATION_OF_ATR_IN_RESPONSE_TO_REPLICATION_STRESS	37	0.26813	0.67977	0.92074	0.67977	0.92074	NA	NA	16	21	43.2432	56.7568	NA	NA	NA
male	0.1	REACTOME_STAT3_NUCLEAR_EVENTS_DOWNSTREAM_OF_ALK_SIGNALING	10	-0.39297	0.58215	0.86617	NA	NA	0.58215	0.86617	4	6	40	60	NA	NA	NA
male	0.1	WP_ARYL_HYDROCARBON_RECEPTOR_PATHWAY_WP2873	44	0.29174	0.49049	0.88817	0.49049	0.88817	NA	NA	20	21	45.4545	47.7273	NA	NA	NA
male	0.1	PID_HIV_NEF_PATHWAY	35	-0.40582	0.1071	0.59495	NA	NA	0.1071	0.59495	12	23	34.2857	65.7143	NA	NA	NA
female	5	WP_MECHANOREGULATION_AND_PATHOLOGY_OF_YAPTAZ_VIA_HIPPO_AND_NONHIPPO_MECHANISMS	46	0.26349	0.78056	0.89479	0.78056	0.89479	NA	NA	21	24	45.6522	52.1739	NA	NA	NA
male	0.1	REACTOME_SIGNALING_BY_CYTOSOLIC_FGFR1_FUSION_MUTANTS	17	-0.27313	0.86381	0.96353	NA	NA	0.86381	0.96353	8	9	47.0588	52.9412	NA	NA	NA
female	5	BIOCARTA_FAS_PATHWAY	29	0.23839	0.92512	0.96592	0.92512	0.96592	NA	NA	12	17	41.3793	58.6207	FAS	FAS	NA
female	5	WP_GENES_ASSOCIATED_WITH_THE_DEVELOPMENT_OF_RHEUMATOID_ARTHRITIS	17	0.23041	0.9692	0.9879	0.9692	0.9879	NA	NA	5	10	29.4118	58.8235	NA	NA	NA
female	5	REACTOME_SHC_MEDIATED_CASCADE_FGFR3	16	-0.51677	0.17536	0.52941	NA	NA	0.17536	0.52941	6	8	37.5	50	FGFR3	NA	FGFR3
male	0.1	REACTOME_ACTIVATION_OF_BAD_AND_TRANSLOCATION_TO_MITOCHONDRIA	15	-0.39513	0.42659	0.75868	NA	NA	0.42659	0.75868	7	7	46.6667	46.6667	NA	NA	NA
male	0.1	WP_LNCRNA_IN_CANONICAL_WNT_SIGNALING_AND_COLORECTAL_CANCER	86	-0.23818	0.67479	0.86676	NA	NA	0.67479	0.86676	42	34	48.8372	39.5349	NA	NA	NA
female	5	REACTOME_FGFR2C_LIGAND_BINDING_AND_ACTIVATION	10	-0.53121	0.31115	0.63827	NA	NA	0.31115	0.63827	3	5	30	50	NA	NA	NA
female	5	REACTOME_NRCAM_INTERACTIONS	7	0.29018	0.93662	0.98768	0.93662	0.98768	NA	NA	3	4	42.8571	57.1429	NA	NA	NA
female	5	REACTOME_DOWNSTREAM_SIGNALING_OF_ACTIVATED_FGFR3	23	-0.47603	0.16012	0.52143	NA	NA	0.16012	0.52143	7	14	30.4348	60.8696	FGFR3	NA	FGFR3
female	5	REACTOME_MET_ACTIVATES_PI3K_AKT_SIGNALING	6	-0.66909	0.20344	0.52879	NA	NA	0.20344	0.52879	1	5	16.6667	83.3333	NA	NA	NA
male	0.5	WP_CHEMOKINE_SIGNALING_PATHWAY	150	-0.39278	0.0010718	0.24672	NA	NA	0.0010718	0.24672	56	83	37.3333	55.3333	CCL1, RAC1, RAC2, TIAM1	NA	CCL1, RAC1, RAC2, TIAM1
female	5	BIOCARTA_COMP_PATHWAY	19	-0.76679	0.00038307	0.00754	NA	NA	0.00038307	0.00754	3	16	15.7895	84.2105	C1S, C5, C9, CFB, MASP1, MBL2	NA	C1S, C5, C9, CFB, MASP1, MBL2
female	0.5	REACTOME_VITAMIN_B1_THIAMIN_METABOLISM	5	-0.51767	0.54835	0.75582	NA	NA	0.54835	0.75582	1	4	20	80	NA	NA	NA
male	0.5	REACTOME_RHO_GTPASES_ACTIVATE_KTN1	11	-0.52506	0.21415	0.49087	NA	NA	0.21415	0.49087	4	7	36.3636	63.6364	RAC1	NA	RAC1
male	0.5	KEGG_ALZHEIMERS_DISEASE	151	0.35305	0.007969	0.30943	0.007969	0.30943	NA	NA	85	58	56.2914	38.4106	APAF1, COX6B2	COX6B2	APAF1
female	5	REACTOME_ACTIVATION_OF_SMO	17	-0.4871	0.21413	0.57548	NA	NA	0.21413	0.57548	7	10	41.1765	58.8235	NA	NA	NA
male	0.1	REACTOME_IMMUNOREGULATORY_INTERACTIONS_BETWEEN_A_LYMPHOID_AND_A_NON_LYMPHOID_CELL	125	-0.46042	0.00019164	0.52169	NA	NA	0.00019164	0.52169	42	59	33.6	47.2	NA	NA	NA
male	5	REACTOME_RHO_GTPASES_ACTIVATE_RHOTEKIN_AND_RHOPHILINS	9	0.56174	0.26572	0.5371	0.26572	0.5371	NA	NA	4	4	44.4444	44.4444	RHOB, RHOC	RHOB, RHOC	NA
male	5	BIOCARTA_IL5_PATHWAY	10	-0.28851	0.92686	0.99055	NA	NA	0.92686	0.99055	3	4	30	40	NA	NA	NA
male	0.5	REACTOME_SYNTHESIS_OF_PIPS_AT_THE_GOLGI_MEMBRANE	18	-0.52294	0.084765	0.37062	NA	NA	0.084765	0.37062	4	12	22.2222	66.6667	NA	NA	NA
male	0.5	SIG_REGULATION_OF_THE_ACTIN_CYTOSKELETON_BY_RHO_GTPASES	31	0.26655	0.76043	0.95673	0.76043	0.95673	NA	NA	16	13	51.6129	41.9355	NA	NA	NA
male	0.1	KEGG_ALZHEIMERS_DISEASE	151	0.34785	0.006514	0.41039	0.006514	0.41039	NA	NA	85	59	56.2914	39.0729	NA	NA	NA
female	0.1	PID_ARF6_DOWNSTREAM_PATHWAY	15	-0.66409	0.0069124	0.15223	NA	NA	0.0069124	0.15223	5	10	33.3333	66.6667	NA	NA	NA
female	0.1	KEGG_PENTOSE_AND_GLUCURONATE_INTERCONVERSIONS	21	-0.63205	0.0039751	0.15382	NA	NA	0.0039751	0.15382	8	13	38.0952	61.9048	NA	NA	NA
female	0.5	REACTOME_PROCESSING_OF_INTRONLESS_PRE_MRNAS	16	-0.45926	0.24759	0.56246	NA	NA	0.24759	0.56246	8	8	50	50	CSTF2T	NA	CSTF2T
male	5	WP_COMPLEMENT_SYSTEM_IN_NEURONAL_DEVELOPMENT_AND_PLASTICITY	98	-0.59331	0.00016329	0.00033006	NA	NA	0.00016329	0.00033006	33	60	33.6735	61.2245	ATP11A, ATP11C, BAX, C1R, C1S, C2, C4A, C4B, C4BPA, C5, C6, C8A, C8B, C8G, C9, CASP3, CD59, CFB, CFI, CYCS, DIABLO, FAS, GAS6, MASP1, MFGE8, PROS1, SERPING1, VTN, XIAP	BAX, CYCS, FAS, MFGE8	ATP11A, ATP11C, C1R, C1S, C2, C4A, C4B, C4BPA, C5, C6, C8A, C8B, C8G, C9, CASP3, CD59, CFB, CFI, DIABLO, GAS6, MASP1, PROS1, SERPING1, VTN, XIAP
male	5	REACTOME_REGULATION_OF_CHOLESTEROL_BIOSYNTHESIS_BY_SREBP_SREBF	54	0.46955	0.016513	0.16509	0.016513	0.16509	NA	NA	33	21	61.1111	38.8889	ACACA, CHD9, ELOVL6, FASN, GPAM, IDI1, LSS, NCOA1, NFYB, PMVK, RXRA, SCD, TGS1	ACACA, ELOVL6, FASN, GPAM, IDI1, LSS, NFYB, PMVK, SCD	CHD9, NCOA1, RXRA, TGS1
male	0.5	BIOCARTA_RNAPOL3_PATHWAY	7	0.47267	0.50202	0.8233	0.50202	0.8233	NA	NA	4	3	57.1429	42.8571	NA	NA	NA
male	0.5	WP_P53_TRANSCRIPTIONAL_GENE_NETWORK	61	-0.29629	0.39135	0.68884	NA	NA	0.39135	0.68884	23	36	37.7049	59.0164	APAF1, GLS2	NA	APAF1, GLS2
male	0.5	REACTOME_RELEASE_OF_HH_NP_FROM_THE_SECRETING_CELL	8	0.29608	0.89601	0.99446	0.89601	0.99446	NA	NA	3	5	37.5	62.5	NA	NA	NA
male	0.5	WP_GALANIN_RECEPTOR_PATHWAY	20	-0.31388	0.68001	0.85816	NA	NA	0.68001	0.85816	8	9	40	45	NA	NA	NA
male	5	PID_INSULIN_GLUCOSE_PATHWAY	26	0.37363	0.39164	0.73119	0.39164	0.73119	NA	NA	10	15	38.4615	57.6923	STX4, YWHAB, YWHAG, YWHAZ	STX4, YWHAG, YWHAZ	YWHAB
female	5	WP_MYD88_DISTINCT_INPUTOUTPUT_PATHWAY	17	-0.2863	0.85518	0.95305	NA	NA	0.85518	0.95305	10	7	58.8235	41.1765	NA	NA	NA
female	5	WP_GASTRIC_CANCER_NETWORK_1	24	0.55194	0.046626	0.20524	0.046626	0.20524	NA	NA	17	7	70.8333	29.1667	NA	NA	NA
female	0.1	REACTOME_PHOSPHATE_BOND_HYDROLYSIS_BY_NTPDASE_PROTEINS	8	-0.7902	0.0062237	0.15389	NA	NA	0.0062237	0.15389	0	8	0	100	NA	NA	NA
female	0.5	REACTOME_G_ALPHA_I_SIGNALLING_EVENTS	270	-0.27033	0.1203	0.59152	NA	NA	0.1203	0.59152	103	126	38.1481	46.6667	NA	NA	NA
male	0.1	REACTOME_SYNTHESIS_OF_GDP_MANNOSE	5	-0.36784	0.84553	0.97112	NA	NA	0.84553	0.97112	3	2	60	40	NA	NA	NA
male	5	REACTOME_G_ALPHA_I_SIGNALLING_EVENTS	270	-0.215	0.92929	0.9032	NA	NA	0.92929	0.9032	100	115	37.037	42.5926	ADCY9, AGT, APP, C5, CCR5, CXCL12, CXCR6, GNA14, GNAI1, GNB1, GNG2, GPR183, GRM8, HEBP1, ITPR1, KNG1, MTNR1A, PDE4D, PLCB4, PPP1R1B, PPP3CC, PSAP, RGS16	APP, GNAI1, GNB1, GNG2, GPR183, MTNR1A, PDE4D, PSAP	ADCY9, AGT, C5, CCR5, CXCL12, CXCR6, GNA14, GRM8, HEBP1, ITPR1, KNG1, PLCB4, PPP1R1B, PPP3CC, RGS16
female	0.5	REACTOME_ERYTHROPOIETIN_ACTIVATES_STAT5	6	-0.81037	0.017367	0.2101	NA	NA	0.017367	0.2101	0	6	0	100	NA	NA	NA
female	0.5	BIOCARTA_ERYTH_PATHWAY	12	0.44582	0.3435	0.62308	0.3435	0.62308	NA	NA	5	4	41.6667	33.3333	NA	NA	NA
male	5	WP_UREA_CYCLE_AND_ASSOCIATED_PATHWAYS	24	-0.76987	0.00018103	0.00036307	NA	NA	0.00018103	0.00036307	7	17	29.1667	70.8333	ARG1, ASL, ASS1, CPS1, GLS2, GLUD1, OAT, OTC, PYCR1, SLC25A13	PYCR1	ARG1, ASL, ASS1, CPS1, GLS2, GLUD1, OAT, OTC, SLC25A13
female	0.5	REACTOME_MAP2K_AND_MAPK_ACTIVATION	39	-0.61119	0.00017699	0.045421	NA	NA	0.00017699	0.045421	13	26	33.3333	66.6667	FN1	NA	FN1
female	0.5	REACTOME_FGFR1_MUTANT_RECEPTOR_ACTIVATION	27	-0.54724	0.017029	0.20199	NA	NA	0.017029	0.20199	10	16	37.037	59.2593	NA	NA	NA
male	5	REACTOME_NETRIN_MEDIATED_REPULSION_SIGNALS	8	0.36277	0.77884	0.99546	0.77884	0.99546	NA	NA	2	2	25	25	NA	NA	NA
female	5	WP_ALLOGRAFT_REJECTION	70	-0.30192	0.43725	0.74853	NA	NA	0.43725	0.74853	25	43	35.7143	61.4286	ABCB1, C5, C8B, C9, CXCL12, FAS, STAT1, TUBA1B	ABCB1, FAS, STAT1, TUBA1B	C5, C8B, C9, CXCL12
female	5	REACTOME_NETRIN_MEDIATED_REPULSION_SIGNALS	8	0.45483	0.55662	0.8199	0.55662	0.8199	NA	NA	5	2	62.5	25	NA	NA	NA
male	0.1	KEGG_FATTY_ACID_METABOLISM	42	0.72896	0.00020846	0	0.00020846	0	NA	NA	30	10	71.4286	23.8095	ACSL1	ACSL1	NA
female	5	REACTOME_INTERLEUKIN_10_SIGNALING	38	0.24129	0.90213	0.94732	0.90213	0.94732	NA	NA	20	15	52.6316	39.4737	CXCL10	CXCL10	NA
male	5	REACTOME_REDUCTION_OF_CYTOSOLIC_CA_LEVELS	11	-0.38273	0.6839	0.90231	NA	NA	0.6839	0.90231	5	5	45.4545	45.4545	ATP2B1	NA	ATP2B1
male	0.5	WP_METABOLIC_REPROGRAMMING_IN_COLON_CANCER	41	-0.29332	0.55026	0.77402	NA	NA	0.55026	0.77402	18	22	43.9024	53.6585	DLST	DLST	NA
male	5	REACTOME_HDR_THROUGH_HOMOLOGOUS_RECOMBINATION_HRR	65	0.33342	0.24593	0.62197	0.24593	0.62197	NA	NA	37	26	56.9231	40	ATR, POLE, POLE3, POLK, RAD51B, TOP3A, WRN, XRCC3	ATR, POLE, POLE3, RAD51B	POLK, TOP3A, WRN, XRCC3
male	0.1	REACTOME_HYDROLYSIS_OF_LPC	8	-0.29957	0.90372	0.98417	NA	NA	0.90372	0.98417	2	3	25	37.5	NA	NA	NA
female	0.1	KEGG_OXIDATIVE_PHOSPHORYLATION	116	-0.43757	0.00014791	0.15432	NA	NA	0.00014791	0.15432	43	70	37.069	60.3448	NA	NA	NA
female	0.1	BIOCARTA_AKAPCENTROSOME_PATHWAY	13	-0.70113	0.0063785	0.15448	NA	NA	0.0063785	0.15448	5	8	38.4615	61.5385	NA	NA	NA
male	0.5	REACTOME_TRIF_MEDIATED_PROGRAMMED_CELL_DEATH	8	-0.61503	0.16744	0.43006	NA	NA	0.16744	0.43006	2	6	25	75	NA	NA	NA
male	0.5	REACTOME_SIGNALING_BY_FGFR2_IN_DISEASE	38	-0.41862	0.092454	0.41534	NA	NA	0.092454	0.41534	12	21	31.5789	55.2632	NA	NA	NA
male	0.5	REACTOME_FORMATION_OF_THE_CORNIFIED_ENVELOPE	85	-0.24333	0.68416	0.81511	NA	NA	0.68416	0.81511	35	29	41.1765	34.1176	KAZN, TCHH	TCHH	KAZN
female	0.5	REACTOME_MYD88_INDEPENDENT_TLR4_CASCADE	89	-0.25334	0.59506	0.77602	NA	NA	0.59506	0.77602	41	47	46.0674	52.809	NA	NA	NA
female	0.1	WP_ELECTRON_TRANSPORT_CHAIN_OXPHOS_SYSTEM_IN_MITOCHONDRIA	91	-0.45276	0.00076453	0.15626	NA	NA	0.00076453	0.15626	33	56	36.2637	61.5385	NA	NA	NA
female	0.5	REACTOME_NRCAM_INTERACTIONS	7	-0.5881	0.25806	0.54195	NA	NA	0.25806	0.54195	1	5	14.2857	71.4286	NA	NA	NA
male	0.5	PID_BARD1_PATHWAY	28	-0.42498	0.14267	0.47012	NA	NA	0.14267	0.47012	12	15	42.8571	53.5714	NA	NA	NA
male	5	REACTOME_INTERLEUKIN_2_SIGNALING	12	-0.56697	0.18529	0.49104	NA	NA	0.18529	0.49104	5	6	41.6667	50	SHC1	NA	SHC1
female	5	BIOCARTA_EXTRINSIC_PATHWAY	11	-0.87909	0.00039024	0.0077999	NA	NA	0.00039024	0.0077999	1	10	9.09091	90.9091	F10, F2, F7, FGB, PROS1, SERPINC1	NA	F10, F2, F7, FGB, PROS1, SERPINC1
male	0.5	BIOCARTA_GATA3_PATHWAY	12	-0.39001	0.55887	0.78958	NA	NA	0.55887	0.78958	2	10	16.6667	83.3333	NA	NA	NA
male	0.5	WP_PYRIMIDINE_METABOLISM	77	-0.26416	0.54771	0.76455	NA	NA	0.54771	0.76455	36	39	46.7532	50.6494	DPYD	NA	DPYD
male	5	PID_IL8_CXCR1_PATHWAY	26	0.34189	0.52316	0.83076	0.52316	0.83076	NA	NA	15	11	57.6923	42.3077	DNM1, GNA14, GNB1, GNG2, PRKCE	DNM1, GNB1, GNG2	GNA14, PRKCE
male	0.5	REACTOME_KERATINIZATION	127	-0.23762	0.64075	0.789	NA	NA	0.64075	0.789	39	63	30.7087	49.6063	KAZN, TCHH	TCHH	KAZN
male	5	REACTOME_MET_PROMOTES_CELL_MOTILITY	40	-0.26582	0.83447	0.9416	NA	NA	0.83447	0.9416	21	17	52.5	42.5	COL11A1, COL27A1, CRK, FN1, LAMC1	COL11A1, CRK, LAMC1	COL27A1, FN1
male	0.1	WP_NETWORK_MAP_OF_SARSCOV2_SIGNALING_PATHWAY	189	-0.28375	0.088885	0.66226	NA	NA	0.088885	0.66226	71	107	37.5661	56.6138	NA	NA	NA
male	0.1	BIOCARTA_IL1R_PATHWAY	31	-0.40857	0.13726	0.61975	NA	NA	0.13726	0.61975	11	19	35.4839	61.2903	NA	NA	NA
male	0.1	BIOCARTA_TH1TH2_PATHWAY	19	0.26969	0.83414	0.9736	0.83414	0.9736	NA	NA	4	10	21.0526	52.6316	NA	NA	NA
male	5	KEGG_AMINO_SUGAR_AND_NUCLEOTIDE_SUGAR_METABOLISM	41	0.28615	0.67178	0.92241	0.67178	0.92241	NA	NA	24	17	58.5366	41.4634	AMDHD2, FPGT, GALE, GFPT1, GNE, HEXA, UGDH, UGP2	AMDHD2, GALE, HEXA, UGDH	FPGT, GFPT1, GNE, UGP2
female	0.5	REACTOME_DISEASES_OF_MISMATCH_REPAIR_MMR	5	-0.42691	0.73731	0.91033	NA	NA	0.73731	0.91033	1	4	20	80	NA	NA	NA
female	0.5	BIOCARTA_MSP_PATHWAY	5	-0.41686	0.76065	0.92264	NA	NA	0.76065	0.92264	2	3	40	60	NA	NA	NA
male	5	REACTOME_HDR_THROUGH_SINGLE_STRAND_ANNEALING_SSA	37	-0.25093	0.90229	0.96852	NA	NA	0.90229	0.96852	20	15	54.0541	40.5405	ATR, ERCC4, TOP3A, WRN	ATR	ERCC4, TOP3A, WRN
female	0.5	REACTOME_PROTEIN_FOLDING	90	0.24351	0.58034	0.77911	0.58034	0.77911	NA	NA	38	48	42.2222	53.3333	NA	NA	NA
female	0.1	WP_METABOLIC_REPROGRAMMING_IN_COLON_CANCER	41	-0.52421	0.0034711	0.15796	NA	NA	0.0034711	0.15796	16	25	39.0244	60.9756	NA	NA	NA
male	5	REACTOME_DEGRADATION_OF_BETA_CATENIN_BY_THE_DESTRUCTION_COMPLEX	82	0.44996	0.003997	0.12813	0.003997	0.12813	NA	NA	54	27	65.8537	32.9268	CTNNB1, PPP2R5C, PSMB5, PSMB6, PSMC4, PSMD12, PSMD4, PSMD5, PSMD8, PSME1, PSMF1, TLE1, TLE2, TLE4	PPP2R5C, PSMB5, PSMB6, PSMC4, PSMD12, PSMD4, PSMD5, PSMD8, PSME1, PSMF1	CTNNB1, TLE1, TLE2, TLE4
female	0.5	REACTOME_METHYLATION	14	-0.44613	0.32304	0.62315	NA	NA	0.32304	0.62315	6	8	42.8571	57.1429	NA	NA	NA
female	0.5	KEGG_AMINO_SUGAR_AND_NUCLEOTIDE_SUGAR_METABOLISM	41	-0.30807	0.46309	0.73347	NA	NA	0.46309	0.73347	27	14	65.8537	34.1463	NA	NA	NA
female	5	REACTOME_DNA_DAMAGE_BYPASS	46	0.44698	0.061434	0.3178	0.061434	0.3178	NA	NA	32	14	69.5652	30.4348	POLE3, POLE4, UBA52, WDR48	POLE3, POLE4, UBA52	WDR48
female	5	REACTOME_MET_PROMOTES_CELL_MOTILITY	40	-0.4299	0.10955	0.49214	NA	NA	0.10955	0.49214	20	19	50	47.5	COL27A1, CRK, FN1	CRK	COL27A1, FN1
female	5	BIOCARTA_ETS_PATHWAY	17	0.25122	0.93881	0.97842	0.93881	0.97842	NA	NA	10	7	58.8235	41.1765	ETS1	NA	ETS1
female	5	BIOCARTA_STRESS_PATHWAY	24	-0.27915	0.83333	0.93768	NA	NA	0.83333	0.93768	9	15	37.5	62.5	NFKBIA	NFKBIA	NA
female	5	BIOCARTA_WNT_PATHWAY	23	-0.40369	0.351	0.69338	NA	NA	0.351	0.69338	11	12	47.8261	52.1739	CCND1, TLE1	CCND1	TLE1
female	0.5	REACTOME_HOMOLOGOUS_DNA_PAIRING_AND_STRAND_EXCHANGE	42	-0.25685	0.75718	0.8811	NA	NA	0.75718	0.8811	15	27	35.7143	64.2857	NA	NA	NA
female	0.5	WP_FOXP3_IN_COVID19	15	-0.54781	0.10382	0.36863	NA	NA	0.10382	0.36863	3	11	20	73.3333	NA	NA	NA
male	5	BIOCARTA_PEPI_PATHWAY	6	-0.6423	0.27732	0.5671	NA	NA	0.27732	0.5671	3	3	50	50	CELA2A, CELA2B	NA	CELA2A, CELA2B
female	0.5	REACTOME_C_TYPE_LECTIN_RECEPTORS_CLRS	130	0.33647	0.020223	0.29129	0.020223	0.29129	NA	NA	75	53	57.6923	40.7692	NA	NA	NA
male	5	REACTOME_DOWNSTREAM_SIGNAL_TRANSDUCTION	29	-0.39175	0.33987	0.66573	NA	NA	0.33987	0.66573	12	16	41.3793	55.1724	CRK, GRB7, NCK2, STAT3	CRK, NCK2	GRB7, STAT3
female	0.5	REACTOME_G_BETA_GAMMA_SIGNALLING_THROUGH_CDC42	18	0.28541	0.78158	0.90483	0.78158	0.90483	NA	NA	6	10	33.3333	55.5556	NA	NA	NA
female	5	REACTOME_FGFR1C_LIGAND_BINDING_AND_ACTIVATION	8	-0.58301	0.26544	0.60343	NA	NA	0.26544	0.60343	3	3	37.5	37.5	NA	NA	NA
male	0.1	BIOCARTA_S1P_PATHWAY	8	-0.59977	0.1633	0.59608	NA	NA	0.1633	0.59608	2	6	25	75	NA	NA	NA
male	0.1	REACTOME_FORMATION_OF_THE_EARLY_ELONGATION_COMPLEX	31	0.3879	0.18654	0.71433	0.18654	0.71433	NA	NA	20	11	64.5161	35.4839	NA	NA	NA
male	0.5	KEGG_AMINO_SUGAR_AND_NUCLEOTIDE_SUGAR_METABOLISM	41	0.2592	0.74172	0.94571	0.74172	0.94571	NA	NA	19	22	46.3415	53.6585	GALE	GALE	NA
female	5	PID_SYNDECAN_4_PATHWAY	30	-0.6807	0.00019268	0.011528	NA	NA	0.00019268	0.011528	12	18	40	60	CXCL12, F2, FN1, PLG, SDC4	NA	CXCL12, F2, FN1, PLG, SDC4
male	5	WP_FAMILIAL_HYPERLIPIDEMIA_TYPE_1	16	-0.53303	0.15566	0.48357	NA	NA	0.15566	0.48357	4	12	25	75	APOA1, APOA4, APOA5, LIPC, LPL, LRP1, PLTP	LPL, PLTP	APOA1, APOA4, APOA5, LIPC, LRP1
male	0.5	REACTOME_INTERLEUKIN_18_SIGNALING	6	0.39684	0.73328	0.96265	0.73328	0.96265	NA	NA	4	1	66.6667	16.6667	NA	NA	NA
female	0.5	REACTOME_BETA_CATENIN_INDEPENDENT_WNT_SIGNALING	141	0.32224	0.026978	0.33548	0.026978	0.33548	NA	NA	70	65	49.6454	46.0993	AXIN2	NA	AXIN2
female	0.5	WP_METABOLIC_REPROGRAMMING_IN_COLON_CANCER	41	0.43781	0.034298	0.21383	0.034298	0.21383	NA	NA	29	12	70.7317	29.2683	ACLY	ACLY	NA
female	0.1	REACTOME_DIGESTION_OF_DIETARY_LIPID	5	-0.91938	0.0016914	0.15812	NA	NA	0.0016914	0.15812	0	5	0	100	NA	NA	NA
female	5	KEGG_AMINO_SUGAR_AND_NUCLEOTIDE_SUGAR_METABOLISM	41	0.4011	0.17382	0.49159	0.17382	0.49159	NA	NA	25	16	60.9756	39.0244	GALE, GNPDA1, UGDH, UGP2	GALE, UGDH	GNPDA1, UGP2
female	5	WP_CYTOSINE_METHYLATION	9	0.44635	0.5268	0.79135	0.5268	0.79135	NA	NA	4	5	44.4444	55.5556	IDH2	IDH2	NA
male	5	REACTOME_SHC_MEDIATED_CASCADE_FGFR3	16	-0.44286	0.37863	0.67879	NA	NA	0.37863	0.67879	5	6	31.25	37.5	FGF1, FGFR3, SHC1	NA	FGF1, FGFR3, SHC1
male	5	WP_CODEINE_AND_MORPHINE_METABOLISM	12	0.45355	0.41424	0.73996	0.41424	0.73996	NA	NA	7	5	58.3333	41.6667	ABCB1, CYP2D6, SLCO1B1	ABCB1	CYP2D6, SLCO1B1
female	0.5	WP_MAMMARY_GLAND_DEVELOPMENT_PATHWAY_EMBRYONIC_DEVELOPMENT_STAGE_1_OF_4	15	-0.31498	0.75345	0.90873	NA	NA	0.75345	0.90873	8	6	53.3333	40	NA	NA	NA
male	5	REACTOME_INTERLEUKIN_10_SIGNALING	38	-0.43074	0.13744	0.49935	NA	NA	0.13744	0.49935	12	21	31.5789	55.2632	CCR5, IL1R1, STAT3, TIMP1	TIMP1	CCR5, IL1R1, STAT3
male	0.5	WP_NRF2_PATHWAY	133	0.30316	0.090258	0.55545	0.090258	0.55545	NA	NA	66	53	49.6241	39.8496	ABCC2, ABCC4, ABCC5, CYP4A11	ABCC2, ABCC4, CYP4A11	ABCC5
female	0.1	REACTOME_NUCLEOTIDE_SALVAGE	23	-0.60379	0.0039096	0.15889	NA	NA	0.0039096	0.15889	4	18	17.3913	78.2609	NA	NA	NA
female	0.5	REACTOME_DNA_DAMAGE_REVERSAL	8	0.26958	0.94394	0.98296	0.94394	0.98296	NA	NA	6	2	75	25	NA	NA	NA
female	0.5	BIOCARTA_SALMONELLA_PATHWAY	5	0.64007	0.25891	0.45585	0.25891	0.45585	NA	NA	3	2	60	40	NA	NA	NA
female	0.5	WP_TYPE_II_INTERFERON_SIGNALING_IFNG	33	-0.39717	0.18192	0.53024	NA	NA	0.18192	0.53024	12	19	36.3636	57.5758	NA	NA	NA
male	5	REACTOME_GLYCOLYSIS	71	-0.34742	0.2338	0.61429	NA	NA	0.2338	0.61429	33	37	46.4789	52.1127	ALDOB, ENO3, GCKR, NUP35, PFKFB2, PFKFB3, PGAM1, PKLR	PGAM1	ALDOB, ENO3, GCKR, NUP35, PFKFB2, PFKFB3, PKLR
female	0.5	WP_SEROTONIN_TRANSPORTER_ACTIVITY	11	0.36901	0.60416	0.82903	0.60416	0.82903	NA	NA	8	3	72.7273	27.2727	NA	NA	NA
male	0.5	BIOCARTA_EXTRINSIC_PATHWAY	11	-0.83499	0.00076075	0.036382	NA	NA	0.00076075	0.036382	1	10	9.09091	90.9091	NA	NA	NA
female	0.5	WP_SPHINGOLIPID_METABOLISM_OVERVIEW	23	-0.29226	0.72109	0.88038	NA	NA	0.72109	0.88038	13	8	56.5217	34.7826	NA	NA	NA
female	0.5	REACTOME_SEMAPHORIN_INTERACTIONS	63	0.32154	0.19148	0.52283	0.19148	0.52283	NA	NA	32	29	50.7937	46.0317	NA	NA	NA
female	0.5	REACTOME_TICAM1_DEPENDENT_ACTIVATION_OF_IRF3_IRF7	11	0.34098	0.70471	0.88086	0.70471	0.88086	NA	NA	6	5	54.5455	45.4545	NA	NA	NA
male	5	BIOCARTA_EXTRINSIC_PATHWAY	11	-0.91324	0.00018335	0.00098242	NA	NA	0.00018335	0.00098242	0	11	0	100	F10, F2, F5, F7, FGB, FGG, PROS1, SERPINC1	NA	F10, F2, F5, F7, FGB, FGG, PROS1, SERPINC1
male	0.5	BIOCARTA_MITR_PATHWAY	5	0.31464	0.92317	0.9986	0.92317	0.9986	NA	NA	3	1	60	20	NA	NA	NA
female	0.1	WP_CHOLESTEROL_BIOSYNTHESIS_WITH_SKELETAL_DYSPLASIAS	7	-0.83596	0.0035534	0.1602	NA	NA	0.0035534	0.1602	1	6	14.2857	85.7143	NA	NA	NA
male	0.1	REACTOME_SIGNALING_BY_BRAF_AND_RAF1_FUSIONS	63	-0.36191	0.081377	0.5954	NA	NA	0.081377	0.5954	30	31	47.619	49.2063	NA	NA	NA
male	0.5	REACTOME_TP53_REGULATES_TRANSCRIPTION_OF_SEVERAL_ADDITIONAL_CELL_DEATH_GENES_WHOSE_SPECIFIC_ROLES_IN_P53_DEPENDENT_APOPTOSIS_REMAIN_UNCERTAIN	13	-0.58187	0.079018	0.34839	NA	NA	0.079018	0.34839	5	8	38.4615	61.5385	NA	NA	NA
male	0.5	PID_INSULIN_GLUCOSE_PATHWAY	26	0.25758	0.84284	0.96514	0.84284	0.96514	NA	NA	11	15	42.3077	57.6923	NA	NA	NA
male	0.5	WP_LUNG_FIBROSIS	52	-0.26921	0.62351	0.80488	NA	NA	0.62351	0.80488	20	26	38.4615	50	NA	NA	NA
female	0.1	WP_MEVALONATE_PATHWAY	7	-0.83097	0.0039274	0.16039	NA	NA	0.0039274	0.16039	1	6	14.2857	85.7143	NA	NA	NA
female	0.5	REACTOME_GAP_JUNCTION_DEGRADATION	11	0.35446	0.65016	0.85274	0.65016	0.85274	NA	NA	7	4	63.6364	36.3636	NA	NA	NA
female	0.1	WP_COMPLEMENT_AND_COAGULATION_CASCADES	56	-0.49722	0.0022233	0.1609	NA	NA	0.0022233	0.1609	18	37	32.1429	66.0714	NA	NA	NA
male	0.5	REACTOME_CLASS_C_3_METABOTROPIC_GLUTAMATE_PHEROMONE_RECEPTORS	35	-0.61257	0.00055076	0.046878	NA	NA	0.00055076	0.046878	4	10	11.4286	28.5714	NA	NA	NA
male	0.5	REACTOME_SIGNALING_BY_ERYTHROPOIETIN	24	-0.57142	0.012175	0.20674	NA	NA	0.012175	0.20674	5	19	20.8333	79.1667	NA	NA	NA
male	0.1	KEGG_AMINO_SUGAR_AND_NUCLEOTIDE_SUGAR_METABOLISM	41	0.24829	0.78391	0.94668	0.78391	0.94668	NA	NA	20	21	48.7805	51.2195	NA	NA	NA
female	0.5	REACTOME_GAP_FILLING_DNA_REPAIR_SYNTHESIS_AND_LIGATION_IN_GG_NER	23	0.35369	0.39859	0.68555	0.39859	0.68555	NA	NA	10	13	43.4783	56.5217	NA	NA	NA
male	0.5	WP_NANOMATERIAL_INDUCED_APOPTOSIS	20	-0.52072	0.073353	0.35741	NA	NA	0.073353	0.35741	7	13	35	65	APAF1, CASP6	NA	APAF1, CASP6
male	5	REACTOME_MET_ACTIVATES_PI3K_AKT_SIGNALING	6	-0.62727	0.30669	0.59367	NA	NA	0.30669	0.59367	0	6	0	100	NA	NA	NA
male	5	REACTOME_SIGNALING_BY_FGFR4_IN_DISEASE	11	-0.43053	0.53685	0.8199	NA	NA	0.53685	0.8199	3	8	27.2727	72.7273	FGFR4, FRS2	NA	FGFR4, FRS2
male	5	REACTOME_MET_ACTIVATES_RAP1_AND_RAC1	11	-0.38417	0.67968	0.90167	NA	NA	0.67968	0.90167	4	7	36.3636	63.6364	CRK	CRK	NA
female	0.5	REACTOME_SYNTHESIS_OF_PIPS_AT_THE_GOLGI_MEMBRANE	18	0.35086	0.50122	0.76355	0.50122	0.76355	NA	NA	7	11	38.8889	61.1111	NA	NA	NA
female	0.5	WP_PYRIMIDINE_METABOLISM	77	0.29219	0.2616	0.61033	0.2616	0.61033	NA	NA	35	41	45.4545	53.2468	DPYD	NA	DPYD
female	0.5	REACTOME_ERYTHROPOIETIN_ACTIVATES_PHOSPHOINOSITIDE_3_KINASE_PI3K	11	-0.60859	0.080927	0.33259	NA	NA	0.080927	0.33259	3	8	27.2727	72.7273	NA	NA	NA
male	5	REACTOME_MET_ACTIVATES_PTPN11	5	-0.36284	0.8828	0.98601	NA	NA	0.8828	0.98601	1	4	20	80	NA	NA	NA
female	0.5	REACTOME_VITAMIN_C_ASCORBATE_METABOLISM	7	0.51121	0.38145	0.64757	0.38145	0.64757	NA	NA	5	2	71.4286	28.5714	NA	NA	NA
female	0.1	KEGG_ALZHEIMERS_DISEASE	151	-0.42066	0.00014409	0.1613	NA	NA	0.00014409	0.1613	57	89	37.7483	58.9404	NA	NA	NA
female	0.5	PID_P73PATHWAY	76	-0.28146	0.41727	0.70752	NA	NA	0.41727	0.70752	28	45	36.8421	59.2105	NA	NA	NA
male	5	WP_GALANIN_RECEPTOR_PATHWAY	20	-0.53096	0.10251	0.40992	NA	NA	0.10251	0.40992	8	9	40	45	CRP, VEGFA	NA	CRP, VEGFA
female	0.5	KEGG_AMINOACYL_TRNA_BIOSYNTHESIS	40	0.2988	0.47133	0.7359	0.47133	0.7359	NA	NA	18	22	45	55	NA	NA	NA
female	5	REACTOME_MET_ACTIVATES_RAP1_AND_RAC1	11	-0.43398	0.51824	0.78817	NA	NA	0.51824	0.78817	5	6	45.4545	54.5455	CRK	CRK	NA
female	0.5	REACTOME_SUMOYLATION	162	-0.36178	0.0054287	0.31255	NA	NA	0.0054287	0.31255	59	95	36.4198	58.642	NA	NA	NA
female	5	WP_UREA_CYCLE_AND_METABOLISM_OF_AMINO_GROUPS	21	-0.72826	0.00039124	0.012316	NA	NA	0.00039124	0.012316	4	16	19.0476	76.1905	ACY1, ASL, ASS1, GLUD1, OAT, OTC	NA	ACY1, ASL, ASS1, GLUD1, OAT, OTC
female	0.5	WP_MAMMARY_GLAND_DEVELOPMENT_PATHWAY_PUBERTY_STAGE_2_OF_4	13	-0.61267	0.051444	0.28962	NA	NA	0.051444	0.28962	5	5	38.4615	38.4615	FN1	NA	FN1
female	0.1	KEGG_ARGININE_AND_PROLINE_METABOLISM	54	-0.50141	0.0016075	0.16317	NA	NA	0.0016075	0.16317	15	38	27.7778	70.3704	NA	NA	NA
male	0.5	REACTOME_SYNTHESIS_OF_BILE_ACIDS_AND_BILE_SALTS_VIA_27_HYDROXYCHOLESTEROL	11	0.42105	0.4825	0.8144	0.4825	0.8144	NA	NA	7	4	63.6364	36.3636	NA	NA	NA
female	0.5	REACTOME_TERMINATION_OF_TRANSLESION_DNA_SYNTHESIS	30	0.35381	0.3	0.61099	0.3	0.61099	NA	NA	16	14	53.3333	46.6667	NA	NA	NA
male	0.5	REACTOME_TAK1_ACTIVATES_NFKB_BY_PHOSPHORYLATION_AND_ACTIVATION_OF_IKKS_COMPLEX	28	-0.35371	0.38164	0.66877	NA	NA	0.38164	0.66877	13	14	46.4286	50	NA	NA	NA
male	0.5	REACTOME_TP53_REGULATES_TRANSCRIPTION_OF_GENES_INVOLVED_IN_CYTOCHROME_C_RELEASE	19	-0.45095	0.20935	0.50602	NA	NA	0.20935	0.50602	9	10	47.3684	52.6316	NA	NA	NA
male	0.5	REACTOME_INTEGRIN_CELL_SURFACE_INTERACTIONS	80	-0.47444	0.00055279	0.12735	NA	NA	0.00055279	0.12735	28	45	35	56.25	FN1	NA	FN1
female	0.1	BIOCARTA_LECTIN_PATHWAY	12	-0.70332	0.0086596	0.16393	NA	NA	0.0086596	0.16393	3	9	25	75	NA	NA	NA
female	0.5	REACTOME_CREB3_FACTORS_ACTIVATE_GENES	9	0.45364	0.4162	0.69822	0.4162	0.69822	NA	NA	6	3	66.6667	33.3333	NA	NA	NA
male	0.1	REACTOME_INTERLEUKIN_1_SIGNALING	97	-0.22882	0.72218	0.87353	NA	NA	0.72218	0.87353	53	44	54.6392	45.3608	NA	NA	NA
female	0.5	REACTOME_SIGNALING_BY_ERYTHROPOIETIN	24	-0.6552	0.0010749	0.05023	NA	NA	0.0010749	0.05023	6	18	25	75	NA	NA	NA
female	5	BIOCARTA_NTHI_PATHWAY	22	-0.34716	0.57058	0.82761	NA	NA	0.57058	0.82761	9	13	40.9091	59.0909	NFKBIA	NFKBIA	NA
male	0.5	KEGG_AMINOACYL_TRNA_BIOSYNTHESIS	40	0.35874	0.21839	0.60827	0.21839	0.60827	NA	NA	17	23	42.5	57.5	NA	NA	NA
female	5	KEGG_AMINOACYL_TRNA_BIOSYNTHESIS	40	0.3761	0.2561	0.57837	0.2561	0.57837	NA	NA	21	19	52.5	47.5	CARS1, GARS1, SARS1	CARS1, GARS1, SARS1	NA
female	0.5	WP_AMPACTIVATED_PROTEIN_KINASE_AMPK_SIGNALING	64	0.34073	0.12095	0.44184	0.12095	0.44184	NA	NA	32	30	50	46.875	ADIPOR2	ADIPOR2	NA
female	0.1	REACTOME_DEFECTIVE_FACTOR_IX_CAUSES_HEMOPHILIA_B	9	-0.76249	0.004857	0.16451	NA	NA	0.004857	0.16451	2	5	22.2222	55.5556	NA	NA	NA
male	0.5	REACTOME_MITOCHONDRIAL_BIOGENESIS	88	0.28178	0.3249	0.72006	0.3249	0.72006	NA	NA	49	39	55.6818	44.3182	NA	NA	NA
female	5	REACTOME_SIGNALING_BY_PDGFR_IN_DISEASE	19	-0.51083	0.14729	0.49318	NA	NA	0.14729	0.49318	5	14	26.3158	73.6842	STAT1, WDR48	STAT1	WDR48
male	0.5	WP_COMPLEMENT_SYSTEM	91	-0.5162	0.00018278	0.049225	NA	NA	0.00018278	0.049225	25	63	27.4725	69.2308	APCS, C2	NA	APCS, C2
male	5	REACTOME_CS_DS_DEGRADATION	14	0.56501	0.13025	0.35374	0.13025	0.35374	NA	NA	9	5	64.2857	35.7143	HEXA	HEXA	NA
male	0.1	REACTOME_ARYL_HYDROCARBON_RECEPTOR_SIGNALLING	7	0.7089	0.064027	0.37729	0.064027	0.37729	NA	NA	5	1	71.4286	14.2857	NA	NA	NA
female	0.1	REACTOME_ACTIVATION_OF_GENE_EXPRESSION_BY_SREBF_SREBP	42	-0.52956	0.00195	0.16748	NA	NA	0.00195	0.16748	17	25	40.4762	59.5238	NA	NA	NA
female	0.1	KEGG_GLYCOLYSIS_GLUCONEOGENESIS	60	-0.48889	0.0019265	0.16774	NA	NA	0.0019265	0.16774	21	37	35	61.6667	NA	NA	NA
female	0.5	PID_TRKR_PATHWAY	60	-0.36686	0.1036	0.48185	NA	NA	0.1036	0.48185	20	40	33.3333	66.6667	NA	NA	NA
male	0.5	REACTOME_METABOLISM_OF_ANGIOTENSINOGEN_TO_ANGIOTENSINS	16	-0.73976	0.00037922	0.05074	NA	NA	0.00037922	0.05074	4	11	25	68.75	CTSG, ENPEP	NA	CTSG, ENPEP
female	5	REACTOME_INTERLEUKIN_4_AND_INTERLEUKIN_13_SIGNALING	101	0.23114	0.84873	0.89224	0.84873	0.89224	NA	NA	50	44	49.505	43.5644	CCND1, CD36, FN1, HSP90AA1, STAT1	CCND1, CD36, HSP90AA1, STAT1	FN1
male	0.5	REACTOME_GALACTOSE_CATABOLISM	5	0.59878	0.36788	0.65481	0.36788	0.65481	NA	NA	2	3	40	60	GALE	GALE	NA
male	0.5	WP_AIRWAY_SMOOTH_MUSCLE_CELL_CONTRACTION	15	-0.43229	0.33908	0.62361	NA	NA	0.33908	0.62361	6	9	40	60	NA	NA	NA
female	5	PID_IL8_CXCR1_PATHWAY	26	-0.32897	0.61203	0.84043	NA	NA	0.61203	0.84043	14	12	53.8462	46.1538	NA	NA	NA
male	0.1	WP_NOVEL_INTRACELLULAR_COMPONENTS_OF_RIGILIKE_RECEPTOR_RLR_PATHWAY	57	0.30252	0.31935	0.84103	0.31935	0.84103	NA	NA	31	26	54.386	45.614	NA	NA	NA
male	5	WP_COMPLEMENT_SYSTEM	91	-0.59016	0.00016391	0.0010526	NA	NA	0.00016391	0.0010526	37	51	40.6593	56.044	APCS, APOA1, C1R, C1S, C2, C4A, C4BPA, C5, C6, C8A, C9, CD40, CD59, CFB, CFI, CPN1, CRP, F10, F11, FGB, FGG, LAMC1, MASP1, PLG, PROS1, RPS19, SERPING1, TXN, VTN	CPN1, LAMC1, RPS19, TXN	APCS, APOA1, C1R, C1S, C2, C4A, C4BPA, C5, C6, C8A, C9, CD40, CD59, CFB, CFI, CRP, F10, F11, FGB, FGG, MASP1, PLG, PROS1, SERPING1, VTN
female	0.1	REACTOME_THE_FATTY_ACID_CYCLING_MODEL	5	-0.90843	0.0022552	0.17028	NA	NA	0.0022552	0.17028	0	3	0	60	NA	NA	NA
female	5	REACTOME_ACTIVATION_OF_RAC1	12	-0.65323	0.056484	0.33764	NA	NA	0.056484	0.33764	4	7	33.3333	58.3333	NCK1	NA	NCK1
male	5	REACTOME_INTRINSIC_PATHWAY_OF_FIBRIN_CLOT_FORMATION	22	-0.77456	0.00018165	0.0011336	NA	NA	0.00018165	0.0011336	4	16	18.1818	72.7273	F10, F11, F2, F9, KNG1, PROS1, SERPINC1, SERPIND1, SERPING1	NA	F10, F11, F2, F9, KNG1, PROS1, SERPINC1, SERPIND1, SERPING1
male	0.1	REACTOME_RHOH_GTPASE_CYCLE	36	-0.26192	0.73572	0.91319	NA	NA	0.73572	0.91319	16	19	44.4444	52.7778	NA	NA	NA
female	0.1	REACTOME_MITOCHONDRIAL_UNCOUPLING	5	-0.90843	0.0022552	0.17028	NA	NA	0.0022552	0.17028	0	3	0	60	NA	NA	NA
female	5	WP_LIPID_PARTICLES_COMPOSITION	8	-0.51065	0.41031	0.71718	NA	NA	0.41031	0.71718	2	6	25	75	APOC3, LPL	LPL	APOC3
female	0.5	REACTOME_TRANSCRIPTIONAL_REGULATION_BY_RUNX2	118	0.35479	0.012619	0.24059	0.012619	0.24059	NA	NA	61	52	51.6949	44.0678	NA	NA	NA
female	0.5	REACTOME_FOXO_MEDIATED_TRANSCRIPTION_OF_CELL_CYCLE_GENES	17	-0.401	0.39635	0.68133	NA	NA	0.39635	0.68133	9	7	52.9412	41.1765	NA	NA	NA
male	5	REACTOME_INTESTINAL_ABSORPTION	5	0.44108	0.72356	0.98933	0.72356	0.98933	NA	NA	2	2	40	40	NPC1L1, SLC2A2	NPC1L1	SLC2A2
male	5	REACTOME_TRANSLATION_OF_REPLICASE_AND_ASSEMBLY_OF_THE_REPLICATION_TRANSCRIPTION_COMPLEX	11	-0.48766	0.37789	0.67527	NA	NA	0.37789	0.67527	4	7	36.3636	63.6364	BECN1	BECN1	NA
female	0.1	WP_AMINO_ACID_METABOLISM_PATHWAY_EXCERPT_HISTIDINE_CATABOLISM_EXTENSION	6	-0.8715	0.0018612	0.17262	NA	NA	0.0018612	0.17262	0	6	0	100	NA	NA	NA
female	5	REACTOME_METABOLISM_OF_VITAMINS_AND_COFACTORS	177	0.32107	0.079098	0.47227	0.079098	0.47227	NA	NA	93	79	52.5424	44.6328	ACACB, ALDH1L1, APOA4, APOC3, COQ7, CYB5A, FASN, GPC4, HSP90AA1, LPL, LRP1, MCCC1, MMADHC, MOCS1, MTHFD2DK, PANK1, RETSAT, SDC2, SDC4, SHMT1, SLC19A2, SLC23A2, TTR, VNN1	ACACB, COQ7, FASN, HSP90AA1, LPL, MMADHC, MTHFD2DK, PANK1, RETSAT, SLC23A2, VNN1	ALDH1L1, APOA4, APOC3, CYB5A, GPC4, LRP1, MCCC1, MOCS1, SDC2, SDC4, SHMT1, SLC19A2, TTR
male	0.1	KEGG_AMINOACYL_TRNA_BIOSYNTHESIS	40	0.503	0.0057236	0.16843	0.0057236	0.16843	NA	NA	28	12	70	30	NA	NA	NA
female	0.5	REACTOME_REGULATION_OF_PTEN_GENE_TRANSCRIPTION	59	-0.38173	0.076079	0.42205	NA	NA	0.076079	0.42205	18	40	30.5085	67.7966	NA	NA	NA
female	0.5	REACTOME_SIGNALING_BY_NOTCH3	48	-0.23131	0.87541	0.92708	NA	NA	0.87541	0.92708	15	31	31.25	64.5833	NA	NA	NA
male	0.5	REACTOME_DERMATAN_SULFATE_BIOSYNTHESIS	11	0.68563	0.025295	0.1567	0.025295	0.1567	NA	NA	4	6	36.3636	54.5455	NA	NA	NA
male	5	BIOCARTA_PCAF_PATHWAY	12	-0.53117	0.25776	0.57954	NA	NA	0.25776	0.57954	4	8	33.3333	66.6667	IRF2	NA	IRF2
female	0.5	REACTOME_REMOVAL_OF_AMINOTERMINAL_PROPEPTIDES_FROM_GAMMA_CARBOXYLATED_PROTEINS	9	-0.53692	0.27663	0.57041	NA	NA	0.27663	0.57041	3	6	33.3333	66.6667	NA	NA	NA
male	0.5	WP_NEURAL_CREST_CELL_MIGRATION_DURING_DEVELOPMENT	39	-0.47926	0.022937	0.26853	NA	NA	0.022937	0.26853	11	27	28.2051	69.2308	PIK3R6, RAC1, TIAM1	NA	PIK3R6, RAC1, TIAM1
male	0.5	WP_CALORIC_RESTRICTION_AND_AGING	8	-0.36537	0.75231	0.92339	NA	NA	0.75231	0.92339	5	3	62.5	37.5	NA	NA	NA
male	5	REACTOME_INITIAL_TRIGGERING_OF_COMPLEMENT	40	-0.68181	0.00034849	0.0013548	NA	NA	0.00034849	0.0013548	8	24	20	60	C1R, C1S, C2, C4A, C4B, CFB, CRP, MASP1	NA	C1R, C1S, C2, C4A, C4B, CFB, CRP, MASP1
male	0.1	WP_MELATONIN_METABOLISM_AND_EFFECTS	34	0.39654	0.13115	0.65132	0.13115	0.65132	NA	NA	21	11	61.7647	32.3529	NA	NA	NA
male	5	REACTOME_ACTIVATION_OF_AMPK_DOWNSTREAM_OF_NMDARS	23	0.45853	0.16877	0.48257	0.16877	0.48257	NA	NA	15	6	65.2174	26.087	MAPT, PRKAA2, TUBB6	PRKAA2, TUBB6	MAPT
male	0.5	REACTOME_GENE_AND_PROTEIN_EXPRESSION_BY_JAK_STAT_SIGNALING_AFTER_INTERLEUKIN_12_STIMULATION	34	0.2864	0.62949	0.90189	0.62949	0.90189	NA	NA	15	18	44.1176	52.9412	NA	NA	NA
female	0.5	WP_GENES_ASSOCIATED_WITH_THE_DEVELOPMENT_OF_RHEUMATOID_ARTHRITIS	17	-0.43524	0.28566	0.59475	NA	NA	0.28566	0.59475	6	10	35.2941	58.8235	NA	NA	NA
female	5	REACTOME_EXPORT_OF_VIRAL_RIBONUCLEOPROTEINS_FROM_NUCLEUS	32	0.28553	0.75248	0.89273	0.75248	0.89273	NA	NA	17	14	53.125	43.75	NA	NA	NA
female	0.5	WP_RETINOBLASTOMA_GENE_IN_CANCER	84	-0.20839	0.91585	0.92768	NA	NA	0.91585	0.92768	40	43	47.619	51.1905	NA	NA	NA
female	5	REACTOME_SYNAPTIC_ADHESION_LIKE_MOLECULES	20	-0.52062	0.11176	0.46937	NA	NA	0.11176	0.46937	8	8	40	40	PTPRF	NA	PTPRF
male	5	KEGG_AMINOACYL_TRNA_BIOSYNTHESIS	40	0.30985	0.53061	0.82699	0.53061	0.82699	NA	NA	20	20	50	50	EPRS1, GARS1, MTFMTRS2	GARS1	EPRS1, MTFMTRS2
male	5	REACTOME_CYTOCHROME_C_MEDIATED_APOPTOTIC_RESPONSE	12	-0.62888	0.087076	0.36562	NA	NA	0.087076	0.36562	2	10	16.6667	83.3333	AVEN, CASP3, CYCS, DIABLO, XIAP	CYCS	AVEN, CASP3, DIABLO, XIAP
female	0.5	REACTOME_PHOSPHORYLATION_OF_THE_APC_C	20	-0.3613	0.48542	0.74273	NA	NA	0.48542	0.74273	10	10	50	50	NA	NA	NA
female	5	PID_FOXM1_PATHWAY	38	0.36596	0.31876	0.6389	0.31876	0.6389	NA	NA	26	11	68.4211	28.9474	CCND1, SP1, TGFA	CCND1, TGFA	SP1
female	0.5	REACTOME_INTERLEUKIN_4_AND_INTERLEUKIN_13_SIGNALING	101	-0.23635	0.69383	0.81589	NA	NA	0.69383	0.81589	42	53	41.5842	52.4752	FN1	NA	FN1
female	0.5	WP_NANOPARTICLEMEDIATED_ACTIVATION_OF_RECEPTOR_SIGNALING	28	-0.49985	0.036728	0.29388	NA	NA	0.036728	0.29388	12	15	42.8571	53.5714	FN1	NA	FN1
male	5	REACTOME_SIGNALING_BY_FGFR_IN_DISEASE	57	-0.37483	0.19543	0.58306	NA	NA	0.19543	0.58306	21	30	36.8421	52.6316	FGF1, FGFR3, FGFR4, FRS2, POLR2E, POLR2L, STAT3, ZMYM2	POLR2E, POLR2L	FGF1, FGFR3, FGFR4, FRS2, STAT3, ZMYM2
male	0.5	REACTOME_SCF_SKP2_MEDIATED_DEGRADATION_OF_P27_P21	58	0.39045	0.052448	0.39551	0.052448	0.39551	NA	NA	33	23	56.8966	39.6552	NA	NA	NA
male	5	REACTOME_HIV_TRANSCRIPTION_INITIATION	46	-0.39026	0.19899	0.57598	NA	NA	0.19899	0.57598	19	26	41.3043	56.5217	ERCC2, GTF2A2, GTF2H4, POLR2E, POLR2L, TAF1, TAF1L, TAF7	POLR2E, POLR2L	ERCC2, GTF2A2, GTF2H4, TAF1, TAF1L, TAF7
female	0.5	REACTOME_STIMULI_SENSING_CHANNELS	98	0.24623	0.51172	0.75997	0.51172	0.75997	NA	NA	38	46	38.7755	46.9388	NA	NA	NA
female	0.1	REACTOME_ANTIGEN_PRESENTATION_FOLDING_ASSEMBLY_AND_PEPTIDE_LOADING_OF_CLASS_I_MHC	19	-0.64055	0.0049601	0.17511	NA	NA	0.0049601	0.17511	5	14	26.3158	73.6842	NA	NA	NA
female	0.5	WP_4HYDROXYTAMOXIFEN_DEXAMETHASONE_AND_RETINOIC_ACIDS_REGULATION_OF_P27_EXPRESSION	18	0.37889	0.39401	0.67877	0.39401	0.67877	NA	NA	13	5	72.2222	27.7778	NA	NA	NA
female	5	REACTOME_APOPTOSIS_INDUCED_DNA_FRAGMENTATION	7	0.67425	0.15544	0.37421	0.15544	0.37421	NA	NA	4	3	57.1429	42.8571	NA	NA	NA
male	0.5	WP_FTO_OBESITY_VARIANT_MECHANISM	7	0.32567	0.86939	0.98574	0.86939	0.98574	NA	NA	3	3	42.8571	42.8571	NA	NA	NA
male	5	REACTOME_DNA_DAMAGE_BYPASS	46	0.4412	0.052619	0.29807	0.052619	0.29807	NA	NA	30	16	65.2174	34.7826	POLE, POLE3, POLK	POLE, POLE3	POLK
female	5	KEGG_AMYOTROPHIC_LATERAL_SCLEROSIS_ALS	52	0.35946	0.236	0.5685	0.236	0.5685	NA	NA	18	28	34.6154	53.8462	BAX, CHP1, CYCS, GPX1, SLC1A2, SOD1, TOMM40	BAX, CHP1, CYCS, GPX1, SOD1, TOMM40	SLC1A2
male	5	KEGG_AMYOTROPHIC_LATERAL_SCLEROSIS_ALS	52	-0.31055	0.51679	0.80345	NA	NA	0.51679	0.80345	21	26	40.3846	50	BAX, CASP3, CYCS, GPX1, MAP2K3, MAP2K6, MAP3K5, MAPK14, PPP3CC, SLC1A2, SOD1, TOMM40	BAX, CYCS, GPX1, SOD1, TOMM40	CASP3, MAP2K3, MAP2K6, MAP3K5, MAPK14, PPP3CC, SLC1A2
female	5	WP_VITAMIN_B12_METABOLISM	42	-0.62807	0.0007837	0.012741	NA	NA	0.0007837	0.012741	14	26	33.3333	61.9048	CBS, CRP, CTH, F2, F7, PLG, SERPINA3, SOD1, SOD2	SOD1, SOD2	CBS, CRP, CTH, F2, F7, PLG, SERPINA3
male	0.5	REACTOME_VITAMIN_C_ASCORBATE_METABOLISM	7	-0.49389	0.46142	0.71127	NA	NA	0.46142	0.71127	4	3	57.1429	42.8571	NA	NA	NA
female	5	WP_NANOPARTICLEMEDIATED_ACTIVATION_OF_RECEPTOR_SIGNALING	28	-0.49556	0.085742	0.43732	NA	NA	0.085742	0.43732	12	16	42.8571	57.1429	EGFR, FN1	NA	EGFR, FN1
female	0.1	BIOCARTA_PEPI_PATHWAY	6	-0.87321	0.0018612	0.17869	NA	NA	0.0018612	0.17869	1	5	16.6667	83.3333	NA	NA	NA
female	0.5	WP_KETONE_BODIES_SYNTHESIS_AND_DEGRADATION	5	0.58823	0.35122	0.57647	0.35122	0.57647	NA	NA	4	1	80	20	NA	NA	NA
female	5	REACTOME_GLYCEROPHOSPHOLIPID_CATABOLISM	7	0.56976	0.34975	0.60135	0.34975	0.60135	NA	NA	6	1	85.7143	14.2857	NA	NA	NA
female	0.1	WP_SEROTONIN_RECEPTOR_2_AND_ELKSRFGATA4_SIGNALING	19	-0.62226	0.0074402	0.18051	NA	NA	0.0074402	0.18051	7	10	36.8421	52.6316	NA	NA	NA
female	0.5	WP_PHASE_I_BIOTRANSFORMATIONS_NON_P450	8	-0.7306	0.025419	0.22527	NA	NA	0.025419	0.22527	2	6	25	75	CES1	NA	CES1
female	5	REACTOME_PLATELET_CALCIUM_HOMEOSTASIS	27	-0.50895	0.067925	0.41801	NA	NA	0.067925	0.41801	8	15	29.6296	55.5556	ITPR2	NA	ITPR2
male	0.5	REACTOME_STING_MEDIATED_INDUCTION_OF_HOST_IMMUNE_RESPONSES	13	-0.49918	0.22037	0.50174	NA	NA	0.22037	0.50174	5	8	38.4615	61.5385	NA	NA	NA
female	5	WP_TAMOXIFEN_METABOLISM	16	-0.77217	0.0007811	0.017171	NA	NA	0.0007811	0.017171	4	12	25	75	CYP1A2, CYP2D6, CYP2E1, FMO3, SULT1E1	NA	CYP1A2, CYP2D6, CYP2E1, FMO3, SULT1E1
male	0.5	WP_NEURAL_CREST_DIFFERENTIATION	92	-0.30026	0.22945	0.5944	NA	NA	0.22945	0.5944	28	48	30.4348	52.1739	FGFR3	NA	FGFR3
male	0.5	WP_MELATONIN_METABOLISM_AND_EFFECTS	34	-0.25839	0.80595	0.9154	NA	NA	0.80595	0.9154	15	17	44.1176	50	CYP1A2	NA	CYP1A2
male	0.5	WP_MAMMALIAN_DISORDER_OF_SEXUAL_DEVELOPMENT	23	0.34427	0.47597	0.81238	0.47597	0.81238	NA	NA	11	7	47.8261	30.4348	NA	NA	NA
female	0.1	KEGG_TIGHT_JUNCTION	121	-0.4266	0.00089633	0.1896	NA	NA	0.00089633	0.1896	39	77	32.2314	63.6364	NA	NA	NA
male	5	REACTOME_SCAVENGING_OF_HEME_FROM_PLASMA	34	-0.69798	0.00017443	0.0018028	NA	NA	0.00017443	0.0018028	3	23	8.82353	67.6471	AMBP, APOA1, APOL1, HP, HPR, LRP1	NA	AMBP, APOA1, APOL1, HP, HPR, LRP1
female	5	PID_ANGIOPOIETIN_RECEPTOR_PATHWAY	49	-0.60241	0.00019179	0.01738	NA	NA	0.00019179	0.01738	17	30	34.6939	61.2245	CRK, ETS1, F2, FN1, GRB7, NCK1, PLG, STAT5A	CRK	ETS1, F2, FN1, GRB7, NCK1, PLG, STAT5A
female	0.1	REACTOME_DEFECTS_OF_CONTACT_ACTIVATION_SYSTEM_CAS_AND_KALLIKREIN_KININ_SYSTEM_KKS	16	-0.64108	0.011003	0.19026	NA	NA	0.011003	0.19026	3	11	18.75	68.75	NA	NA	NA
female	0.5	REACTOME_SIGNALING_BY_FGFR1_IN_DISEASE	34	-0.60438	0.0015879	0.051218	NA	NA	0.0015879	0.051218	12	21	35.2941	61.7647	NA	NA	NA
female	5	REACTOME_CHOLINE_CATABOLISM	6	-0.54159	0.46993	0.73758	NA	NA	0.46993	0.73758	3	3	50	50	ALDH7A1, BHMT, CHDH, DMGDH	ALDH7A1, CHDH	BHMT, DMGDH
female	5	REACTOME_ANTIGEN_ACTIVATES_B_CELL_RECEPTOR_BCR_LEADING_TO_GENERATION_OF_SECOND_MESSENGERS	51	-0.31836	0.4473	0.75204	NA	NA	0.4473	0.75204	21	29	41.1765	56.8627	ITPR2, NCK1	NA	ITPR2, NCK1
female	0.5	WP_TRANSLATION_INHIBITORS_IN_CHRONICALLY_ACTIVATED_PDGFRA_CELLS	45	-0.26672	0.68074	0.83968	NA	NA	0.68074	0.83968	22	23	48.8889	51.1111	NA	NA	NA
female	0.1	REACTOME_REGULATION_OF_CHOLESTEROL_BIOSYNTHESIS_BY_SREBP_SREBF	54	-0.48401	0.0027327	0.19268	NA	NA	0.0027327	0.19268	24	30	44.4444	55.5556	NA	NA	NA
female	0.1	WP_WNT_SIGNALING_PATHWAY_AND_PLURIPOTENCY	97	-0.43986	0.00076511	0.19422	NA	NA	0.00076511	0.19422	37	56	38.1443	57.732	NA	NA	NA
male	0.1	WP_TRANSCRIPTIONAL_ACTIVATION_BY_NRF2_IN_RESPONSE_TO_PHYTOCHEMICALS	14	-0.36774	0.54379	0.84201	NA	NA	0.54379	0.84201	7	7	50	50	NA	NA	NA
male	0.1	REACTOME_DEFECTIVE_GALNT3_CAUSES_HFTC	11	-0.62353	0.059847	0.51625	NA	NA	0.059847	0.51625	2	6	18.1818	54.5455	NA	NA	NA
female	0.5	REACTOME_TP53_REGULATES_TRANSCRIPTION_OF_CELL_DEATH_GENES	40	-0.27229	0.6861	0.84236	NA	NA	0.6861	0.84236	10	27	25	67.5	NA	NA	NA
female	0.5	REACTOME_HDR_THROUGH_HOMOLOGOUS_RECOMBINATION_HRR	65	0.23636	0.73116	0.84449	0.73116	0.84449	NA	NA	26	39	40	60	NA	NA	NA
female	5	REACTOME_SIGNALING_BY_TYPE_1_INSULIN_LIKE_GROWTH_FACTOR_1_RECEPTOR_IGF1R	51	-0.42711	0.072862	0.46912	NA	NA	0.072862	0.46912	21	26	41.1765	50.9804	FGFR3, FGFR4	NA	FGFR3, FGFR4
male	0.1	KEGG_AMYOTROPHIC_LATERAL_SCLEROSIS_ALS	52	0.31268	0.30367	0.83542	0.30367	0.83542	NA	NA	22	26	42.3077	50	NA	NA	NA
female	5	REACTOME_METAL_ION_SLC_TRANSPORTERS	26	-0.37249	0.42666	0.73707	NA	NA	0.42666	0.73707	13	12	50	46.1538	SLC30A10, SLC39A14, SLC40A1, SLC41A2	SLC41A2	SLC30A10, SLC39A14, SLC40A1
female	0.5	REACTOME_PLATELET_AGGREGATION_PLUG_FORMATION	38	-0.53725	0.0040564	0.12584	NA	NA	0.0040564	0.12584	15	20	39.4737	52.6316	FN1	NA	FN1
male	0.5	REACTOME_RHOU_GTPASE_CYCLE	39	0.24007	0.85116	0.96277	0.85116	0.96277	NA	NA	18	21	46.1538	53.8462	NA	NA	NA
male	0.5	BIOCARTA_PGC1A_PATHWAY	15	-0.34472	0.63391	0.83965	NA	NA	0.63391	0.83965	8	6	53.3333	40	NA	NA	NA
male	0.5	REACTOME_TP53_REGULATES_METABOLIC_GENES	81	0.32906	0.12927	0.55518	0.12927	0.55518	NA	NA	48	33	59.2593	40.7407	GLS2, RRAGD	RRAGD	GLS2
female	0.5	REACTOME_HCMV_INFECTION	91	-0.21578	0.87551	0.90371	NA	NA	0.87551	0.90371	38	50	41.7582	54.9451	NA	NA	NA
female	0.1	REACTOME_DIGESTION_AND_ABSORPTION	19	-0.61824	0.0079717	0.19429	NA	NA	0.0079717	0.19429	5	14	26.3158	73.6842	NA	NA	NA
female	0.1	REACTOME_GLYOXYLATE_METABOLISM_AND_GLYCINE_DEGRADATION	31	-0.53979	0.0067797	0.20714	NA	NA	0.0067797	0.20714	9	21	29.0323	67.7419	NA	NA	NA
male	5	REACTOME_ESTROGEN_STIMULATED_SIGNALING_THROUGH_PRKCZ	6	0.37871	0.81328	0.9971	0.81328	0.9971	NA	NA	3	3	50	50	NA	NA	NA
male	0.1	REACTOME_MAPK_TARGETS_NUCLEAR_EVENTS_MEDIATED_BY_MAP_KINASES	30	-0.44979	0.073547	0.54814	NA	NA	0.073547	0.54814	10	20	33.3333	66.6667	NA	NA	NA
female	0.5	WP_NONCLASSICAL_ROLE_OF_VITAMIN_D	8	-0.33389	0.83487	0.95596	NA	NA	0.83487	0.95596	3	4	37.5	50	NA	NA	NA
female	0.5	WP_PURINE_METABOLISM_AND_RELATED_DISORDERS	22	0.28157	0.74842	0.88154	0.74842	0.88154	NA	NA	8	14	36.3636	63.6364	NA	NA	NA
female	0.5	BIOCARTA_NOTCH_PATHWAY	6	-0.28484	0.95313	0.99389	NA	NA	0.95313	0.99389	2	4	33.3333	66.6667	NA	NA	NA
male	5	REACTOME_PLASMA_LIPOPROTEIN_CLEARANCE	33	-0.42612	0.19212	0.55947	NA	NA	0.19212	0.55947	16	16	48.4848	48.4848	APOA1, CES3, HDLBP, LIPC, NCEH1, SCARB1, SOAT1, VLDLR	NCEH1, VLDLR	APOA1, CES3, HDLBP, LIPC, SCARB1, SOAT1
female	0.1	REACTOME_TRAF3_DEPENDENT_IRF_ACTIVATION_PATHWAY	13	-0.67168	0.013466	0.21013	NA	NA	0.013466	0.21013	3	10	23.0769	76.9231	NA	NA	NA
female	5	REACTOME_REGULATION_OF_PYRUVATE_DEHYDROGENASE_PDH_COMPLEX	16	-0.3929	0.50498	0.787	NA	NA	0.50498	0.787	11	5	68.75	31.25	DLAT, PDK4, PDPR, RXRA	DLAT, PDK4	PDPR, RXRA
female	5	REACTOME_DEFECTIVE_FACTOR_IX_CAUSES_HEMOPHILIA_B	9	-0.88744	0.00019554	0.017587	NA	NA	0.00019554	0.017587	2	5	22.2222	55.5556	F10, F11, F9, GGCX	NA	F10, F11, F9, GGCX
female	0.5	WP_NANOMATERIAL_INDUCED_APOPTOSIS	20	0.46136	0.13421	0.37776	0.13421	0.37776	NA	NA	9	11	45	55	NA	NA	NA
female	5	PID_HIF1A_PATHWAY	17	0.62656	0.030597	0.14325	0.030597	0.14325	NA	NA	11	6	64.7059	35.2941	COPS5, HSP90AA1, RACK1	COPS5, HSP90AA1, RACK1	NA
female	0.5	BIOCARTA_IL7_PATHWAY	16	-0.73332	0.0012496	0.052181	NA	NA	0.0012496	0.052181	3	12	18.75	75	NA	NA	NA
male	5	WP_LIVER_X_RECEPTOR_PATHWAY	9	0.47618	0.45624	0.75682	0.45624	0.75682	NA	NA	5	4	55.5556	44.4444	FASN, RXRA, SCD	FASN, SCD	RXRA
female	5	WP_HAIR_FOLLICLE_DEVELOPMENT_CYTODIFFERENTIATION_PART_3_OF_3	78	-0.23504	0.86045	0.90759	NA	NA	0.86045	0.90759	32	35	41.0256	44.8718	EGFR, IGFBP5	NA	EGFR, IGFBP5
male	0.1	REACTOME_RHO_GTPASES_ACTIVATE_RHOTEKIN_AND_RHOPHILINS	9	-0.44129	0.47941	0.79263	NA	NA	0.47941	0.79263	2	6	22.2222	66.6667	NA	NA	NA
male	0.1	SA_REG_CASCADE_OF_CYCLIN_EXPR	11	0.34253	0.69973	0.94773	0.69973	0.94773	NA	NA	7	4	63.6364	36.3636	NA	NA	NA
male	5	REACTOME_APOPTOTIC_CLEAVAGE_OF_CELLULAR_PROTEINS	37	-0.47369	0.069665	0.39451	NA	NA	0.069665	0.39451	16	20	43.2432	54.0541	CASP3, CTNNB1, DSG1, MAPT	NA	CASP3, CTNNB1, DSG1, MAPT
female	0.5	KEGG_AMYOTROPHIC_LATERAL_SCLEROSIS_ALS	52	0.30706	0.32648	0.64875	0.32648	0.64875	NA	NA	23	26	44.2308	50	NA	NA	NA
female	5	REACTOME_SIGNALING_BY_NOTCH3	48	-0.34033	0.35413	0.70547	NA	NA	0.35413	0.70547	18	29	37.5	60.4167	EGFR, STAT1, UBA52, YBX1	STAT1, UBA52, YBX1	EGFR
male	0.5	KEGG_AMYOTROPHIC_LATERAL_SCLEROSIS_ALS	52	-0.3714	0.11978	0.47241	NA	NA	0.11978	0.47241	20	28	38.4615	53.8462	APAF1, RAC1, SLC1A2	NA	APAF1, RAC1, SLC1A2
male	5	WP_MECHANOREGULATION_AND_PATHOLOGY_OF_YAPTAZ_VIA_HIPPO_AND_NONHIPPO_MECHANISMS	46	0.27817	0.67697	0.92249	0.67697	0.92249	NA	NA	23	22	50	47.8261	ACTA2, BUB1B-PAK6, CTNNB1, MAP4K4, PAK1, STK3	BUB1B-PAK6, MAP4K4, PAK1, STK3	ACTA2, CTNNB1
female	0.5	REACTOME_GAMMA_CARBOXYLATION_TRANSPORT_AND_AMINO_TERMINAL_CLEAVAGE_OF_PROTEINS	10	-0.5934	0.12459	0.40077	NA	NA	0.12459	0.40077	3	7	30	70	NA	NA	NA
male	5	KEGG_ANTIGEN_PROCESSING_AND_PRESENTATION	68	0.21556	0.95893	0.99685	0.95893	0.99685	NA	NA	27	40	39.7059	58.8235	HLA-E, HSP90AB1, KLRD1, NFYB, PSME1	HLA-E, HSP90AB1, NFYB, PSME1	KLRD1
female	0.1	WP_MTHFR_DEFICIENCY	24	-0.57163	0.0080903	0.21028	NA	NA	0.0080903	0.21028	8	15	33.3333	62.5	NA	NA	NA
female	0.5	WP_TGFBETA_RECEPTOR_SIGNALING	52	-0.34398	0.20524	0.59112	NA	NA	0.20524	0.59112	20	29	38.4615	55.7692	NA	NA	NA
male	0.1	REACTOME_RUNX1_INTERACTS_WITH_CO_FACTORS_WHOSE_PRECISE_EFFECT_ON_RUNX1_TARGETS_IS_NOT_KNOWN	36	-0.23768	0.8615	0.95269	NA	NA	0.8615	0.95269	12	24	33.3333	66.6667	NA	NA	NA
male	0.1	REACTOME_MOLYBDENUM_COFACTOR_BIOSYNTHESIS	6	0.57009	0.33514	0.7707	0.33514	0.7707	NA	NA	3	3	50	50	NA	NA	NA
female	0.5	WP_PHOTODYNAMIC_THERAPYINDUCED_NFKB_SURVIVAL_SIGNALING	32	-0.25012	0.8464	0.92841	NA	NA	0.8464	0.92841	11	20	34.375	62.5	NA	NA	NA
male	0.1	REACTOME_NRCAM_INTERACTIONS	7	-0.51953	0.38883	0.72273	NA	NA	0.38883	0.72273	4	3	57.1429	42.8571	NA	NA	NA
male	5	REACTOME_VITAMIN_C_ASCORBATE_METABOLISM	7	-0.41825	0.71236	0.9251	NA	NA	0.71236	0.9251	3	4	42.8571	57.1429	CYB5A	NA	CYB5A
female	0.5	BIOCARTA_ETS_PATHWAY	17	-0.58406	0.034489	0.25585	NA	NA	0.034489	0.25585	6	11	35.2941	64.7059	NA	NA	NA
male	5	WP_GENES_ASSOCIATED_WITH_THE_DEVELOPMENT_OF_RHEUMATOID_ARTHRITIS	17	-0.56779	0.08777	0.38015	NA	NA	0.08777	0.38015	3	13	17.6471	76.4706	CD40	NA	CD40
female	0.5	PID_INTEGRIN_A9B1_PATHWAY	24	-0.44763	0.14099	0.46785	NA	NA	0.14099	0.46785	9	14	37.5	58.3333	FN1	NA	FN1
female	0.5	WP_CANONICAL_AND_NONCANONICAL_TGFB_SIGNALING	17	0.25891	0.8806	0.95685	0.8806	0.95685	NA	NA	9	7	52.9412	41.1765	NA	NA	NA
female	5	BIOCARTA_VITCB_PATHWAY	10	0.57689	0.21353	0.45084	0.21353	0.45084	NA	NA	5	5	50	50	COL4A1, SLC23A2	COL4A1, SLC23A2	NA
male	0.1	WP_MFAP5_EFFECT_ON_PERMEABILITY_AND_MOTILITY_OF_ENDOTHELIAL_CELLS_VIA_CYTOSKELETON_REARRANGEMENT	18	-0.30463	0.71011	0.91728	NA	NA	0.71011	0.91728	7	10	38.8889	55.5556	NA	NA	NA
female	5	PID_FRA_PATHWAY	32	0.30923	0.63047	0.84673	0.63047	0.84673	NA	NA	17	15	53.125	46.875	ATF4, CCND1, SP1	CCND1	ATF4, SP1
male	0.1	WP_ANTIVIRAL_AND_ANTIINFLAMMATORY_EFFECTS_OF_NRF2_ON_SARSCOV2_PATHWAY	28	-0.25951	0.8159	0.94051	NA	NA	0.8159	0.94051	13	13	46.4286	46.4286	NA	NA	NA
male	0.1	PID_HIF1_TFPATHWAY	60	-0.46267	0.0025106	0.43312	NA	NA	0.0025106	0.43312	23	35	38.3333	58.3333	NA	NA	NA
male	0.5	WP_WHITE_FAT_CELL_DIFFERENTIATION	32	-0.26102	0.80264	0.91865	NA	NA	0.80264	0.91865	13	19	40.625	59.375	NA	NA	NA
male	0.1	REACTOME_HYALURONAN_UPTAKE_AND_DEGRADATION	12	0.42339	0.40844	0.87035	0.40844	0.87035	NA	NA	7	5	58.3333	41.6667	NA	NA	NA
male	5	REACTOME_CDC42_GTPASE_CYCLE	148	-0.20301	0.98457	0.96309	NA	NA	0.98457	0.96309	67	74	45.2703	50	ARHGAP42, ARHGEF11, CDC42EP5, FGD3, NGEF, PAK1, PLEKHG2, SHKBP1, STARD13, VAMP3	CDC42EP5, PAK1, SHKBP1	ARHGAP42, ARHGEF11, FGD3, NGEF, PLEKHG2, STARD13, VAMP3
male	0.1	REACTOME_PHASE_2_PLATEAU_PHASE	13	0.35651	0.61034	0.92097	0.61034	0.92097	NA	NA	5	7	38.4615	53.8462	NA	NA	NA
male	0.5	REACTOME_TP53_REGULATES_TRANSCRIPTION_OF_CELL_CYCLE_GENES	48	-0.28628	0.54637	0.76854	NA	NA	0.54637	0.76854	26	20	54.1667	41.6667	NA	NA	NA
female	0.1	KEGG_TYROSINE_METABOLISM	41	-0.50928	0.0061157	0.2121	NA	NA	0.0061157	0.2121	12	28	29.2683	68.2927	NA	NA	NA
male	0.5	KEGG_ANTIGEN_PROCESSING_AND_PRESENTATION	68	0.24489	0.71032	0.91856	0.71032	0.91856	NA	NA	21	40	30.8824	58.8235	NA	NA	NA
male	5	REACTOME_CREB3_FACTORS_ACTIVATE_GENES	9	0.4093	0.62914	0.93415	0.62914	0.93415	NA	NA	6	3	66.6667	33.3333	CREB3L2, CREB3L3	CREB3L3	CREB3L2
female	5	REACTOME_METABOLISM_OF_INGESTED_SEMET_SEC_MESEC_INTO_H2SE	8	-0.91771	0.00039208	0.018042	NA	NA	0.00039208	0.018042	0	8	0	100	CBS, CTH, GNMT	NA	CBS, CTH, GNMT
male	5	BIOCARTA_LECTIN_PATHWAY	12	-0.87218	0.00018255	0.0034385	NA	NA	0.00018255	0.0034385	1	11	8.33333	91.6667	C2, C4A, C4B, C5, C6, C8A, C9, MASP1	NA	C2, C4A, C4B, C5, C6, C8A, C9, MASP1
female	0.5	PID_HNF3B_PATHWAY	44	0.38913	0.08921	0.36098	0.08921	0.36098	NA	NA	22	20	50	45.4545	ACADVL	ACADVL	NA
female	5	BIOCARTA_STATHMIN_PATHWAY	19	0.31441	0.73269	0.90077	0.73269	0.90077	NA	NA	10	8	52.6316	42.1053	NA	NA	NA
male	5	PID_PS1_PATHWAY	41	-0.36553	0.32327	0.66367	NA	NA	0.32327	0.66367	15	24	36.5854	58.5366	CCND1, CTNNB1, DLL1, DVL1, TLE1	CCND1	CTNNB1, DLL1, DVL1, TLE1
female	5	REACTOME_RUNX1_REGULATES_TRANSCRIPTION_OF_GENES_INVOLVED_IN_INTERLEUKIN_SIGNALING	5	-0.67358	0.24912	0.56893	NA	NA	0.24912	0.56893	3	1	60	20	CBFB, LIFR	CBFB	LIFR
male	5	REACTOME_INTERLEUKIN_20_FAMILY_SIGNALING	21	-0.47335	0.20011	0.53954	NA	NA	0.20011	0.53954	5	15	23.8095	71.4286	STAT3	NA	STAT3
male	5	REACTOME_ORGANELLE_BIOGENESIS_AND_MAINTENANCE	272	0.3136	0.016561	0.4284	0.016561	0.4284	NA	NA	145	119	53.3088	43.75	ACSS2, ALAS1, ARL13B, ATP5F1A, ATP5F1B, ATP5F1D, ATP5MC3, ATP5MG, CCT2, CCT4, CEP63, CHCHD3, CHD9, CYCS, ESRRA, GABPA, GLUD1, GLUD2, HAUS4, IDH2, IFT140, IFT43, IFT46, IFT57, KIF3A, MAPK14, MAPRE1, MARK4, MT-ATP8, MTERF1, NCOA1, PLK4, POLRMT, PRKAA2, RXRA, TGS1, TMEM67, TTC30A, TTC30B, TUBB, TUBB6, YWHAG	ACSS2, ATP5F1A, ATP5F1B, ATP5F1D, ATP5MC3, ATP5MG, CCT2, CCT4, CEP63, CHCHD3, CYCS, HAUS4, IDH2, IFT46, IFT57, KIF3A, MAPRE1, MT-ATP8, PLK4, PRKAA2, TTC30A, TTC30B, TUBB, TUBB6, YWHAG	ALAS1, ARL13B, CHD9, ESRRA, GABPA, GLUD1, GLUD2, IFT140, IFT43, MAPK14, MARK4, MTERF1, NCOA1, POLRMT, RXRA, TGS1, TMEM67
male	5	REACTOME_TOLL_LIKE_RECEPTOR_TLR1_TLR2_CASCADE	95	-0.25615	0.72705	0.87501	NA	NA	0.72705	0.87501	37	53	38.9474	55.7895	APP, CD36, FGB, FGG, MAP2K3, MAP2K6, MAPK14, NOD1, TLR4, VRK3	APP, CD36, VRK3	FGB, FGG, MAP2K3, MAP2K6, MAPK14, NOD1, TLR4
male	0.1	KEGG_ANTIGEN_PROCESSING_AND_PRESENTATION	68	0.31177	0.21949	0.77072	0.21949	0.77072	NA	NA	19	40	27.9412	58.8235	NA	NA	NA
male	0.1	WP_ALLOGRAFT_REJECTION	70	-0.27345	0.44766	0.77307	NA	NA	0.44766	0.77307	23	39	32.8571	55.7143	NA	NA	NA
male	0.1	REACTOME_FRS_MEDIATED_FGFR1_SIGNALING	20	0.34549	0.50418	0.89356	0.50418	0.89356	NA	NA	10	5	50	25	NA	NA	NA
female	5	PID_PDGFRB_PATHWAY	129	-0.23817	0.76726	0.8702	NA	NA	0.76726	0.8702	67	62	51.938	48.062	CRK, EPS8, LRP1, NCK1, STAT1, STAT5A, YWHAG	CRK, EPS8, STAT1, YWHAG	LRP1, NCK1, STAT5A
male	0.5	PID_NFKAPPAB_CANONICAL_PATHWAY	21	-0.47722	0.12086	0.42367	NA	NA	0.12086	0.42367	8	13	38.0952	61.9048	NA	NA	NA
female	5	BIOCARTA_ERYTH_PATHWAY	12	0.36173	0.69293	0.89287	0.69293	0.89287	NA	NA	5	4	41.6667	33.3333	NA	NA	NA
male	0.5	WP_METABOLIC_PATHWAY_OF_LDL_HDL_AND_TG_INCLUDING_DISEASES	14	0.48867	0.20966	0.54056	0.20966	0.54056	NA	NA	8	6	57.1429	42.8571	NA	NA	NA
female	0.5	REACTOME_RUNX2_REGULATES_GENES_INVOLVED_IN_CELL_MIGRATION	8	-0.53522	0.31407	0.59752	NA	NA	0.31407	0.59752	2	6	25	75	NA	NA	NA
male	5	REACTOME_BBSOME_MEDIATED_CARGO_TARGETING_TO_CILIUM	21	0.57551	0.0396	0.17492	0.0396	0.17492	NA	NA	16	5	76.1905	23.8095	CCT2, CCT4	CCT2, CCT4	NA
male	0.5	PID_GLYPICAN_1PATHWAY	27	-0.3329	0.4732	0.73635	NA	NA	0.4732	0.73635	11	14	40.7407	51.8519	NA	NA	NA
male	0.5	WP_INTERLEUKIN1_INDUCED_ACTIVATION_OF_NFKB	10	-0.61927	0.091206	0.36527	NA	NA	0.091206	0.36527	5	5	50	50	NA	NA	NA
female	5	KEGG_ARGININE_AND_PROLINE_METABOLISM	54	-0.58908	0.00038536	0.021696	NA	NA	0.00038536	0.021696	13	40	24.0741	74.0741	ACY1, AGMAT, ALDH1B1, ALDH3A2, ALDH7A1, ASL, ASS1, GLS2, GLUD1, GLUD2, GOT1, GOT2, OAT, OTC, PRODH	ALDH3A2, ALDH7A1, GOT2	ACY1, AGMAT, ALDH1B1, ASL, ASS1, GLS2, GLUD1, GLUD2, GOT1, OAT, OTC, PRODH
male	0.5	REACTOME_TP53_REGULATES_TRANSCRIPTION_OF_DEATH_RECEPTORS_AND_LIGANDS	11	-0.52065	0.22271	0.50154	NA	NA	0.22271	0.50154	6	5	54.5455	45.4545	NA	NA	NA
female	0.1	REACTOME_DEGRADATION_OF_CYSTEINE_AND_HOMOCYSTEINE	14	-0.65562	0.013448	0.21226	NA	NA	0.013448	0.21226	3	11	21.4286	78.5714	NA	NA	NA
female	0.1	REACTOME_GRB7_EVENTS_IN_ERBB2_SIGNALING	5	-0.87641	0.0065777	0.21846	NA	NA	0.0065777	0.21846	2	3	40	60	NA	NA	NA
male	0.1	WP_NAD_METABOLISM	14	-0.50534	0.1604	0.60165	NA	NA	0.1604	0.60165	7	7	50	50	NA	NA	NA
male	5	WP_CONGENITAL_GENERALIZED_LIPODYSTROPHY_CGL	18	-0.47875	0.23882	0.58384	NA	NA	0.23882	0.58384	4	14	22.2222	77.7778	DGAT2, GPAT3, LPIN1	GPAT3	DGAT2, LPIN1
male	5	REACTOME_SYNAPTIC_ADHESION_LIKE_MOLECULES	20	-0.55434	0.07083	0.34774	NA	NA	0.07083	0.34774	5	11	25	55	DLG1, DLG3, PTPRD, PTPRF, RTN3	NA	DLG1, DLG3, PTPRD, PTPRF, RTN3
female	5	REACTOME_TRANSCRIPTION_OF_E2F_TARGETS_UNDER_NEGATIVE_CONTROL_BY_P107_RBL1_AND_P130_RBL2_IN_COMPLEX_WITH_HDAC1	16	0.28602	0.857	0.95583	0.857	0.95583	NA	NA	5	10	31.25	62.5	NA	NA	NA
male	5	BIOCARTA_AKAP13_PATHWAY	10	-0.30692	0.89583	0.9835	NA	NA	0.89583	0.9835	4	6	40	60	NA	NA	NA
female	0.5	REACTOME_IRS_MEDIATED_SIGNALLING	45	-0.42022	0.062107	0.37169	NA	NA	0.062107	0.37169	19	23	42.2222	51.1111	FGFR3	NA	FGFR3
female	0.5	PID_S1P_META_PATHWAY	18	0.28412	0.78602	0.90691	0.78602	0.90691	NA	NA	7	11	38.8889	61.1111	NA	NA	NA
female	5	BIOCARTA_EGFR_SMRTE_PATHWAY	11	-0.64711	0.078244	0.39383	NA	NA	0.078244	0.39383	5	6	45.4545	54.5455	EGFR, RXRA	NA	EGFR, RXRA
female	0.1	WP_INTEGRATED_CANCER_PATHWAY	44	-0.49768	0.0055195	0.21908	NA	NA	0.0055195	0.21908	12	32	27.2727	72.7273	NA	NA	NA
male	0.5	BIOCARTA_P53_PATHWAY	16	-0.50992	0.12931	0.42465	NA	NA	0.12931	0.42465	5	11	31.25	68.75	APAF1, RB1	RB1	APAF1
female	0.5	BIOCARTA_GATA3_PATHWAY	12	0.48765	0.24451	0.48232	0.24451	0.48232	NA	NA	7	4	58.3333	33.3333	NA	NA	NA
male	0.5	BIOCARTA_TGFB_PATHWAY	19	-0.27484	0.85145	0.94584	NA	NA	0.85145	0.94584	8	10	42.1053	52.6316	NA	NA	NA
female	0.5	PID_CMYB_PATHWAY	80	-0.39521	0.021395	0.3269	NA	NA	0.021395	0.3269	29	45	36.25	56.25	LECT2	NA	LECT2
female	0.5	REACTOME_THROMBIN_SIGNALLING_THROUGH_PROTEINASE_ACTIVATED_RECEPTORS_PARS	29	-0.22204	0.94262	0.97632	NA	NA	0.94262	0.97632	10	17	34.4828	58.6207	NA	NA	NA
male	0.1	PID_VEGFR1_2_PATHWAY	69	-0.26856	0.49271	0.8026	NA	NA	0.49271	0.8026	27	42	39.1304	60.8696	NA	NA	NA
male	0.1	REACTOME_INTERLEUKIN_35_SIGNALLING	12	-0.48605	0.2377	0.65764	NA	NA	0.2377	0.65764	6	5	50	41.6667	NA	NA	NA
male	0.1	REACTOME_INTESTINAL_ABSORPTION	5	0.74013	0.095434	0.47056	0.095434	0.47056	NA	NA	3	2	60	40	NA	NA	NA
male	0.5	PID_HIF1A_PATHWAY	17	0.28972	0.80571	0.96428	0.80571	0.96428	NA	NA	9	7	52.9412	41.1765	NA	NA	NA
male	0.5	WP_ACQUIRED_PARTIAL_LIPODYSTROPHY_BARRAQUERSIMONS_SYNDROME	10	-0.61427	0.09948	0.36997	NA	NA	0.09948	0.36997	3	7	30	70	NA	NA	NA
female	5	BIOCARTA_MITR_PATHWAY	5	0.49088	0.61616	0.84466	0.61616	0.84466	NA	NA	1	2	20	40	NA	NA	NA
female	0.1	WP_PENTOSE_PHOSPHATE_METABOLISM	7	-0.79524	0.01066	0.21928	NA	NA	0.01066	0.21928	2	5	28.5714	71.4286	NA	NA	NA
female	5	REACTOME_INTERLEUKIN_6_FAMILY_SIGNALING	23	-0.52502	0.075227	0.41984	NA	NA	0.075227	0.41984	10	12	43.4783	52.1739	LIFR, STAT1	STAT1	LIFR
male	0.1	REACTOME_ACTIVATION_OF_AMPK_DOWNSTREAM_OF_NMDARS	23	0.37049	0.33354	0.8371	0.33354	0.8371	NA	NA	12	8	52.1739	34.7826	NA	NA	NA
male	0.5	REACTOME_INTRINSIC_PATHWAY_FOR_APOPTOSIS	51	-0.40333	0.062336	0.39473	NA	NA	0.062336	0.39473	22	28	43.1373	54.902	APAF1, NMT1	NMT1	APAF1
female	0.1	REACTOME_RA_BIOSYNTHESIS_PATHWAY	21	-0.58892	0.014691	0.22177	NA	NA	0.014691	0.22177	4	14	19.0476	66.6667	NA	NA	NA
female	5	REACTOME_ACTIVATION_OF_ATR_IN_RESPONSE_TO_REPLICATION_STRESS	37	0.39962	0.21435	0.52311	0.21435	0.52311	NA	NA	24	13	64.8649	35.1351	NA	NA	NA
male	5	REACTOME_RUNX2_REGULATES_CHONDROCYTE_MATURATION	5	0.36554	0.86389	0.99572	0.86389	0.99572	NA	NA	2	2	40	40	NA	NA	NA
male	0.1	REACTOME_VIRAL_MESSENGER_RNA_SYNTHESIS	43	0.21588	0.93409	0.98204	0.93409	0.98204	NA	NA	24	18	55.814	41.8605	NA	NA	NA
male	0.1	WP_NRF2_PATHWAY	133	0.26086	0.30326	0.84863	0.30326	0.84863	NA	NA	56	66	42.1053	49.6241	NA	NA	NA
female	0.5	REACTOME_DISORDERS_OF_TRANSMEMBRANE_TRANSPORTERS	173	0.35204	0.0013824	0.16795	0.0013824	0.16795	NA	NA	90	73	52.0231	42.1965	NA	NA	NA
male	5	REACTOME_REGULATION_OF_INSULIN_LIKE_GROWTH_FACTOR_IGF_TRANSPORT_AND_UPTAKE_BY_INSULIN_LIKE_GROWTH_FACTOR_BINDING_PROTEINS_IGFBPS	117	-0.55278	0.00016173	0.0036194	NA	NA	0.00016173	0.0036194	33	71	28.2051	60.6838	AHSG, APOA1, APOA5, APOL1, APP, C4A, CP, CTSG, F2, F5, FGG, FN1, GAS6, IGFALS, IGFBP4, ITIH2, KNG1, LAMC1, MFGE8, PDIA6, PLG, SDC2, SERPINA1, SERPINA10, SERPINC1, SERPIND1, TF, TIMP1	APP, LAMC1, MFGE8, TIMP1	AHSG, APOA1, APOA5, APOL1, C4A, CP, CTSG, F2, F5, FGG, FN1, GAS6, IGFALS, IGFBP4, ITIH2, KNG1, PDIA6, PLG, SDC2, SERPINA1, SERPINA10, SERPINC1, SERPIND1, TF
female	5	REACTOME_SIGNAL_AMPLIFICATION	30	0.2839	0.77286	0.90463	0.77286	0.90463	NA	NA	17	11	56.6667	36.6667	NA	NA	NA
male	5	REACTOME_METHYLATION	14	-0.58852	0.098082	0.3862	NA	NA	0.098082	0.3862	6	8	42.8571	57.1429	CYP1A2, MAT1A	NA	CYP1A2, MAT1A
female	5	BIOCARTA_TERT_PATHWAY	8	0.33358	0.84962	0.96392	0.84962	0.96392	NA	NA	6	2	75	25	SP1	NA	SP1
male	5	WP_SMALL_CELL_LUNG_CANCER	92	0.30203	0.28013	0.67743	0.28013	0.67743	NA	NA	49	39	53.2609	42.3913	BAX, CASP3, CCND1, CDK2, COL4A1, COL4A2, CYCS, E2F1, FN1, LAMC1, PIK3R3, POLK, RB1, RXRA	BAX, CCND1, COL4A1, COL4A2, CYCS, E2F1, LAMC1, RB1	CASP3, CDK2, FN1, PIK3R3, POLK, RXRA
female	5	REACTOME_ACTIVATION_OF_ANTERIOR_HOX_GENES_IN_HINDBRAIN_DEVELOPMENT_DURING_EARLY_EMBRYOGENESIS	62	-0.30226	0.46577	0.76529	NA	NA	0.46577	0.76529	28	31	45.1613	50	POLR2L, RXRA	POLR2L	RXRA
male	5	REACTOME_ASPARTATE_AND_ASPARAGINE_METABOLISM	11	-0.58941	0.16062	0.47306	NA	NA	0.16062	0.47306	4	5	36.3636	45.4545	SLC25A13	NA	SLC25A13
female	5	REACTOME_NEDDYLATION	228	0.37242	0.0012389	0.2234	0.0012389	0.2234	NA	NA	124	96	54.386	42.1053	COPS5, FBXL20, FBXO11, FBXO22, PSMB3, PSMB5, PSMB6, PSMD2, PSMD4, PSMD8, PSME1, PSME2, UBA52, UCHL3, WSB1	COPS5, PSMB3, PSMB5, PSMB6, PSMD2, PSMD4, PSMD8, PSME1, PSME2, UBA52, UCHL3	FBXL20, FBXO11, FBXO22, WSB1
female	5	REACTOME_INTERLEUKIN_21_SIGNALING	10	-0.54527	0.27876	0.6161	NA	NA	0.27876	0.6161	3	7	30	70	STAT1, STAT5A	STAT1	STAT5A
female	0.5	REACTOME_ORGANIC_ANION_TRANSPORTERS	10	0.56601	0.15422	0.35453	0.15422	0.35453	NA	NA	2	5	20	50	NA	NA	NA
male	0.5	BIOCARTA_IL1R_PATHWAY	31	-0.44998	0.074843	0.39709	NA	NA	0.074843	0.39709	12	18	38.7097	58.0645	MAP3K14	NA	MAP3K14
male	0.5	REACTOME_RAC1_GTPASE_CYCLE	179	-0.34049	0.0097622	0.36751	NA	NA	0.0097622	0.36751	74	100	41.3408	55.8659	RAC1, TIAM1	NA	RAC1, TIAM1
male	0.5	REACTOME_VISUAL_PHOTOTRANSDUCTION	90	-0.25481	0.55772	0.7656	NA	NA	0.55772	0.7656	36	41	40	45.5556	NMT1, RDH5, RETSAT	NMT1, RETSAT	RDH5
male	5	BIOCARTA_FAS_PATHWAY	29	-0.25883	0.90156	0.96799	NA	NA	0.90156	0.96799	14	14	48.2759	48.2759	CASP3, CFLAR, FAS, PAK1, RB1	FAS, PAK1, RB1	CASP3, CFLAR
male	0.5	BIOCARTA_RELA_PATHWAY	15	-0.50178	0.17548	0.46826	NA	NA	0.17548	0.46826	3	12	20	80	NA	NA	NA
female	0.5	PID_ER_NONGENOMIC_PATHWAY	37	-0.5265	0.0086649	0.1678	NA	NA	0.0086649	0.1678	11	24	29.7297	64.8649	NA	NA	NA
female	5	REACTOME_RRNA_PROCESSING_IN_THE_MITOCHONDRION	8	-0.31447	0.88532	0.97572	NA	NA	0.88532	0.97572	4	4	50	50	NA	NA	NA
female	0.5	WP_MIRNAS_INVOLVEMENT_IN_THE_IMMUNE_RESPONSE_IN_SEPSIS	35	-0.22132	0.93322	0.96669	NA	NA	0.93322	0.96669	16	17	45.7143	48.5714	NA	NA	NA
female	0.5	REACTOME_ERYTHROCYTES_TAKE_UP_OXYGEN_AND_RELEASE_CARBON_DIOXIDE	8	0.40303	0.61884	0.83207	0.61884	0.83207	NA	NA	6	2	75	25	NA	NA	NA
male	0.5	WP_NUCLEAR_RECEPTORS	36	-0.25459	0.80288	0.91509	NA	NA	0.80288	0.91509	18	17	50	47.2222	THRA	NA	THRA
male	5	PID_P38_MKK3_6PATHWAY	26	-0.33508	0.59813	0.8578	NA	NA	0.59813	0.8578	11	14	42.3077	53.8462	MAP2K3, MAP2K6, MAP3K5, MAPK14, TXN	TXN	MAP2K3, MAP2K6, MAP3K5, MAPK14
male	5	REACTOME_HIV_INFECTION	217	0.34508	0.0073142	0.31226	0.0073142	0.31226	NA	NA	129	87	59.447	40.0922	CCR5, ERCC2, FEN1, FURIN, GTF2A2, GTF2H4, KPNA1, NMT1, NUP35, PACS1, POLR2E, POLR2L, PSMB5, PSMB6, PSMC4, PSMD12, PSMD4, PSMD5, PSMD8, PSME1, PSMF1, SLC25A4, SLC25A5, SUPT4H1, TAF1, TAF1L, TAF7	NMT1, POLR2E, POLR2L, PSMB5, PSMB6, PSMC4, PSMD12, PSMD4, PSMD5, PSMD8, PSME1, PSMF1, SLC25A4, SLC25A5, SUPT4H1	CCR5, ERCC2, FEN1, FURIN, GTF2A2, GTF2H4, KPNA1, NUP35, PACS1, TAF1, TAF1L, TAF7
female	5	REACTOME_PROLACTIN_RECEPTOR_SIGNALING	14	-0.78648	0.0017258	0.024009	NA	NA	0.0017258	0.024009	2	12	14.2857	85.7143	GHR, PRLR, STAT5A	NA	GHR, PRLR, STAT5A
female	0.5	WP_S1P_RECEPTOR_SIGNAL_TRANSDUCTION	25	-0.48436	0.074166	0.34693	NA	NA	0.074166	0.34693	9	15	36	60	NA	NA	NA
male	5	REACTOME_G_ALPHA_Z_SIGNALLING_EVENTS	45	0.42881	0.077442	0.35436	0.077442	0.35436	NA	NA	30	13	66.6667	28.8889	ADCY9, GNAI1, GNB1, GNG2, PRKCE, RGS16	GNAI1, GNB1, GNG2	ADCY9, PRKCE, RGS16
female	0.1	BIOCARTA_CLASSIC_PATHWAY	14	-0.64623	0.015779	0.23997	NA	NA	0.015779	0.23997	3	11	21.4286	78.5714	NA	NA	NA
female	0.1	REACTOME_APOPTOTIC_CLEAVAGE_OF_CELLULAR_PROTEINS	37	-0.50616	0.010984	0.27738	NA	NA	0.010984	0.27738	13	24	35.1351	64.8649	NA	NA	NA
female	5	WP_BILE_ACIDS_SYNTHESIS_AND_ENTEROHEPATIC_CIRCULATION	12	-0.59382	0.13564	0.46975	NA	NA	0.13564	0.46975	6	6	50	50	ABCG8, FGFR4, SLC10A1, SLC10A2	ABCG8	FGFR4, SLC10A1, SLC10A2
male	0.1	WP_LEUKOCYTEINTRINSIC_HIPPO_PATHWAY_FUNCTIONS	35	-0.38394	0.16453	0.65055	NA	NA	0.16453	0.65055	13	20	37.1429	57.1429	NA	NA	NA
male	5	REACTOME_DEGRADATION_OF_CYSTEINE_AND_HOMOCYSTEINE	14	-0.57404	0.12034	0.41427	NA	NA	0.12034	0.41427	5	8	35.7143	57.1429	CDO1, CTH, SLC25A10, SQOR, TSTD1	SLC25A10	CDO1, CTH, SQOR, TSTD1
male	0.5	WP_APOPTOSIS	81	-0.36976	0.049258	0.39975	NA	NA	0.049258	0.39975	25	52	30.8642	64.1975	APAF1, CASP6	NA	APAF1, CASP6
female	5	PID_HIV_NEF_PATHWAY	35	0.31779	0.56486	0.81871	0.56486	0.81871	NA	NA	13	20	37.1429	57.1429	CYCS, FAS, NFKBIA	CYCS, FAS, NFKBIA	NA
female	0.1	REACTOME_FORMATION_OF_ATP_BY_CHEMIOSMOTIC_COUPLING	14	-0.63937	0.018827	0.2797	NA	NA	0.018827	0.2797	6	8	42.8571	57.1429	NA	NA	NA
male	5	REACTOME_DISEASES_OF_PROGRAMMED_CELL_DEATH	42	0.32278	0.45247	0.77646	0.45247	0.77646	NA	NA	18	23	42.8571	54.7619	APP, CAPN2, CAPNS1, H3-3A, PRDX2, RBBP4, RIPK1, TRADD	APP, CAPN2, CAPNS1, PRDX2, TRADD	H3-3A, RBBP4, RIPK1
male	0.5	BIOCARTA_ACTINY_PATHWAY	12	-0.51878	0.21194	0.48732	NA	NA	0.21194	0.48732	2	10	16.6667	83.3333	RAC1	NA	RAC1
male	0.5	REACTOME_SIRT1_NEGATIVELY_REGULATES_RRNA_EXPRESSION	10	-0.45124	0.43929	0.70053	NA	NA	0.43929	0.70053	3	7	30	70	NA	NA	NA
male	5	NABA_COLLAGENS	38	0.43229	0.10284	0.39155	0.10284	0.39155	NA	NA	18	11	47.3684	28.9474	COL11A1, COL13A1, COL14A1, COL27A1, COL4A1, COL4A2	COL11A1, COL14A1, COL4A1, COL4A2	COL13A1, COL27A1
male	0.5	WP_NANOPARTICLE_TRIGGERED_AUTOPHAGIC_CELL_DEATH	23	0.25063	0.88831	0.98185	0.88831	0.98185	NA	NA	7	14	30.4348	60.8696	NA	NA	NA
female	5	REACTOME_DEFECTS_IN_BIOTIN_BTN_METABOLISM	8	-0.72753	0.054891	0.31387	NA	NA	0.054891	0.31387	2	6	25	75	MCCC1	NA	MCCC1
female	0.5	REACTOME_INTERLEUKIN_21_SIGNALING	10	-0.69085	0.030092	0.21836	NA	NA	0.030092	0.21836	3	7	30	70	NA	NA	NA
male	0.1	PID_HNF3B_PATHWAY	44	-0.31332	0.36314	0.74476	NA	NA	0.36314	0.74476	22	21	50	47.7273	NA	NA	NA
female	5	REACTOME_APOPTOTIC_CLEAVAGE_OF_CELLULAR_PROTEINS	37	-0.48331	0.051425	0.40188	NA	NA	0.051425	0.40188	13	24	35.1351	64.8649	ACIN1	NA	ACIN1
female	5	REACTOME_RHOJ_GTPASE_CYCLE	54	-0.26821	0.72987	0.8876	NA	NA	0.72987	0.8876	23	30	42.5926	55.5556	NA	NA	NA
male	5	REACTOME_RUNX3_REGULATES_P14_ARF	9	0.39276	0.67332	0.97048	0.67332	0.97048	NA	NA	4	5	44.4444	55.5556	CCND1, EP300	CCND1	EP300
female	0.1	WP_BIOMARKERS_FOR_UREA_CYCLE_DISORDERS	12	-0.6709	0.017319	0.28146	NA	NA	0.017319	0.28146	1	11	8.33333	91.6667	NA	NA	NA
female	5	PID_INSULIN_PATHWAY	44	-0.36484	0.28141	0.67337	NA	NA	0.28141	0.67337	18	26	40.9091	59.0909	CRK, NCK1	CRK	NCK1
male	5	WP_MAMMARY_GLAND_DEVELOPMENT_PATHWAY_PUBERTY_STAGE_2_OF_4	13	-0.45132	0.42635	0.73032	NA	NA	0.42635	0.73032	8	4	61.5385	30.7692	CCND1, ESR1, FN1, NRIP1, TIMP1	CCND1, TIMP1	ESR1, FN1, NRIP1
male	0.5	SIG_IL4RECEPTOR_IN_B_LYPHOCYTES	27	-0.5612	0.0058513	0.20309	NA	NA	0.0058513	0.20309	7	20	25.9259	74.0741	NA	NA	NA
female	0.5	REACTOME_DISEASES_OF_PROGRAMMED_CELL_DEATH	42	-0.27383	0.66086	0.82721	NA	NA	0.66086	0.82721	16	26	38.0952	61.9048	NA	NA	NA
female	0.5	PID_INSULIN_GLUCOSE_PATHWAY	26	-0.3726	0.3318	0.63986	NA	NA	0.3318	0.63986	12	14	46.1538	53.8462	NA	NA	NA
female	0.5	WP_LUNG_FIBROSIS	52	-0.38805	0.082343	0.43603	NA	NA	0.082343	0.43603	21	23	40.3846	44.2308	NA	NA	NA
male	0.5	WP_BIOMARKERS_FOR_PYRIMIDINE_METABOLISM_DISORDERS	15	-0.46817	0.24674	0.53553	NA	NA	0.24674	0.53553	5	10	33.3333	66.6667	DPYD	NA	DPYD
male	0.5	WP_SCFA_AND_SKELETAL_MUSCLE_SUBSTRATE_METABOLISM	5	-0.56253	0.45688	0.68109	NA	NA	0.45688	0.68109	2	1	40	20	NA	NA	NA
male	5	REACTOME_REGULATION_OF_GENE_EXPRESSION_IN_BETA_CELLS	19	-0.58119	0.051796	0.30726	NA	NA	0.051796	0.30726	7	11	36.8421	57.8947	FOXA3, FOXO1, PKLR, SLC2A2	NA	FOXA3, FOXO1, PKLR, SLC2A2
female	0.5	REACTOME_HCMV_LATE_EVENTS	52	-0.21476	0.93199	0.9513	NA	NA	0.93199	0.9513	21	30	40.3846	57.6923	NA	NA	NA
female	5	WP_NANOMATERIAL_INDUCED_APOPTOSIS	20	0.49592	0.16218	0.42098	0.16218	0.42098	NA	NA	10	10	50	50	BAX, CYCS, FAS	BAX, CYCS, FAS	NA
male	0.5	WP_PROSTAGLANDIN_SYNTHESIS_AND_REGULATION	40	0.35108	0.24789	0.62855	0.24789	0.62855	NA	NA	22	13	55	32.5	ABCC4	ABCC4	NA
female	5	REACTOME_RESOLUTION_OF_ABASIC_SITES_AP_SITES	36	0.42076	0.15632	0.4557	0.15632	0.4557	NA	NA	24	12	66.6667	33.3333	POLE3, POLE4	POLE3, POLE4	NA
male	0.5	REACTOME_IRF3_MEDIATED_ACTIVATION_OF_TYPE_1_IFN	5	-0.37093	0.84498	0.96979	NA	NA	0.84498	0.96979	4	1	80	20	NA	NA	NA
male	0.1	REACTOME_TRANSPORT_OF_VITAMINS_NUCLEOSIDES_AND_RELATED_MOLECULES	39	0.34247	0.26515	0.78611	0.26515	0.78611	NA	NA	18	20	46.1538	51.2821	NA	NA	NA
male	0.1	WP_CYTOSINE_METHYLATION	9	-0.42959	0.51529	0.8191	NA	NA	0.51529	0.8191	4	5	44.4444	55.5556	NA	NA	NA
male	5	WP_1Q211_COPY_NUMBER_VARIATION_SYNDROME	25	0.36649	0.43666	0.75631	0.43666	0.75631	NA	NA	12	12	48	48	AFDN, CTNNB1, KIRREL1, PRKAA2, PYGO1, TJP3	KIRREL1, PRKAA2, PYGO1, TJP3	AFDN, CTNNB1
female	0.5	REACTOME_SIGNALING_BY_CSF3_G_CSF	28	-0.31053	0.58197	0.78659	NA	NA	0.58197	0.78659	13	14	46.4286	50	NA	NA	NA
male	0.5	WP_NUCLEOTIDE_EXCISION_REPAIR_IN_XERODERMA_PIGMENTOSUM	58	-0.22748	0.86813	0.92111	NA	NA	0.86813	0.92111	29	29	50	50	NA	NA	NA
female	0.5	REACTOME_ACTIVATION_OF_MATRIX_METALLOPROTEINASES	29	-0.43584	0.12509	0.45155	NA	NA	0.12509	0.45155	7	20	24.1379	68.9655	NA	NA	NA
female	0.5	REACTOME_ACTIVATED_TAK1_MEDIATES_P38_MAPK_ACTIVATION	22	0.29048	0.70385	0.86223	0.70385	0.86223	NA	NA	10	12	45.4545	54.5455	NA	NA	NA
female	0.5	REACTOME_FORMATION_OF_XYLULOSE_5_PHOSPHATE	5	0.70215	0.14618	0.32513	0.14618	0.32513	NA	NA	5	0	100	0	NA	NA	NA
male	5	REACTOME_GRB2_SOS_PROVIDES_LINKAGE_TO_MAPK_SIGNALING_FOR_INTEGRINS	14	-0.61694	0.06768	0.31746	NA	NA	0.06768	0.31746	5	9	35.7143	64.2857	FGB, FGG, FN1	NA	FGB, FGG, FN1
female	5	BIOCARTA_GRANULOCYTES_PATHWAY	14	0.44417	0.39357	0.67938	0.39357	0.67938	NA	NA	10	3	71.4286	21.4286	C5	NA	C5
male	5	REACTOME_MRNA_EDITING	7	0.39409	0.74672	0.98149	0.74672	0.98149	NA	NA	2	4	28.5714	57.1429	APOBEC1	APOBEC1	NA
female	5	WP_LIVER_X_RECEPTOR_PATHWAY	9	0.67973	0.083061	0.24874	0.083061	0.24874	NA	NA	6	3	66.6667	33.3333	ABCG8, FASN, RXRA, SCD	ABCG8, FASN, SCD	RXRA
female	0.5	REACTOME_CS_DS_DEGRADATION	14	-0.42353	0.38591	0.67595	NA	NA	0.38591	0.67595	6	7	42.8571	50	NA	NA	NA
female	0.5	REACTOME_VISUAL_PHOTOTRANSDUCTION	90	0.27006	0.35329	0.67686	0.35329	0.67686	NA	NA	37	45	41.1111	50	RETSAT	RETSAT	NA
female	0.5	WP_COMPLEMENT_AND_COAGULATION_CASCADES	56	-0.55096	0.00068977	0.052883	NA	NA	0.00068977	0.052883	23	31	41.0714	55.3571	NA	NA	NA
male	0.5	REACTOME_ORGANELLE_BIOGENESIS_AND_MAINTENANCE	272	0.26185	0.12167	0.62925	0.12167	0.62925	NA	NA	142	120	52.2059	44.1176	CLASP1	NA	CLASP1
female	5	REACTOME_RHO_GTPASES_ACTIVATE_KTN1	11	-0.46695	0.43161	0.72515	NA	NA	0.43161	0.72515	3	8	27.2727	72.7273	NA	NA	NA
male	5	REACTOME_METABOLIC_DISORDERS_OF_BIOLOGICAL_OXIDATION_ENZYMES	31	-0.4149	0.24252	0.59646	NA	NA	0.24252	0.59646	14	13	45.1613	41.9355	ACY1, CYP27A1, CYP2U1, CYP7B1, MAT1A, OPLAH	OPLAH	ACY1, CYP27A1, CYP2U1, CYP7B1, MAT1A
female	5	REACTOME_INTERLEUKIN_3_INTERLEUKIN_5_AND_GM_CSF_SIGNALING	45	-0.20258	0.98264	0.98053	NA	NA	0.98264	0.98053	22	21	48.8889	46.6667	CRK, STAT5A, UBA52	CRK, UBA52	STAT5A
male	0.5	BIOCARTA_ACETAMINOPHEN_PATHWAY	5	-0.49516	0.59252	0.80312	NA	NA	0.59252	0.80312	2	2	40	40	CYP1A2	NA	CYP1A2
male	0.5	REACTOME_HOST_INTERACTIONS_OF_HIV_FACTORS	122	0.29858	0.13339	0.58471	0.13339	0.58471	NA	NA	67	52	54.918	42.623	RAC1	NA	RAC1
female	0.5	REACTOME_SUMOYLATION_OF_RNA_BINDING_PROTEINS	46	-0.43162	0.04195	0.33491	NA	NA	0.04195	0.33491	13	31	28.2609	67.3913	NA	NA	NA
male	5	REACTOME_PYRUVATE_METABOLISM	28	0.47881	0.094558	0.34045	0.094558	0.34045	NA	NA	13	13	46.4286	46.4286	GLO1, GSTZ1, ME1, PDK4, RXRA, SLC16A1	ME1, PDK4, SLC16A1	GLO1, GSTZ1, RXRA
male	0.5	WP_CODEINE_AND_MORPHINE_METABOLISM	12	0.59965	0.080278	0.30947	0.080278	0.30947	NA	NA	8	4	66.6667	33.3333	ABCB1, ABCC2	ABCB1, ABCC2	NA
female	0.5	WP_APOPTOSISRELATED_NETWORK_DUE_TO_ALTERED_NOTCH3_IN_OVARIAN_CANCER	52	-0.38967	0.079895	0.42454	NA	NA	0.079895	0.42454	20	31	38.4615	59.6154	NA	NA	NA
female	5	REACTOME_METABOLISM_OF_AMINE_DERIVED_HORMONES	16	-0.75685	0.002148	0.025272	NA	NA	0.002148	0.025272	2	11	12.5	68.75	DDC, IYD	NA	DDC, IYD
male	5	WP_MAPK_PATHWAY_IN_CONGENITAL_THYROID_CANCER	15	-0.36997	0.63845	0.87979	NA	NA	0.63845	0.87979	4	10	26.6667	66.6667	SHC1	NA	SHC1
male	0.5	REACTOME_SYNTHESIS_OF_EPOXY_EET_AND_DIHYDROXYEICOSATRIENOIC_ACIDS_DHET	5	0.53601	0.48839	0.79986	0.48839	0.79986	NA	NA	4	1	80	20	CYP1A2, EPHX2	EPHX2	CYP1A2
male	0.1	BIOCARTA_AKT_PATHWAY	22	-0.36017	0.41009	0.75741	NA	NA	0.41009	0.75741	10	11	45.4545	50	NA	NA	NA
female	5	REACTOME_ACTIVATION_OF_BAD_AND_TRANSLOCATION_TO_MITOCHONDRIA	15	0.43312	0.39428	0.68266	0.39428	0.68266	NA	NA	11	4	73.3333	26.6667	YWHAG	YWHAG	NA
female	5	REACTOME_ACTIVATION_OF_KAINATE_RECEPTORS_UPON_GLUTAMATE_BINDING	28	-0.37855	0.37569	0.71095	NA	NA	0.37569	0.71095	10	16	35.7143	57.1429	NA	NA	NA
male	0.5	WP_MODULATORS_OF_TCR_SIGNALING_AND_T_CELL_ACTIVATION	61	-0.44768	0.0082797	0.24403	NA	NA	0.0082797	0.24403	24	33	39.3443	54.0984	MAP3K14	NA	MAP3K14
female	5	PID_BARD1_PATHWAY	28	0.35527	0.48315	0.76065	0.48315	0.76065	NA	NA	16	12	57.1429	42.8571	ATM	NA	ATM
female	0.5	REACTOME_SIGNALING_BY_FGFR2_IIIA_TM	17	0.31846	0.6595	0.84839	0.6595	0.84839	NA	NA	9	8	52.9412	47.0588	NA	NA	NA
female	0.5	WP_BIOMARKERS_FOR_PYRIMIDINE_METABOLISM_DISORDERS	15	0.34329	0.60262	0.81855	0.60262	0.81855	NA	NA	7	8	46.6667	53.3333	DPYD	NA	DPYD
male	0.5	PID_BMP_PATHWAY	39	-0.32171	0.41004	0.69474	NA	NA	0.41004	0.69474	16	19	41.0256	48.7179	AHSG	NA	AHSG
female	0.1	REACTOME_SULFUR_AMINO_ACID_METABOLISM	28	-0.53715	0.012282	0.28393	NA	NA	0.012282	0.28393	8	19	28.5714	67.8571	NA	NA	NA
female	5	BIOCARTA_RELA_PATHWAY	15	0.27782	0.89037	0.96592	0.89037	0.96592	NA	NA	8	7	53.3333	46.6667	NFKBIA	NFKBIA	NA
male	0.1	REACTOME_VISUAL_PHOTOTRANSDUCTION	90	-0.27132	0.3655	0.7542	NA	NA	0.3655	0.7542	40	33	44.4444	36.6667	NA	NA	NA
male	5	REACTOME_INTERLEUKIN_18_SIGNALING	6	-0.5816	0.39944	0.66458	NA	NA	0.39944	0.66458	3	1	50	16.6667	NA	NA	NA
female	0.1	KEGG_PYRUVATE_METABOLISM	36	-0.50498	0.013015	0.3054	NA	NA	0.013015	0.3054	11	23	30.5556	63.8889	NA	NA	NA
female	0.1	REACTOME_CREATINE_METABOLISM	11	-0.6778	0.019505	0.32536	NA	NA	0.019505	0.32536	4	6	36.3636	54.5455	NA	NA	NA
male	0.5	WP_MICROGLIA_PATHOGEN_PHAGOCYTOSIS_PATHWAY	40	-0.5521	0.0029679	0.11717	NA	NA	0.0029679	0.11717	10	28	25	70	PIK3R6, RAC1, RAC2	NA	PIK3R6, RAC1, RAC2
male	5	REACTOME_DISSOLUTION_OF_FIBRIN_CLOT	12	-0.56097	0.19624	0.50864	NA	NA	0.19624	0.50864	4	6	33.3333	50	HRG, PLG, S100A10, SERPINF2	S100A10	HRG, PLG, SERPINF2
male	5	WP_SPHINGOLIPID_METABOLISM_IN_SENESCENCE	28	0.43436	0.16961	0.49993	0.16961	0.49993	NA	NA	19	9	67.8571	32.1429	CDK2, E2F1, KDSR, RB1, SPTLC1	E2F1, KDSR, RB1, SPTLC1	CDK2
male	0.1	REACTOME_INTERLEUKIN_2_SIGNALING	12	-0.45069	0.32754	0.71014	NA	NA	0.32754	0.71014	4	6	33.3333	50	NA	NA	NA
female	0.5	REACTOME_RUNX3_REGULATES_P14_ARF	9	-0.37845	0.69453	0.88059	NA	NA	0.69453	0.88059	4	5	44.4444	55.5556	NA	NA	NA
female	5	REACTOME_PRESYNAPTIC_FUNCTION_OF_KAINATE_RECEPTORS	19	-0.25749	0.92454	0.97379	NA	NA	0.92454	0.97379	9	8	47.3684	42.1053	NA	NA	NA
male	0.1	WP_MITOCHONDRIAL_COMPLEX_I_ASSEMBLY_MODEL_OXPHOS_SYSTEM	52	0.48279	0.0027095	0.1585	0.0027095	0.1585	NA	NA	37	14	71.1538	26.9231	NA	NA	NA
female	5	REACTOME_SUMOYLATION_OF_UBIQUITINYLATION_PROTEINS	39	0.25176	0.86446	0.93192	0.86446	0.93192	NA	NA	22	16	56.4103	41.0256	NA	NA	NA
male	0.1	BIOCARTA_ATRBRCA_PATHWAY	22	0.37465	0.35607	0.84011	0.35607	0.84011	NA	NA	10	12	45.4545	54.5455	NA	NA	NA
male	5	PID_BMP_PATHWAY	39	-0.28201	0.76036	0.91003	NA	NA	0.76036	0.91003	16	19	41.0256	48.7179	AHSG, XIAP	NA	AHSG, XIAP
female	0.5	PID_ARF6_TRAFFICKING_PATHWAY	49	-0.26143	0.70107	0.84271	NA	NA	0.70107	0.84271	20	28	40.8163	57.1429	NA	NA	NA
female	0.5	REACTOME_APOPTOTIC_FACTOR_MEDIATED_RESPONSE	17	0.46502	0.17921	0.42649	0.17921	0.42649	NA	NA	11	6	64.7059	35.2941	NA	NA	NA
male	0.5	WP_GPCRS_CLASS_A_RHODOPSINLIKE	201	-0.18957	0.97193	0.9185	NA	NA	0.97193	0.9185	62	74	30.8458	36.8159	NA	NA	NA
male	5	REACTOME_PLATELET_CALCIUM_HOMEOSTASIS	27	-0.51721	0.069587	0.35506	NA	NA	0.069587	0.35506	8	12	29.6296	44.4444	ATP2B1, ITPR1	NA	ATP2B1, ITPR1
female	0.5	REACTOME_FORMATION_OF_FIBRIN_CLOT_CLOTTING_CASCADE	35	-0.60451	0.00017575	0.053572	NA	NA	0.00017575	0.053572	11	20	31.4286	57.1429	NA	NA	NA
female	0.5	BIOCARTA_WNT_PATHWAY	23	-0.3761	0.36492	0.66864	NA	NA	0.36492	0.66864	10	13	43.4783	56.5217	NA	NA	NA
male	5	REACTOME_APOPTOTIC_CLEAVAGE_OF_CELL_ADHESION_PROTEINS	10	-0.62366	0.13908	0.43198	NA	NA	0.13908	0.43198	3	7	30	70	CASP3, CTNNB1, DSG1	NA	CASP3, CTNNB1, DSG1
male	5	WP_LUNG_FIBROSIS	52	-0.47534	0.021743	0.29494	NA	NA	0.021743	0.29494	19	25	36.5385	48.0769	ATP11A, ELMOD2, FAM13A, FGF1, SERPINA1, TIMP1	TIMP1	ATP11A, ELMOD2, FAM13A, FGF1, SERPINA1
male	0.1	SA_B_CELL_RECEPTOR_COMPLEXES	24	-0.53434	0.022917	0.47265	NA	NA	0.022917	0.47265	9	14	37.5	58.3333	NA	NA	NA
male	0.1	REACTOME_M_PHASE	339	0.26802	0.035846	0.69785	0.035846	0.69785	NA	NA	178	146	52.5074	43.0678	NA	NA	NA
female	0.5	REACTOME_REGULATION_OF_PTEN_MRNA_TRANSLATION	9	-0.237	0.97467	0.99499	NA	NA	0.97467	0.99499	6	3	66.6667	33.3333	NA	NA	NA
male	0.1	REACTOME_RECYCLING_OF_EIF2_GDP	8	0.44511	0.5001	0.89242	0.5001	0.89242	NA	NA	6	2	75	25	NA	NA	NA
female	0.5	PID_TGFBR_PATHWAY	52	-0.35589	0.16661	0.549	NA	NA	0.16661	0.549	20	31	38.4615	59.6154	NA	NA	NA
female	5	REACTOME_ACTIVATED_TAK1_MEDIATES_P38_MAPK_ACTIVATION	22	-0.22577	0.96337	0.98272	NA	NA	0.96337	0.98272	10	12	45.4545	54.5455	UBA52	UBA52	NA
male	0.5	REACTOME_DISEASES_OF_MISMATCH_REPAIR_MMR	5	0.63884	0.29274	0.57762	0.29274	0.57762	NA	NA	3	2	60	40	NA	NA	NA
female	0.5	REACTOME_REGULATION_OF_FOXO_TRANSCRIPTIONAL_ACTIVITY_BY_ACETYLATION	10	-0.46115	0.40569	0.67954	NA	NA	0.40569	0.67954	6	4	60	40	NA	NA	NA
male	5	WP_HOMOLOGOUS_RECOMBINATION	12	0.42342	0.50221	0.81721	0.50221	0.81721	NA	NA	9	3	75	25	NA	NA	NA
male	5	REACTOME_RUNX2_REGULATES_GENES_INVOLVED_IN_CELL_MIGRATION	8	0.45371	0.54308	0.85678	0.54308	0.85678	NA	NA	5	2	62.5	25	NA	NA	NA
female	0.1	REACTOME_PENTOSE_PHOSPHATE_PATHWAY	15	-0.62049	0.020915	0.32768	NA	NA	0.020915	0.32768	5	9	33.3333	60	NA	NA	NA
female	5	REACTOME_RUNX2_REGULATES_CHONDROCYTE_MATURATION	5	0.48301	0.63322	0.85782	0.63322	0.85782	NA	NA	3	2	60	40	CBFB	CBFB	NA
male	5	REACTOME_APEX1_INDEPENDENT_RESOLUTION_OF_AP_SITES_VIA_THE_SINGLE_NUCLEOTIDE_REPLACEMENT_PATHWAY	7	-0.64176	0.22461	0.52067	NA	NA	0.22461	0.52067	2	5	28.5714	71.4286	LIG3	NA	LIG3
male	0.1	PID_LYMPH_ANGIOGENESIS_PATHWAY	25	-0.45932	0.087825	0.55766	NA	NA	0.087825	0.55766	10	14	40	56	NA	NA	NA
female	5	REACTOME_ACTIVATION_OF_IRF3_IRF7_MEDIATED_BY_TBK1_IKK_EPSILON	15	-0.25758	0.93288	0.98156	NA	NA	0.93288	0.98156	8	7	53.3333	46.6667	UBA52	UBA52	NA
female	0.5	REACTOME_REVERSIBLE_HYDRATION_OF_CARBON_DIOXIDE	12	-0.53241	0.17554	0.47851	NA	NA	0.17554	0.47851	7	5	58.3333	41.6667	NA	NA	NA
female	0.5	REACTOME_SIGNALING_BY_NOTCH1_PEST_DOMAIN_MUTANTS_IN_CANCER	56	-0.35307	0.16555	0.54307	NA	NA	0.16555	0.54307	20	35	35.7143	62.5	NA	NA	NA
male	0.5	REACTOME_SUMOYLATION	162	-0.27713	0.19491	0.59544	NA	NA	0.19491	0.59544	72	86	44.4444	53.0864	THRA	NA	THRA
female	0.5	REACTOME_TNFS_BIND_THEIR_PHYSIOLOGICAL_RECEPTORS	27	-0.24285	0.8987	0.95577	NA	NA	0.8987	0.95577	8	16	29.6296	59.2593	NA	NA	NA
male	0.5	WP_CANONICAL_AND_NONCANONICAL_TGFB_SIGNALING	17	-0.31138	0.73001	0.90377	NA	NA	0.73001	0.90377	7	10	41.1765	58.8235	NA	NA	NA
male	0.1	REACTOME_VASOPRESSIN_LIKE_RECEPTORS	6	0.31946	0.89116	0.99097	0.89116	0.99097	NA	NA	2	2	33.3333	33.3333	NA	NA	NA
female	5	WP_APOPTOSIS_MODULATION_BY_HSP70	19	0.49198	0.17235	0.43216	0.17235	0.43216	NA	NA	8	11	42.1053	57.8947	CYCS, FAS	CYCS, FAS	NA
female	0.5	WP_ACETYLCHOLINE_SYNTHESIS	7	0.4532	0.52298	0.76859	0.52298	0.76859	NA	NA	2	3	28.5714	42.8571	NA	NA	NA
male	0.5	REACTOME_DEGRADATION_OF_BETA_CATENIN_BY_THE_DESTRUCTION_COMPLEX	82	0.32337	0.13687	0.5637	0.13687	0.5637	NA	NA	42	39	51.2195	47.561	NA	NA	NA
female	0.5	REACTOME_TNFR1_MEDIATED_CERAMIDE_PRODUCTION	6	0.32228	0.87669	0.97231	0.87669	0.97231	NA	NA	3	3	50	50	NA	NA	NA
male	0.1	REACTOME_SENSORY_PERCEPTION_OF_TASTE	42	-0.30577	0.42498	0.76716	NA	NA	0.42498	0.76716	9	16	21.4286	38.0952	NA	NA	NA
female	5	REACTOME_DEGRADATION_OF_CYSTEINE_AND_HOMOCYSTEINE	14	-0.58098	0.10508	0.44192	NA	NA	0.10508	0.44192	5	8	35.7143	57.1429	CDO1, CSAD, CTH, ETHE1, GOT2, SQOR	CSAD, GOT2	CDO1, CTH, ETHE1, SQOR
male	0.1	BIOCARTA_FREE_PATHWAY	9	-0.18481	0.99804	1	NA	NA	0.99804	1	6	3	66.6667	33.3333	NA	NA	NA
male	0.5	REACTOME_NRIF_SIGNALS_CELL_DEATH_FROM_THE_NUCLEUS	14	-0.56945	0.084395	0.35653	NA	NA	0.084395	0.35653	5	9	35.7143	64.2857	NA	NA	NA
male	0.1	REACTOME_BETA_OXIDATION_OF_HEXANOYL_COA_TO_BUTANOYL_COA	5	0.59553	0.35891	0.78357	0.35891	0.78357	NA	NA	4	1	80	20	NA	NA	NA
male	0.5	REACTOME_KERATAN_SULFATE_BIOSYNTHESIS	26	-0.23785	0.91973	0.96859	NA	NA	0.91973	0.96859	13	12	50	46.1538	NA	NA	NA
female	0.1	REACTOME_AMINO_ACID_CONJUGATION	7	-0.76862	0.020198	0.32853	NA	NA	0.020198	0.32853	2	4	28.5714	57.1429	NA	NA	NA
male	0.5	KEGG_ARACHIDONIC_ACID_METABOLISM	48	0.48479	0.0062757	0.12569	0.0062757	0.12569	NA	NA	24	16	50	33.3333	CYP4A11, CYP4A22, EPHX2	CYP4A11, CYP4A22, EPHX2	NA
male	5	REACTOME_TNFS_BIND_THEIR_PHYSIOLOGICAL_RECEPTORS	27	0.16184	0.99954	1	0.99954	1	NA	NA	12	8	44.4444	29.6296	NA	NA	NA
female	5	REACTOME_SODIUM_COUPLED_PHOSPHATE_COTRANSPORTERS	5	-0.34599	0.88381	0.9798	NA	NA	0.88381	0.9798	2	3	40	60	NA	NA	NA
male	0.5	WP_VITAMIN_B12_DISORDERS	10	0.40848	0.52008	0.84788	0.52008	0.84788	NA	NA	4	5	40	50	NA	NA	NA
female	5	PID_NETRIN_PATHWAY	32	-0.43236	0.16789	0.55048	NA	NA	0.16789	0.55048	11	19	34.375	59.375	NCK1	NA	NCK1
male	0.5	REACTOME_THE_ROLE_OF_NEF_IN_HIV_1_REPLICATION_AND_DISEASE_PATHOGENESIS	27	-0.342	0.43809	0.71119	NA	NA	0.43809	0.71119	11	16	40.7407	59.2593	RAC1	NA	RAC1
male	0.1	REACTOME_EXTRINSIC_PATHWAY_OF_FIBRIN_CLOT_FORMATION	5	-0.63866	0.27879	0.6583	NA	NA	0.27879	0.6583	1	4	20	80	NA	NA	NA
male	0.1	BIOCARTA_CACAM_PATHWAY	9	0.39745	0.59751	0.91844	0.59751	0.91844	NA	NA	4	3	44.4444	33.3333	NA	NA	NA
male	0.5	REACTOME_SIGNALING_BY_CSF3_G_CSF	28	-0.36485	0.33583	0.63607	NA	NA	0.33583	0.63607	13	13	46.4286	46.4286	NA	NA	NA
male	0.1	BIOCARTA_TNFR2_PATHWAY	16	-0.34384	0.592	0.86557	NA	NA	0.592	0.86557	8	8	50	50	NA	NA	NA
male	5	BIOCARTA_ACTINY_PATHWAY	12	-0.50439	0.31599	0.62084	NA	NA	0.31599	0.62084	4	8	33.3333	66.6667	NA	NA	NA
male	5	REACTOME_SIRT1_NEGATIVELY_REGULATES_RRNA_EXPRESSION	10	-0.41396	0.60805	0.86724	NA	NA	0.60805	0.86724	3	7	30	70	H3-3A	NA	H3-3A
male	0.1	KEGG_ARACHIDONIC_ACID_METABOLISM	48	0.32481	0.26589	0.78608	0.26589	0.78608	NA	NA	21	20	43.75	41.6667	NA	NA	NA
female	5	WP_4HYDROXYTAMOXIFEN_DEXAMETHASONE_AND_RETINOIC_ACIDS_REGULATION_OF_P27_EXPRESSION	18	-0.36021	0.57742	0.83387	NA	NA	0.57742	0.83387	10	8	55.5556	44.4444	TSC1	NA	TSC1
female	0.5	REACTOME_KERATAN_SULFATE_KERATIN_METABOLISM	32	-0.36477	0.29279	0.62218	NA	NA	0.29279	0.62218	12	18	37.5	56.25	NA	NA	NA
female	5	REACTOME_MITOCHONDRIAL_BIOGENESIS	88	0.43291	0.014277	0.19396	0.014277	0.19396	NA	NA	44	44	50	50	ACSS2, ALAS1, ATP5F1D, ATP5MC2, ATP5MC3, ATP5MF, CHCHD3, CYCS, GLUD1, GLUD2, IDH2, NCOA2, RXRA, SOD2	ACSS2, ALAS1, ATP5F1D, ATP5MC2, ATP5MC3, ATP5MF, CHCHD3, CYCS, IDH2, SOD2	GLUD1, GLUD2, NCOA2, RXRA
male	5	WP_UREA_CYCLE_AND_METABOLISM_OF_AMINO_GROUPS	21	-0.75636	0.00018159	0.003779	NA	NA	0.00018159	0.003779	4	16	19.0476	76.1905	ACY1, ARG1, ASL, ASS1, CPS1, GLUD1, OAT, OTC, PYCR1, SARDH	PYCR1	ACY1, ARG1, ASL, ASS1, CPS1, GLUD1, OAT, OTC, SARDH
female	0.1	WP_STEROL_REGULATORY_ELEMENTBINDING_PROTEINS_SREBP_SIGNALING	69	-0.44265	0.002972	0.33217	NA	NA	0.002972	0.33217	31	37	44.9275	53.6232	NA	NA	NA
female	0.1	REACTOME_DISEASES_OF_PROGRAMMED_CELL_DEATH	42	-0.48346	0.01235	0.34545	NA	NA	0.01235	0.34545	15	27	35.7143	64.2857	NA	NA	NA
female	0.1	REACTOME_METABOLISM_OF_STEROIDS	141	-0.39474	0.00073057	0.34574	NA	NA	0.00073057	0.34574	60	77	42.5532	54.6099	NA	NA	NA
female	5	REACTOME_NECTIN_NECL_TRANS_HETERODIMERIZATION	6	0.51891	0.49741	0.7553	0.49741	0.7553	NA	NA	4	2	66.6667	33.3333	NA	NA	NA
male	5	REACTOME_FERTILIZATION	25	-0.29663	0.78153	0.93249	NA	NA	0.78153	0.93249	10	6	40	24	HVCN1	NA	HVCN1
female	0.5	WP_NETRINUNC5B_SIGNALING_PATHWAY	49	0.24617	0.73827	0.85246	0.73827	0.85246	NA	NA	23	23	46.9388	46.9388	NA	NA	NA
female	5	REACTOME_TRANSPORT_OF_INORGANIC_CATIONS_ANIONS_AND_AMINO_ACIDS_OLIGOPEPTIDES	105	-0.37627	0.041053	0.4675	NA	NA	0.041053	0.4675	43	51	40.9524	48.5714	SLC16A10, SLC17A8, SLC1A2, SLC26A1, SLC6A12	SLC17A8	SLC16A10, SLC1A2, SLC26A1, SLC6A12
female	0.5	REACTOME_ACTIVATION_OF_IRF3_IRF7_MEDIATED_BY_TBK1_IKK_EPSILON	15	0.4	0.40471	0.67784	0.40471	0.67784	NA	NA	9	6	60	40	NA	NA	NA
female	5	BIOCARTA_LECTIN_PATHWAY	12	-0.82045	0.00096061	0.025444	NA	NA	0.00096061	0.025444	0	12	0	100	C5, C9, MASP1, MBL2	NA	C5, C9, MASP1, MBL2
female	0.5	BIOCARTA_SET_PATHWAY	9	-0.51645	0.32452	0.60043	NA	NA	0.32452	0.60043	3	6	33.3333	66.6667	NA	NA	NA
male	0.1	BIOCARTA_RNAPOL3_PATHWAY	7	0.52385	0.36821	0.83538	0.36821	0.83538	NA	NA	3	4	42.8571	57.1429	NA	NA	NA
female	0.5	PID_ECADHERIN_KERATINOCYTE_PATHWAY	20	-0.68532	0.0014309	0.059149	NA	NA	0.0014309	0.059149	7	13	35	65	NA	NA	NA
female	0.1	REACTOME_MET_ACTIVATES_RAS_SIGNALING	10	-0.68796	0.023495	0.35028	NA	NA	0.023495	0.35028	5	5	50	50	NA	NA	NA
male	0.1	SIG_IL4RECEPTOR_IN_B_LYPHOCYTES	27	-0.42944	0.1263	0.59762	NA	NA	0.1263	0.59762	12	15	44.4444	55.5556	NA	NA	NA
female	0.5	REACTOME_GALACTOSE_CATABOLISM	5	0.68498	0.17767	0.3633	0.17767	0.3633	NA	NA	4	1	80	20	NA	NA	NA
male	5	PID_DNA_PK_PATHWAY	14	0.29176	0.87198	1	0.87198	1	NA	NA	8	6	57.1429	42.8571	NA	NA	NA
female	5	WP_MATRIX_METALLOPROTEINASES	27	0.22756	0.95395	0.97615	0.95395	0.97615	NA	NA	16	10	59.2593	37.037	NA	NA	NA
male	5	REACTOME_INTERLEUKIN_4_AND_INTERLEUKIN_13_SIGNALING	101	-0.32587	0.22902	0.61831	NA	NA	0.22902	0.61831	46	42	45.5446	41.5842	CCND1, CD36, CEBPD, FN1, FOXO1, IL13RA1, JUNB, RORC, SOCS5, STAT3, TIMP1, VEGFA	CCND1, CD36, TIMP1	CEBPD, FN1, FOXO1, IL13RA1, JUNB, RORC, SOCS5, STAT3, VEGFA
male	0.5	BIOCARTA_ETS_PATHWAY	17	-0.36378	0.52013	0.76531	NA	NA	0.52013	0.76531	8	9	47.0588	52.9412	NA	NA	NA
female	5	REACTOME_ANCHORING_FIBRIL_FORMATION	14	0.52247	0.2112	0.46107	0.2112	0.46107	NA	NA	6	8	42.8571	57.1429	COL4A1	COL4A1	NA
female	0.5	WP_LEPTIN_SIGNALING_PATHWAY	76	-0.28405	0.39644	0.70106	NA	NA	0.39644	0.70106	38	37	50	48.6842	NA	NA	NA
male	5	WP_FOLATE_METABOLISM	64	-0.48279	0.0090029	0.22057	NA	NA	0.0090029	0.22057	20	39	31.25	60.9375	APOA1, CBS, CRP, CTH, F2, F7, FGB, FGG, GPX1, GPX4, MAT1A, MTHFD1, MTHFR, PLG, RFK, SCARB1, SERPINA3, SOD1	GPX1, GPX4, MTHFR, RFK, SOD1	APOA1, CBS, CRP, CTH, F2, F7, FGB, FGG, MAT1A, MTHFD1, PLG, SCARB1, SERPINA3
female	0.1	BIOCARTA_SET_PATHWAY	9	-0.70335	0.024465	0.35155	NA	NA	0.024465	0.35155	1	8	11.1111	88.8889	NA	NA	NA
female	0.5	WP_AMINO_ACID_METABOLISM	88	0.40398	0.0068276	0.126	0.0068276	0.126	NA	NA	44	41	50	46.5909	ACAA1, ACLY, ALDH1A1, EHHADH, HAL	ACAA1, ACLY, ALDH1A1, EHHADH	HAL
male	5	BIOCARTA_RANMS_PATHWAY	9	0.31491	0.88466	0.99744	0.88466	0.99744	NA	NA	6	3	66.6667	33.3333	KIF15	NA	KIF15
female	5	REACTOME_INTERLEUKIN_6_SIGNALING	11	-0.39811	0.61405	0.8621	NA	NA	0.61405	0.8621	6	5	54.5455	45.4545	STAT1	STAT1	NA
male	5	REACTOME_RHO_GTPASES_ACTIVATE_KTN1	11	-0.37526	0.707	0.90844	NA	NA	0.707	0.90844	4	6	36.3636	54.5455	NA	NA	NA
female	0.1	KEGG_DNA_REPLICATION	34	-0.50599	0.015408	0.3521	NA	NA	0.015408	0.3521	12	22	35.2941	64.7059	NA	NA	NA
male	0.5	REACTOME_SIGNALING_BY_HIPPO	20	-0.36616	0.46164	0.72589	NA	NA	0.46164	0.72589	11	9	55	45	STK3	STK3	NA
female	5	REACTOME_REGULATION_OF_CHOLESTEROL_BIOSYNTHESIS_BY_SREBP_SREBF	54	0.47291	0.020781	0.18312	0.020781	0.18312	NA	NA	35	19	64.8148	35.1852	ACACB, FASN, GPAM, LSS, NCOA2, PMVK, RXRA, SAR1B, SCD, SP1	ACACB, FASN, GPAM, LSS, PMVK, SAR1B, SCD	NCOA2, RXRA, SP1
female	0.1	REACTOME_PASSIVE_TRANSPORT_BY_AQUAPORINS	10	-0.68598	0.024761	0.35303	NA	NA	0.024761	0.35303	2	6	20	60	NA	NA	NA
male	0.5	WP_MIRNA_REGULATION_OF_DNA_DAMAGE_RESPONSE	69	0.27683	0.4457	0.79961	0.4457	0.79961	NA	NA	33	34	47.8261	49.2754	APAF1, RB1	RB1	APAF1
male	0.5	REACTOME_INTESTINAL_ABSORPTION	5	0.4294	0.70431	0.95309	0.70431	0.95309	NA	NA	3	2	60	40	NA	NA	NA
male	0.5	REACTOME_MOLYBDENUM_COFACTOR_BIOSYNTHESIS	6	0.61538	0.26106	0.56051	0.26106	0.56051	NA	NA	4	2	66.6667	33.3333	NA	NA	NA
male	5	WP_PATHWAYS_OF_NUCLEIC_ACID_METABOLISM_AND_INNATE_IMMUNE_SENSING	14	0.22295	0.98503	1	0.98503	1	NA	NA	9	5	64.2857	35.7143	NA	NA	NA
male	0.1	WP_NOTCH_SIGNALING_PATHWAY	58	-0.2995	0.34933	0.73715	NA	NA	0.34933	0.73715	24	30	41.3793	51.7241	NA	NA	NA
female	0.1	WP_WNT_SIGNALING_IN_KIDNEY_DISEASE	33	-0.50488	0.014247	0.35712	NA	NA	0.014247	0.35712	10	21	30.303	63.6364	NA	NA	NA
female	0.5	REACTOME_ZINC_INFLUX_INTO_CELLS_BY_THE_SLC39_GENE_FAMILY	10	-0.40309	0.56936	0.78876	NA	NA	0.56936	0.78876	2	6	20	60	NA	NA	NA
female	5	BIOCARTA_ARENRF2_PATHWAY	17	0.35513	0.62043	0.84675	0.62043	0.84675	NA	NA	11	6	64.7059	35.2941	NA	NA	NA
female	5	REACTOME_GAMMA_CARBOXYLATION_TRANSPORT_AND_AMINO_TERMINAL_CLEAVAGE_OF_PROTEINS	10	-0.86122	0.00077595	0.025789	NA	NA	0.00077595	0.025789	0	10	0	100	F10, F2, F7, F9, GGCX, PROS1	NA	F10, F2, F7, F9, GGCX, PROS1
male	5	REACTOME_SIGNALING_BY_FGFR1	45	-0.30143	0.62908	0.85701	NA	NA	0.62908	0.85701	14	25	31.1111	55.5556	FGF1, FRS2, SHC1	NA	FGF1, FRS2, SHC1
female	0.1	REACTOME_MOLYBDENUM_COFACTOR_BIOSYNTHESIS	6	-0.78839	0.025498	0.36618	NA	NA	0.025498	0.36618	3	3	50	50	NA	NA	NA
female	0.5	REACTOME_MUCOPOLYSACCHARIDOSES	11	0.3268	0.74962	0.9045	0.74962	0.9045	NA	NA	5	6	45.4545	54.5455	NA	NA	NA
female	0.5	REACTOME_MAPK_TARGETS_NUCLEAR_EVENTS_MEDIATED_BY_MAP_KINASES	30	0.27451	0.69519	0.8525	0.69519	0.8525	NA	NA	14	16	46.6667	53.3333	NA	NA	NA
female	5	WP_EXERCISEINDUCED_CIRCADIAN_REGULATION	45	0.34603	0.343	0.66691	0.343	0.66691	NA	NA	24	20	53.3333	44.4444	BTG1, CEBPB, ERC2, G0S2, GFRA1, GSTP1, PPP1R3C, UGP2	CEBPB, ERC2, G0S2, GSTP1	BTG1, GFRA1, PPP1R3C, UGP2
female	0.1	WP_ALZHEIMERS_DISEASE_AND_MIRNA_EFFECTS	251	-0.3623	0.00040595	0.36898	NA	NA	0.00040595	0.36898	93	147	37.0518	58.5657	NA	NA	NA
male	5	REACTOME_GLUTATHIONE_SYNTHESIS_AND_RECYCLING	12	0.53223	0.23232	0.51979	0.23232	0.51979	NA	NA	6	6	50	50	GGCT, OPLAH	GGCT, OPLAH	NA
male	5	SA_PROGRAMMED_CELL_DEATH	12	-0.38631	0.64841	0.88507	NA	NA	0.64841	0.88507	6	6	50	50	BAX, CES1	BAX	CES1
male	5	BIOCARTA_STRESS_PATHWAY	24	-0.47619	0.15605	0.49233	NA	NA	0.15605	0.49233	9	15	37.5	62.5	MAP2K3, MAP2K6, MAPK14, RIPK1, TRADD	TRADD	MAP2K3, MAP2K6, MAPK14, RIPK1
female	0.1	PID_ECADHERIN_STABILIZATION_PATHWAY	41	-0.47885	0.015041	0.37232	NA	NA	0.015041	0.37232	18	23	43.9024	56.0976	NA	NA	NA
male	0.5	WP_NIPBL_ROLE_IN_DNA_DAMAGE_CORNELIA_DE_LANGE_SYNDROME	7	-0.43142	0.61743	0.83071	NA	NA	0.61743	0.83071	2	4	28.5714	57.1429	NA	NA	NA
male	0.1	REACTOME_HORMONE_LIGAND_BINDING_RECEPTORS	8	-0.34807	0.79549	0.95474	NA	NA	0.79549	0.95474	3	3	37.5	37.5	NA	NA	NA
male	0.5	REACTOME_REMOVAL_OF_AMINOTERMINAL_PROPEPTIDES_FROM_GAMMA_CARBOXYLATED_PROTEINS	9	-0.88319	0.00057045	0.052072	NA	NA	0.00057045	0.052072	1	8	11.1111	88.8889	NA	NA	NA
female	0.1	REACTOME_ALPHA_OXIDATION_OF_PHYTANATE	6	-0.78524	0.02587	0.37265	NA	NA	0.02587	0.37265	3	3	50	50	NA	NA	NA
male	0.5	REACTOME_ACTIVATION_OF_AMPK_DOWNSTREAM_OF_NMDARS	23	0.34796	0.45736	0.80968	0.45736	0.80968	NA	NA	14	7	60.8696	30.4348	NA	NA	NA
female	5	REACTOME_DEFECTIVE_EXT2_CAUSES_EXOSTOSES_2	14	-0.78068	0.0019175	0.026038	NA	NA	0.0019175	0.026038	6	7	42.8571	50	EXT1, GPC4, SDC2, SDC4	NA	EXT1, GPC4, SDC2, SDC4
female	0.5	SIG_REGULATION_OF_THE_ACTIN_CYTOSKELETON_BY_RHO_GTPASES	31	-0.29867	0.60523	0.80163	NA	NA	0.60523	0.80163	13	17	41.9355	54.8387	NA	NA	NA
female	0.5	WP_NAD_METABOLISM_SIRTUINS_AND_AGING	11	-0.45362	0.39654	0.67517	NA	NA	0.39654	0.67517	6	5	54.5455	45.4545	NA	NA	NA
female	0.5	REACTOME_ACTIVATION_OF_THE_AP_1_FAMILY_OF_TRANSCRIPTION_FACTORS	10	0.54744	0.183	0.40551	0.183	0.40551	NA	NA	7	3	70	30	NA	NA	NA
female	0.1	WP_ALZHEIMERS_DISEASE	249	-0.36172	0.00027111	0.3752	NA	NA	0.00027111	0.3752	93	145	37.3494	58.2329	NA	NA	NA
female	0.1	PID_WNT_SIGNALING_PATHWAY	24	-0.53969	0.02208	0.37703	NA	NA	0.02208	0.37703	7	15	29.1667	62.5	NA	NA	NA
male	0.1	REACTOME_REPRESSION_OF_WNT_TARGET_GENES	13	-0.53179	0.13344	0.58419	NA	NA	0.13344	0.58419	6	7	46.1538	53.8462	NA	NA	NA
female	5	PID_DNA_PK_PATHWAY	14	-0.37569	0.61361	0.85395	NA	NA	0.61361	0.85395	6	8	42.8571	57.1429	NA	NA	NA
female	0.5	REACTOME_DEFECTS_OF_CONTACT_ACTIVATION_SYSTEM_CAS_AND_KALLIKREIN_KININ_SYSTEM_KKS	16	-0.71573	0.0021421	0.06785	NA	NA	0.0021421	0.06785	3	11	18.75	68.75	NA	NA	NA
male	0.5	REACTOME_DNA_DAMAGE_BYPASS	46	-0.22498	0.90872	0.94561	NA	NA	0.90872	0.94561	25	20	54.3478	43.4783	NA	NA	NA
male	0.5	SA_G1_AND_S_PHASES	13	-0.51402	0.18815	0.47507	NA	NA	0.18815	0.47507	5	8	38.4615	61.5385	NA	NA	NA
male	0.5	PID_NOTCH_PATHWAY	56	-0.28127	0.5347	0.75567	NA	NA	0.5347	0.75567	22	30	39.2857	53.5714	NA	NA	NA
female	5	REACTOME_UREA_CYCLE	10	-0.8469	0.00077595	0.035412	NA	NA	0.00077595	0.035412	1	9	10	90	ASL, ASS1, OTC, SLC25A15	NA	ASL, ASS1, OTC, SLC25A15
male	0.1	REACTOME_FRUCTOSE_CATABOLISM	5	-0.47972	0.61051	0.87241	NA	NA	0.61051	0.87241	2	3	40	60	NA	NA	NA
female	0.5	PID_PLK1_PATHWAY	43	0.25321	0.73597	0.85445	0.73597	0.85445	NA	NA	19	23	44.186	53.4884	NA	NA	NA
male	5	WP_GPCRS_CLASS_C_METABOTROPIC_GLUTAMATE_PHEROMONE	15	-0.8199	0.00017934	0.0041951	NA	NA	0.00017934	0.0041951	1	6	6.66667	40	GPRC5C, GRM8	NA	GPRC5C, GRM8
female	0.5	REACTOME_MATURATION_OF_PROTEIN_3A	9	0.40126	0.56835	0.80804	0.56835	0.80804	NA	NA	4	5	44.4444	55.5556	NA	NA	NA
male	0.5	REACTOME_PHOSPHORYLATION_OF_THE_APC_C	20	0.32988	0.58952	0.88424	0.58952	0.88424	NA	NA	12	7	60	35	NA	NA	NA
female	0.5	REACTOME_P2Y_RECEPTORS	10	-0.7314	0.011376	0.15819	NA	NA	0.011376	0.15819	4	6	40	60	NA	NA	NA
male	0.5	WP_PDGF_PATHWAY	39	-0.38035	0.17484	0.50467	NA	NA	0.17484	0.50467	20	18	51.2821	46.1538	RAC1, TIAM1	NA	RAC1, TIAM1
male	0.5	WP_DUAL_HIJACK_MODEL_OF_VIF_IN_HIV_INFECTION	7	-0.52323	0.38917	0.64967	NA	NA	0.38917	0.64967	3	3	42.8571	42.8571	NA	NA	NA
male	0.5	REACTOME_SYNTHESIS_OF_PI	5	0.62317	0.32292	0.60884	0.32292	0.60884	NA	NA	2	3	40	60	NA	NA	NA
female	0.5	WP_PDGF_PATHWAY	39	0.2878	0.51907	0.76651	0.51907	0.76651	NA	NA	19	20	48.7179	51.2821	NA	NA	NA
male	0.1	WP_NAD_METABOLISM_IN_ONCOGENEINDUCED_SENESCENCE_AND_MITOCHONDRIAL_DYSFUNCTIONASSOCIATED_SENESCENCE	22	-0.322	0.58568	0.86111	NA	NA	0.58568	0.86111	10	11	45.4545	50	NA	NA	NA
male	0.5	REACTOME_GAMMA_CARBOXYLATION_TRANSPORT_AND_AMINO_TERMINAL_CLEAVAGE_OF_PROTEINS	10	-0.83274	0.00057726	0.070169	NA	NA	0.00057726	0.070169	1	9	10	90	NA	NA	NA
male	5	REACTOME_TRYPTOPHAN_CATABOLISM	14	-0.61368	0.070937	0.32154	NA	NA	0.070937	0.32154	5	8	35.7143	57.1429	AFMID, HAAO, KYNU	NA	AFMID, HAAO, KYNU
female	5	WP_METABOLISM_OF_SPINGOLIPIDS_IN_ER_AND_GOLGI_APPARATUS	20	-0.38476	0.47294	0.75816	NA	NA	0.47294	0.75816	9	11	45	55	KDSR	KDSR	NA
male	0.5	REACTOME_INTERLEUKIN_10_SIGNALING	38	-0.4268	0.07882	0.39699	NA	NA	0.07882	0.39699	9	26	23.6842	68.4211	NA	NA	NA
female	0.5	KEGG_TGF_BETA_SIGNALING_PATHWAY	79	-0.50562	0.00017036	0.070275	NA	NA	0.00017036	0.070275	27	49	34.1772	62.0253	NA	NA	NA
male	0.1	PID_SYNDECAN_3_PATHWAY	14	-0.20782	0.9878	0.99701	NA	NA	0.9878	0.99701	6	7	42.8571	50	NA	NA	NA
male	0.5	REACTOME_COOPERATION_OF_PREFOLDIN_AND_TRIC_CCT_IN_ACTIN_AND_TUBULIN_FOLDING	29	0.40499	0.18056	0.55151	0.18056	0.55151	NA	NA	18	9	62.069	31.0345	NA	NA	NA
female	5	WP_CEREBRAL_ORGANIC_ACIDURIAS_INCLUDING_DISEASES	7	0.75383	0.054655	0.20561	0.054655	0.20561	NA	NA	5	2	71.4286	28.5714	ALDH7A1, IDH2, MDH2	ALDH7A1, IDH2, MDH2	NA
male	0.5	REACTOME_CREB1_PHOSPHORYLATION_THROUGH_NMDA_RECEPTOR_MEDIATED_ACTIVATION_OF_RAS_SIGNALING	27	-0.22731	0.94205	0.97626	NA	NA	0.94205	0.97626	11	13	40.7407	48.1481	NA	NA	NA
male	0.5	REACTOME_REGULATION_OF_INSULIN_SECRETION	72	0.2666	0.51569	0.83447	0.51569	0.83447	NA	NA	30	34	41.6667	47.2222	CD36	CD36	NA
female	0.5	KEGG_ARGININE_AND_PROLINE_METABOLISM	54	-0.44017	0.024974	0.29111	NA	NA	0.024974	0.29111	20	33	37.037	61.1111	ALDH3A2	ALDH3A2	NA
female	5	REACTOME_REMOVAL_OF_AMINOTERMINAL_PROPEPTIDES_FROM_GAMMA_CARBOXYLATED_PROTEINS	9	-0.85678	0.00097771	0.035713	NA	NA	0.00097771	0.035713	0	9	0	100	F10, F2, F7, F9, PROS1	NA	F10, F2, F7, F9, PROS1
female	0.5	REACTOME_SHC_MEDIATED_CASCADE_FGFR3	16	-0.57826	0.050875	0.29318	NA	NA	0.050875	0.29318	7	8	43.75	50	FGFR3	NA	FGFR3
male	0.5	WP_APOPTOSIS_MODULATION_BY_HSP70	19	-0.48414	0.13901	0.44008	NA	NA	0.13901	0.44008	6	12	31.5789	63.1579	APAF1, CASP6	NA	APAF1, CASP6
male	0.5	REACTOME_ANDROGEN_BIOSYNTHESIS	9	0.41773	0.533	0.85802	0.533	0.85802	NA	NA	4	5	44.4444	55.5556	HSD17B12	HSD17B12	NA
male	0.5	WP_INFLAMMATORY_RESPONSE_PATHWAY	30	-0.36533	0.3166	0.62513	NA	NA	0.3166	0.62513	14	14	46.6667	46.6667	FN1	NA	FN1
female	0.1	WP_CYTOSOLIC_DNASENSING_PATHWAY	66	-0.43804	0.0078952	0.3775	NA	NA	0.0078952	0.3775	16	37	24.2424	56.0606	NA	NA	NA
male	5	WP_CYTOSINE_METHYLATION	9	0.54322	0.30204	0.58523	0.30204	0.58523	NA	NA	4	5	44.4444	55.5556	IDH2	IDH2	NA
female	0.5	REACTOME_FOXO_MEDIATED_TRANSCRIPTION	64	-0.28495	0.45708	0.72737	NA	NA	0.45708	0.72737	33	30	51.5625	46.875	NA	NA	NA
female	0.5	BIOCARTA_FAS_PATHWAY	29	0.202	0.97449	0.97897	0.97449	0.97897	NA	NA	12	17	41.3793	58.6207	NA	NA	NA
male	0.1	REACTOME_MISCELLANEOUS_TRANSPORT_AND_BINDING_EVENTS	23	-0.52288	0.037123	0.50888	NA	NA	0.037123	0.50888	9	14	39.1304	60.8696	NA	NA	NA
male	0.5	REACTOME_EXTRA_NUCLEAR_ESTROGEN_SIGNALING	73	-0.2222	0.87579	0.918	NA	NA	0.87579	0.918	30	37	41.0959	50.6849	NA	NA	NA
male	0.1	REACTOME_GOLGI_CISTERNAE_PERICENTRIOLAR_STACK_REORGANIZATION	13	0.48083	0.22395	0.71634	0.22395	0.71634	NA	NA	7	6	53.8462	46.1538	NA	NA	NA
female	0.1	KEGG_PENTOSE_PHOSPHATE_PATHWAY	26	-0.52581	0.02602	0.38036	NA	NA	0.02602	0.38036	8	17	30.7692	65.3846	NA	NA	NA
male	0.1	KEGG_ARGININE_AND_PROLINE_METABOLISM	54	-0.25255	0.70182	0.87943	NA	NA	0.70182	0.87943	22	29	40.7407	53.7037	NA	NA	NA
male	0.5	REACTOME_GROWTH_HORMONE_RECEPTOR_SIGNALING	24	-0.37607	0.35269	0.64384	NA	NA	0.35269	0.64384	10	14	41.6667	58.3333	NA	NA	NA
male	0.1	REACTOME_MASTL_FACILITATES_MITOTIC_PROGRESSION	10	-0.31028	0.84551	0.96313	NA	NA	0.84551	0.96313	5	5	50	50	NA	NA	NA
female	0.1	KEGG_VIBRIO_CHOLERAE_INFECTION	49	-0.45923	0.014645	0.38387	NA	NA	0.014645	0.38387	18	29	36.7347	59.1837	NA	NA	NA
male	0.1	REACTOME_PHASE_II_CONJUGATION_OF_COMPOUNDS	91	0.34107	0.051895	0.58548	0.051895	0.58548	NA	NA	55	35	60.4396	38.4615	NA	NA	NA
male	0.1	REACTOME_APEX1_INDEPENDENT_RESOLUTION_OF_AP_SITES_VIA_THE_SINGLE_NUCLEOTIDE_REPLACEMENT_PATHWAY	7	0.19105	0.99899	0.99974	0.99899	0.99974	NA	NA	2	5	28.5714	71.4286	NA	NA	NA
female	0.1	REACTOME_HUR_ELAVL1_BINDS_AND_STABILIZES_MRNA	7	-0.74863	0.02824	0.3872	NA	NA	0.02824	0.3872	1	6	14.2857	85.7143	NA	NA	NA
male	0.5	REACTOME_HSF1_DEPENDENT_TRANSACTIVATION	35	0.46348	0.040615	0.2912	0.040615	0.2912	NA	NA	21	14	60	40	NA	NA	NA
male	5	REACTOME_DNA_REPLICATION_PRE_INITIATION	88	0.45295	0.0038996	0.10415	0.0038996	0.10415	NA	NA	56	32	63.6364	36.3636	CDK2, DBF4, E2F1, H3-3A, KPNA1, MCM8, POLE, POLE3, PSMB5, PSMB6, PSMC4, PSMD12, PSMD4, PSMD5, PSMD8, PSME1, PSMF1	E2F1, POLE, POLE3, PSMB5, PSMB6, PSMC4, PSMD12, PSMD4, PSMD5, PSMD8, PSME1, PSMF1	CDK2, DBF4, H3-3A, KPNA1, MCM8
male	0.5	BIOCARTA_RHO_PATHWAY	21	-0.3465	0.52213	0.75712	NA	NA	0.52213	0.75712	6	13	28.5714	61.9048	NA	NA	NA
male	5	BIOCARTA_STATHMIN_PATHWAY	19	-0.34583	0.66215	0.88321	NA	NA	0.66215	0.88321	7	11	36.8421	57.8947	CCNB1, CD3D	CCNB1	CD3D
male	0.5	WP_PROXIMAL_TUBULE_TRANSPORT	53	0.43885	0.018576	0.23194	0.018576	0.23194	NA	NA	18	28	33.9623	52.8302	ABCB1, ABCC2, ABCC4	ABCB1, ABCC2, ABCC4	NA
female	5	PID_ECADHERIN_KERATINOCYTE_PATHWAY	20	-0.58031	0.039804	0.30152	NA	NA	0.039804	0.30152	6	14	30	70	EGFR	NA	EGFR
female	0.1	WNT_SIGNALING	81	-0.41691	0.0057976	0.3942	NA	NA	0.0057976	0.3942	33	45	40.7407	55.5556	NA	NA	NA
female	0.1	PID_CONE_PATHWAY	18	-0.57244	0.028096	0.39646	NA	NA	0.028096	0.39646	4	13	22.2222	72.2222	NA	NA	NA
female	0.5	BIOCARTA_IFNA_PATHWAY	9	-0.53133	0.28809	0.58587	NA	NA	0.28809	0.58587	1	7	11.1111	77.7778	NA	NA	NA
male	5	REACTOME_INTERLEUKIN_2_FAMILY_SIGNALING	40	-0.51333	0.023175	0.25026	NA	NA	0.023175	0.25026	11	26	27.5	65	IL15RA, PIK3R3, SHC1, STAT3	NA	IL15RA, PIK3R3, SHC1, STAT3
male	0.5	REACTOME_INTERCONVERSION_OF_NUCLEOTIDE_DI_AND_TRIPHOSPHATES	26	0.27387	0.76642	0.95732	0.76642	0.95732	NA	NA	12	11	46.1538	42.3077	NA	NA	NA
male	0.5	WP_NOTCH_SIGNALING_PATHWAY	58	-0.29322	0.43795	0.71264	NA	NA	0.43795	0.71264	18	36	31.0345	62.069	NA	NA	NA
female	0.1	WP_ONECARBON_METABOLISM	29	-0.50763	0.022504	0.39701	NA	NA	0.022504	0.39701	12	17	41.3793	58.6207	NA	NA	NA
female	0.1	WP_7Q1123_COPY_NUMBER_VARIATION_SYNDROME	98	-0.40411	0.0041354	0.39744	NA	NA	0.0041354	0.39744	44	52	44.898	53.0612	NA	NA	NA
male	0.5	WP_THERMOGENESIS	104	0.30924	0.12331	0.57505	0.12331	0.57505	NA	NA	47	54	45.1923	51.9231	ACSL1, MGLL, SLC25A20, SMARCC1	ACSL1, MGLL, SLC25A20	SMARCC1
female	5	WP_PROLACTIN_SIGNALING_PATHWAY	75	-0.29267	0.47946	0.76511	NA	NA	0.47946	0.76511	36	39	48	52	NFKBIA, PPIB, PRLR, STAT1, STAT5A, YWHAG	NFKBIA, STAT1, YWHAG	PPIB, PRLR, STAT5A
female	0.5	WP_ACQUIRED_PARTIAL_LIPODYSTROPHY_BARRAQUERSIMONS_SYNDROME	10	-0.49912	0.31193	0.59646	NA	NA	0.31193	0.59646	3	7	30	70	NA	NA	NA
female	0.5	REACTOME_SYNAPTIC_ADHESION_LIKE_MOLECULES	20	-0.57248	0.027723	0.23472	NA	NA	0.027723	0.23472	4	12	20	60	NA	NA	NA
female	0.1	REACTOME_INTERLEUKIN_27_SIGNALING	11	-0.65527	0.031244	0.39759	NA	NA	0.031244	0.39759	2	9	18.1818	81.8182	NA	NA	NA
female	5	REACTOME_RNA_POLYMERASE_III_TRANSCRIPTION_INITIATION_FROM_TYPE_1_PROMOTER	25	0.43384	0.22728	0.5165	0.22728	0.5165	NA	NA	16	9	64	36	POLR1D, POLR2L	POLR1D, POLR2L	NA
male	0.5	REACTOME_ACTIVATION_OF_C3_AND_C5	7	-0.85774	0.0015091	0.12335	NA	NA	0.0015091	0.12335	2	5	28.5714	71.4286	C2	NA	C2
male	0.5	WP_GASTRIC_CANCER_NETWORK_1	24	0.25235	0.87304	0.97695	0.87304	0.97695	NA	NA	14	8	58.3333	33.3333	KIF15	NA	KIF15
female	5	PID_ER_NONGENOMIC_PATHWAY	37	-0.3348	0.4713	0.76479	NA	NA	0.4713	0.76479	20	16	54.0541	43.2432	NA	NA	NA
female	0.1	KEGG_GLYCINE_SERINE_AND_THREONINE_METABOLISM	31	-0.50049	0.022881	0.39761	NA	NA	0.022881	0.39761	8	23	25.8065	74.1935	NA	NA	NA
male	5	WP_CEREBRAL_ORGANIC_ACIDURIAS_INCLUDING_DISEASES	7	0.45924	0.58496	0.88749	0.58496	0.88749	NA	NA	5	2	71.4286	28.5714	IDH2, L2HGDH	IDH2	L2HGDH
male	0.5	REACTOME_ANTI_INFLAMMATORY_RESPONSE_FAVOURING_LEISHMANIA_PARASITE_INFECTION	157	0.18555	0.98028	0.96342	0.98028	0.96342	NA	NA	61	66	38.8535	42.0382	NA	NA	NA
male	5	BIOCARTA_CARM_ER_PATHWAY	25	-0.30818	0.73439	0.90844	NA	NA	0.73439	0.90844	11	13	44	52	CCND1, EP300, ESR1, NRIP1, PELP1, PHB2	CCND1, PELP1, PHB2	EP300, ESR1, NRIP1
male	5	BIOCARTA_RELA_PATHWAY	15	-0.49826	0.25072	0.58532	NA	NA	0.25072	0.58532	4	11	26.6667	73.3333	EP300, RIPK1, TRADD	TRADD	EP300, RIPK1
female	5	REACTOME_GAMMA_CARBOXYLATION_HYPUSINE_FORMATION_AND_ARYLSULFATASE_ACTIVATION	35	-0.62017	0.0017334	0.037866	NA	NA	0.0017334	0.037866	12	22	34.2857	62.8571	DPH1, F10, F2, F7, F9, GGCX, PROS1	NA	DPH1, F10, F2, F7, F9, GGCX, PROS1
male	5	WP_PURINE_METABOLISM_AND_RELATED_DISORDERS	22	0.41222	0.30443	0.64512	0.30443	0.64512	NA	NA	8	13	36.3636	59.0909	ADSL, ADSS2, HPRT1, XDH	ADSL, ADSS2, HPRT1	XDH
male	0.5	REACTOME_METABOLISM_OF_FOLATE_AND_PTERINES	17	-0.55835	0.05705	0.32055	NA	NA	0.05705	0.32055	10	6	58.8235	35.2941	ALDH1L1	NA	ALDH1L1
male	5	REACTOME_SYNTHESIS_OF_ACTIVE_UBIQUITIN_ROLES_OF_E1_AND_E2_ENZYMES	28	0.43225	0.17415	0.50365	0.17415	0.50365	NA	NA	13	15	46.4286	53.5714	CDC34, UCHL3	CDC34, UCHL3	NA
male	0.1	REACTOME_LAMININ_INTERACTIONS	29	0.28258	0.67569	0.92	0.67569	0.92	NA	NA	13	14	44.8276	48.2759	NA	NA	NA
male	0.5	REACTOME_SIGNALING_BY_NODAL	22	-0.27123	0.82802	0.93303	NA	NA	0.82802	0.93303	12	6	54.5455	27.2727	NA	NA	NA
male	0.1	PID_HDAC_CLASSII_PATHWAY	33	0.30442	0.51498	0.89335	0.51498	0.89335	NA	NA	15	17	45.4545	51.5152	NA	NA	NA
female	0.1	WP_PENTOSE_PHOSPHATE_PATHWAY_IN_SENESCENT_CELLS	9	-0.68615	0.034898	0.39839	NA	NA	0.034898	0.39839	4	4	44.4444	44.4444	NA	NA	NA
female	5	BIOCARTA_PTEN_PATHWAY	18	-0.71672	0.0026928	0.037896	NA	NA	0.0026928	0.037896	5	13	27.7778	72.2222	EGFR	NA	EGFR
female	0.1	REACTOME_RHO_GTPASES_ACTIVATE_KTN1	11	-0.65204	0.034495	0.39932	NA	NA	0.034495	0.39932	4	7	36.3636	63.6364	NA	NA	NA
female	5	WP_MAMMARY_GLAND_DEVELOPMENT_PATHWAY_EMBRYONIC_DEVELOPMENT_STAGE_1_OF_4	15	0.49052	0.24558	0.51977	0.24558	0.51977	NA	NA	8	6	53.3333	40	ALPL, CCND1, TERT	ALPL, CCND1	TERT
female	5	REACTOME_RECEPTOR_TYPE_TYROSINE_PROTEIN_PHOSPHATASES	18	-0.71717	0.0025005	0.037943	NA	NA	0.0025005	0.037943	4	8	22.2222	44.4444	IL1RAP, PPFIBP2, PTPRF	NA	IL1RAP, PPFIBP2, PTPRF
male	5	WP_BIOMARKERS_FOR_UREA_CYCLE_DISORDERS	12	-0.86652	0.00018255	0.0053538	NA	NA	0.00018255	0.0053538	0	12	0	100	ARG1, ASL, ASS1, F10, F7, GLS2, OTC	NA	ARG1, ASL, ASS1, F10, F7, GLS2, OTC
male	0.5	REACTOME_TRANSCRIPTION_COUPLED_NUCLEOTIDE_EXCISION_REPAIR_TC_NER	74	-0.31865	0.21302	0.57369	NA	NA	0.21302	0.57369	31	43	41.8919	58.1081	NA	NA	NA
female	5	REACTOME_THE_FATTY_ACID_CYCLING_MODEL	5	0.72708	0.16098	0.3878	0.16098	0.3878	NA	NA	2	2	40	40	SLC25A14, UCP2	UCP2	SLC25A14
female	0.1	REACTOME_CHOLINE_CATABOLISM	6	-0.77649	0.030151	0.39932	NA	NA	0.030151	0.39932	0	6	0	100	NA	NA	NA
female	5	BIOCARTA_CARM1_PATHWAY	11	-0.49791	0.3479	0.68188	NA	NA	0.3479	0.68188	8	3	72.7273	27.2727	RXRA	NA	RXRA
male	0.1	WP_PEROXIREDOXIN_2_INDUCED_OVARIAN_FAILURE	8	-0.27756	0.94242	0.99034	NA	NA	0.94242	0.99034	2	5	25	62.5	NA	NA	NA
male	0.5	KEGG_ARGININE_AND_PROLINE_METABOLISM	54	-0.31595	0.31771	0.64327	NA	NA	0.31771	0.64327	18	33	33.3333	61.1111	ALDH3A2, GLS2	ALDH3A2	GLS2
female	0.1	REACTOME_SOS_MEDIATED_SIGNALLING	7	-0.74275	0.031794	0.39934	NA	NA	0.031794	0.39934	3	4	42.8571	57.1429	NA	NA	NA
female	0.1	REACTOME_SULFIDE_OXIDATION_TO_SULFATE	6	-0.77018	0.033129	0.40116	NA	NA	0.033129	0.40116	0	6	0	100	NA	NA	NA
male	0.5	REACTOME_RUNX2_REGULATES_GENES_INVOLVED_IN_CELL_MIGRATION	8	-0.46961	0.46875	0.72298	NA	NA	0.46875	0.72298	3	5	37.5	62.5	NA	NA	NA
male	0.1	REACTOME_POTENTIAL_THERAPEUTICS_FOR_SARS	81	0.28592	0.27984	0.83647	0.27984	0.83647	NA	NA	42	37	51.8519	45.679	NA	NA	NA
male	0.5	WP_SPINAL_CORD_INJURY	109	-0.24104	0.63755	0.79007	NA	NA	0.63755	0.79007	42	57	38.5321	52.2936	RAC1, RB1	RB1	RAC1
male	0.5	REACTOME_CYCLIN_D_ASSOCIATED_EVENTS_IN_G1	43	-0.25022	0.79368	0.90746	NA	NA	0.79368	0.90746	17	23	39.5349	53.4884	RB1	RB1	NA
female	0.5	REACTOME_SYNTHESIS_OF_PROSTAGLANDINS_PG_AND_THROMBOXANES_TX	13	0.25299	0.92761	0.97476	0.92761	0.97476	NA	NA	7	5	53.8462	38.4615	NA	NA	NA
male	0.5	REACTOME_ACTIVATION_OF_IRF3_IRF7_MEDIATED_BY_TBK1_IKK_EPSILON	15	-0.48937	0.20153	0.48422	NA	NA	0.20153	0.48422	5	10	33.3333	66.6667	NA	NA	NA
female	0.1	WP_EPO_RECEPTOR_SIGNALING	25	-0.52507	0.024511	0.40162	NA	NA	0.024511	0.40162	7	18	28	72	NA	NA	NA
male	0.5	REACTOME_PROTEIN_UBIQUITINATION	59	0.38065	0.069837	0.43961	0.069837	0.43961	NA	NA	29	28	49.1525	47.4576	CDC34	CDC34	NA
female	0.5	WP_PHOTODYNAMIC_THERAPYINDUCED_AP1_SURVIVAL_SIGNALING	49	0.33149	0.21618	0.5459	0.21618	0.5459	NA	NA	23	26	46.9388	53.0612	NA	NA	NA
male	0.1	REACTOME_STING_MEDIATED_INDUCTION_OF_HOST_IMMUNE_RESPONSES	13	0.36357	0.58265	0.91545	0.58265	0.91545	NA	NA	8	5	61.5385	38.4615	NA	NA	NA
female	0.5	PID_BARD1_PATHWAY	28	-0.29874	0.64035	0.82415	NA	NA	0.64035	0.82415	11	15	39.2857	53.5714	NA	NA	NA
male	5	REACTOME_REGULATION_OF_GENE_EXPRESSION_IN_LATE_STAGE_BRANCHING_MORPHOGENESIS_PANCREATIC_BUD_PRECURSOR_CELLS	15	-0.37661	0.61621	0.86765	NA	NA	0.61621	0.86765	5	9	33.3333	60	EP300	NA	EP300
male	0.1	WP_WHITE_FAT_CELL_DIFFERENTIATION	32	-0.4031	0.13606	0.62104	NA	NA	0.13606	0.62104	14	16	43.75	50	NA	NA	NA
female	5	BIOCARTA_AMI_PATHWAY	17	-0.72809	0.0013553	0.03873	NA	NA	0.0013553	0.03873	4	12	23.5294	70.5882	COL4A1, F10, F2, F7, FGB, PLG, PROS1, SERPINC1	COL4A1	F10, F2, F7, FGB, PLG, PROS1, SERPINC1
male	0.1	WP_CHOLESTEROL_METABOLISM_WITH_BLOCH_AND_KANDUTSCHRUSSELL_PATHWAYS	47	0.27215	0.57155	0.91059	0.57155	0.91059	NA	NA	26	21	55.3191	44.6809	ACSL1	ACSL1	NA
male	0.5	PID_SYNDECAN_2_PATHWAY	31	-0.39471	0.20471	0.52723	NA	NA	0.20471	0.52723	9	21	29.0323	67.7419	FN1, KNG1	NA	FN1, KNG1
female	0.5	REACTOME_SIGNALING_BY_SCF_KIT	43	-0.5625	0.0013843	0.076712	NA	NA	0.0013843	0.076712	14	29	32.5581	67.4419	NA	NA	NA
female	5	REACTOME_INTRAFLAGELLAR_TRANSPORT	45	-0.30804	0.55161	0.80495	NA	NA	0.55161	0.80495	20	25	44.4444	55.5556	CLUAP1, IFT46, TUBA1B	TUBA1B	CLUAP1, IFT46
male	0.5	BIOCARTA_EPO_PATHWAY	18	-0.42475	0.29705	0.59037	NA	NA	0.29705	0.59037	8	10	44.4444	55.5556	NA	NA	NA
female	5	PID_FGF_PATHWAY	52	-0.57092	0.00078309	0.041845	NA	NA	0.00078309	0.041845	19	30	36.5385	57.6923	FGFR3, FGFR4, SDC2, STAT1	STAT1	FGFR3, FGFR4, SDC2
male	5	REACTOME_THROMBIN_SIGNALLING_THROUGH_PROTEINASE_ACTIVATED_RECEPTORS_PARS	29	0.31788	0.59001	0.87662	0.59001	0.87662	NA	NA	16	13	55.1724	44.8276	F2, GNA14, GNB1, GNG2	GNB1, GNG2	F2, GNA14
male	5	WP_LEPTIN_SIGNALING_PATHWAY	76	-0.32644	0.30202	0.66372	NA	NA	0.30202	0.66372	32	43	42.1053	56.5789	ACACA, BAX, CCND1, EIF4EBP1, ESR1, FOXO1, MAPK14, NCOA1, PRKAA2, SHC1, SOCS2, STAT3	ACACA, BAX, CCND1, EIF4EBP1, PRKAA2, SOCS2	ESR1, FOXO1, MAPK14, NCOA1, SHC1, STAT3
male	0.5	REACTOME_FGFR1_MUTANT_RECEPTOR_ACTIVATION	27	-0.3845	0.27633	0.58758	NA	NA	0.27633	0.58758	7	16	25.9259	59.2593	ERLIN2	ERLIN2	NA
female	5	WP_PDGF_PATHWAY	39	0.28358	0.7226	0.87693	0.7226	0.87693	NA	NA	21	18	53.8462	46.1538	NFKBIA, STAT1	NFKBIA, STAT1	NA
male	5	WP_IL1_AND_MEGAKARYOCYTES_IN_OBESITY	23	-0.4469	0.23372	0.58957	NA	NA	0.23372	0.58957	7	13	30.4348	56.5217	F2, IL1R1, TIMP1, TIMP2	TIMP1	F2, IL1R1, TIMP2
male	5	REACTOME_SUMOYLATION_OF_UBIQUITINYLATION_PROTEINS	39	-0.18554	0.99755	0.9958	NA	NA	0.99755	0.9958	20	19	51.2821	48.7179	NUP35	NA	NUP35
male	5	REACTOME_UREA_CYCLE	10	-0.8932	0.00018471	0.0063626	NA	NA	0.00018471	0.0063626	1	8	10	80	ARG1, ASL, ASS1, CPS1, NMRAL1, OTC	NA	ARG1, ASL, ASS1, CPS1, NMRAL1, OTC
female	5	WP_PURINE_METABOLISM_AND_RELATED_DISORDERS	22	0.51944	0.10485	0.32783	0.10485	0.32783	NA	NA	9	13	40.9091	59.0909	ADSS2, HPRT1, PAICS	ADSS2, HPRT1	PAICS
male	0.1	WP_CILIARY_LANDSCAPE	207	0.22247	0.55863	0.89269	0.55863	0.89269	NA	NA	109	92	52.657	44.4444	NA	NA	NA
female	0.5	KEGG_ARRHYTHMOGENIC_RIGHT_VENTRICULAR_CARDIOMYOPATHY_ARVC	71	-0.30798	0.28991	0.63285	NA	NA	0.28991	0.63285	25	40	35.2113	56.338	NA	NA	NA
male	5	REACTOME_FGFR1_MUTANT_RECEPTOR_ACTIVATION	27	-0.54808	0.036913	0.2712	NA	NA	0.036913	0.2712	10	13	37.037	48.1481	FGF1, STAT3, ZMYM2	NA	FGF1, STAT3, ZMYM2
female	5	KEGG_ARRHYTHMOGENIC_RIGHT_VENTRICULAR_CARDIOMYOPATHY_ARVC	71	-0.22901	0.90874	0.92879	NA	NA	0.90874	0.92879	27	37	38.0282	52.1127	NA	NA	NA
male	0.5	WP_TYPE_I_COLLAGEN_SYNTHESIS_IN_THE_CONTEXT_OF_OSTEOGENESIS_IMPERFECTA	31	-0.38334	0.23805	0.5586	NA	NA	0.23805	0.5586	16	13	51.6129	41.9355	SERPINF1	NA	SERPINF1
male	5	REACTOME_SMAC_XIAP_REGULATED_APOPTOTIC_RESPONSE	7	-0.6823	0.15261	0.45152	NA	NA	0.15261	0.45152	2	5	28.5714	71.4286	CASP3, CYCS, DIABLO, XIAP	CYCS	CASP3, DIABLO, XIAP
male	0.5	PID_TCR_PATHWAY	63	-0.53476	0.00018737	0.078802	NA	NA	0.00018737	0.078802	20	43	31.746	68.254	MAP3K14	NA	MAP3K14
male	0.1	REACTOME_TNFR1_MEDIATED_CERAMIDE_PRODUCTION	6	-0.55247	0.37435	0.72208	NA	NA	0.37435	0.72208	2	4	33.3333	66.6667	NA	NA	NA
female	5	REACTOME_TRIF_MEDIATED_PROGRAMMED_CELL_DEATH	8	-0.50637	0.42305	0.72266	NA	NA	0.42305	0.72266	3	5	37.5	62.5	NA	NA	NA
male	5	PID_SYNDECAN_4_PATHWAY	30	-0.50246	0.063917	0.36548	NA	NA	0.063917	0.36548	15	14	50	46.6667	CXCL12, F2, FN1, PLG, SDC4	NA	CXCL12, F2, FN1, PLG, SDC4
male	0.5	KEGG_ARRHYTHMOGENIC_RIGHT_VENTRICULAR_CARDIOMYOPATHY_ARVC	71	-0.24521	0.71678	0.83701	NA	NA	0.71678	0.83701	32	33	45.0704	46.4789	NA	NA	NA
male	5	WP_ARYLAMINE_METABOLISM	6	-0.86906	0.0066914	0.15564	NA	NA	0.0066914	0.15564	1	5	16.6667	83.3333	CYP1A2, SULT1A1, SULT1A2	NA	CYP1A2, SULT1A1, SULT1A2
male	0.5	PID_P73PATHWAY	76	0.26104	0.54942	0.83774	0.54942	0.83774	NA	NA	36	37	47.3684	48.6842	RB1	RB1	NA
male	0.5	REACTOME_PROSTANOID_LIGAND_RECEPTORS	9	-0.27008	0.95056	0.98942	NA	NA	0.95056	0.98942	4	3	44.4444	33.3333	NA	NA	NA
male	0.1	KEGG_ARRHYTHMOGENIC_RIGHT_VENTRICULAR_CARDIOMYOPATHY_ARVC	71	-0.19786	0.95946	0.9636	NA	NA	0.95946	0.9636	25	40	35.2113	56.338	NA	NA	NA
female	0.5	REACTOME_SIGNALING_BY_PDGFR_IN_DISEASE	19	-0.66443	0.0025524	0.077927	NA	NA	0.0025524	0.077927	5	14	26.3158	73.6842	NA	NA	NA
male	0.5	PID_FAK_PATHWAY	58	-0.35318	0.15276	0.50414	NA	NA	0.15276	0.50414	24	33	41.3793	56.8966	RAC1	NA	RAC1
male	0.5	REACTOME_LIGAND_RECEPTOR_INTERACTIONS	8	-0.29526	0.91397	0.98826	NA	NA	0.91397	0.98826	2	5	25	62.5	NA	NA	NA
female	0.5	WP_PATHWAYS_AFFECTED_IN_ADENOID_CYSTIC_CARCINOMA	62	-0.49651	0.0022321	0.10377	NA	NA	0.0022321	0.10377	24	37	38.7097	59.6774	NA	NA	NA
male	5	REACTOME_ASSEMBLY_OF_THE_HIV_VIRION	14	-0.28348	0.90952	0.98188	NA	NA	0.90952	0.98188	8	6	57.1429	42.8571	FURIN	NA	FURIN
male	0.5	BIOCARTA_SALMONELLA_PATHWAY	5	-0.42704	0.73214	0.91649	NA	NA	0.73214	0.91649	2	3	40	60	RAC1	NA	RAC1
male	5	KEGG_ARRHYTHMOGENIC_RIGHT_VENTRICULAR_CARDIOMYOPATHY_ARVC	71	-0.24368	0.86142	0.93261	NA	NA	0.86142	0.93261	33	31	46.4789	43.662	CTNNB1, DAG1, ITGA9	ITGA9	CTNNB1, DAG1
female	0.5	KEGG_ASCORBATE_AND_ALDARATE_METABOLISM	18	0.5217	0.065261	0.23851	0.065261	0.23851	NA	NA	12	6	66.6667	33.3333	ALDH3A2	ALDH3A2	NA
male	5	WP_UREA_CYCLE_AND_RELATED_DISEASES	9	-0.92182	0.00018889	0.0066392	NA	NA	0.00018889	0.0066392	0	9	0	100	ARG1, ASL, ASS1, CPS1, GLS2, OTC, SLC25A13	NA	ARG1, ASL, ASS1, CPS1, GLS2, OTC, SLC25A13
male	0.5	BIOCARTA_P53HYPOXIA_PATHWAY	21	0.34282	0.51276	0.83561	0.51276	0.83561	NA	NA	9	12	42.8571	57.1429	ABCB1	ABCB1	NA
female	0.5	WP_FARNESOID_X_RECEPTOR_PATHWAY	18	0.3299	0.58735	0.80863	0.58735	0.80863	NA	NA	11	7	61.1111	38.8889	NA	NA	NA
male	0.1	REACTOME_HIV_INFECTION	217	0.21957	0.5989	0.90188	0.5989	0.90188	NA	NA	115	98	52.9954	45.1613	NA	NA	NA
female	0.1	REACTOME_EGFR_TRANSACTIVATION_BY_GASTRIN	9	-0.68298	0.036517	0.40168	NA	NA	0.036517	0.40168	4	5	44.4444	55.5556	NA	NA	NA
female	0.5	REACTOME_NCAM1_INTERACTIONS	39	-0.48394	0.018407	0.24465	NA	NA	0.018407	0.24465	7	25	17.9487	64.1026	NA	NA	NA
male	0.5	REACTOME_ANTIVIRAL_MECHANISM_BY_IFN_STIMULATED_GENES	76	0.22898	0.81284	0.94629	0.81284	0.94629	NA	NA	40	33	52.6316	43.4211	MX1	MX1	NA
male	0.5	WP_NUCLEOTIDE_GPCRS	9	-0.5188	0.31204	0.591	NA	NA	0.31204	0.591	2	7	22.2222	77.7778	NA	NA	NA
male	0.1	REACTOME_SCAVENGING_OF_HEME_FROM_PLASMA	34	-0.53145	0.005546	0.3796	NA	NA	0.005546	0.3796	10	18	29.4118	52.9412	NA	NA	NA
male	0.5	PID_ECADHERIN_KERATINOCYTE_PATHWAY	20	-0.58968	0.020022	0.21843	NA	NA	0.020022	0.21843	6	13	30	65	RAC1	NA	RAC1
male	0.5	BIOCARTA_P38MAPK_PATHWAY	35	-0.27266	0.71526	0.85846	NA	NA	0.71526	0.85846	16	18	45.7143	51.4286	RAC1	NA	RAC1
male	0.1	REACTOME_ALPHA_LINOLENIC_OMEGA3_AND_LINOLEIC_OMEGA6_ACID_METABOLISM	13	0.66842	0.01251	0.15379	0.01251	0.15379	NA	NA	8	4	61.5385	30.7692	ACSL1	ACSL1	NA
male	5	REACTOME_AMYLOID_FIBER_FORMATION	51	-0.37139	0.23498	0.60714	NA	NA	0.23498	0.60714	19	30	37.2549	58.8235	APCS, APOA1, APOA4, APP, FURIN, H3-3A, MFGE8, PRKN	APP, MFGE8	APCS, APOA1, APOA4, FURIN, H3-3A, PRKN
male	0.1	REACTOME_SUMOYLATION	162	-0.27048	0.19195	0.69688	NA	NA	0.19195	0.69688	77	82	47.5309	50.6173	NA	NA	NA
female	0.5	WP_PHYSICOCHEMICAL_FEATURES_AND_TOXICITYASSOCIATED_PATHWAYS	64	-0.45293	0.005343	0.20995	NA	NA	0.005343	0.20995	27	35	42.1875	54.6875	FN1	NA	FN1
female	5	REACTOME_UPTAKE_AND_FUNCTION_OF_DIPHTHERIA_TOXIN	6	0.71537	0.13517	0.33767	0.13517	0.33767	NA	NA	4	2	66.6667	33.3333	HSP90AA1, HSP90AB1	HSP90AA1, HSP90AB1	NA
male	5	WP_NEURODEGENERATION_WITH_BRAIN_IRON_ACCUMULATION_NBIA_SUBTYPES_PATHWAY	44	0.28505	0.65311	0.90536	0.65311	0.90536	NA	NA	22	21	50	47.7273	ACACA, BECN1, CP, FTL, PANK2, PLA2G6, SPTLC1, TSC1, ULK1	ACACA, BECN1, FTL, PANK2, PLA2G6, SPTLC1	CP, TSC1, ULK1
female	0.1	WP_ARYLAMINE_METABOLISM	6	-0.76845	0.034804	0.40404	NA	NA	0.034804	0.40404	1	5	16.6667	83.3333	NA	NA	NA
male	0.1	REACTOME_INTERLEUKIN_2_FAMILY_SIGNALING	40	-0.40682	0.084932	0.5818	NA	NA	0.084932	0.5818	17	19	42.5	47.5	NA	NA	NA
male	0.1	REACTOME_VOLTAGE_GATED_POTASSIUM_CHANNELS	36	-0.29441	0.54969	0.83708	NA	NA	0.54969	0.83708	12	12	33.3333	33.3333	NA	NA	NA
female	0.1	PID_IL27_PATHWAY	25	-0.5207	0.026894	0.40404	NA	NA	0.026894	0.40404	7	18	28	72	NA	NA	NA
male	0.5	WP_PHYSICOCHEMICAL_FEATURES_AND_TOXICITYASSOCIATED_PATHWAYS	64	-0.29337	0.39926	0.69537	NA	NA	0.39926	0.69537	20	39	31.25	60.9375	FN1	NA	FN1
female	5	REACTOME_INITIAL_TRIGGERING_OF_COMPLEMENT	40	-0.59678	0.0017298	0.04207	NA	NA	0.0017298	0.04207	16	24	40	60	C1S, CFB, CRP, MASP1, MBL2	NA	C1S, CFB, CRP, MASP1, MBL2
male	0.1	REACTOME_RHO_GTPASES_ACTIVATE_IQGAPS	26	-0.33696	0.4532	0.77328	NA	NA	0.4532	0.77328	10	12	38.4615	46.1538	NA	NA	NA
male	0.1	WP_METAPATHWAY_BIOTRANSFORMATION_PHASE_I_AND_II	148	0.37518	0.001484	0.27052	0.001484	0.27052	NA	NA	78	59	52.7027	39.8649	NA	NA	NA
male	0.5	REACTOME_NEGATIVE_REGULATION_OF_FGFR1_SIGNALING	28	-0.37804	0.28478	0.59574	NA	NA	0.28478	0.59574	9	14	32.1429	50	NA	NA	NA
male	5	REACTOME_APC_C_CDC20_MEDIATED_DEGRADATION_OF_CYCLIN_B	23	0.5017	0.092679	0.34244	0.092679	0.34244	NA	NA	14	9	60.8696	39.1304	ANAPC2, ANAPC5, CCNB1	ANAPC2, ANAPC5, CCNB1	NA
male	0.1	REACTOME_SIGNALING_BY_CSF3_G_CSF	28	-0.36914	0.29027	0.70361	NA	NA	0.29027	0.70361	10	17	35.7143	60.7143	NA	NA	NA
female	5	REACTOME_ACTIVATION_OF_MATRIX_METALLOPROTEINASES	29	-0.38258	0.348	0.70026	NA	NA	0.348	0.70026	15	14	51.7241	48.2759	KLKB1, PLG	NA	KLKB1, PLG
male	0.1	REACTOME_VLDLR_INTERNALISATION_AND_DEGRADATION	12	0.22871	0.97112	0.99841	0.97112	0.99841	NA	NA	8	4	66.6667	33.3333	NA	NA	NA
female	0.5	REACTOME_TNFR1_INDUCED_PROAPOPTOTIC_SIGNALING	13	-0.53155	0.15542	0.45316	NA	NA	0.15542	0.45316	3	10	23.0769	76.9231	NA	NA	NA
female	0.5	WP_GLYCEROPHOSPHOLIPID_BIOSYNTHETIC_PATHWAY	29	0.40028	0.17768	0.4548	0.17768	0.4548	NA	NA	18	10	62.069	34.4828	NA	NA	NA
female	0.5	WP_PEROXIREDOXIN_2_INDUCED_OVARIAN_FAILURE	8	0.62311	0.13473	0.31476	0.13473	0.31476	NA	NA	6	2	75	25	NA	NA	NA
male	5	SIG_CD40PATHWAYMAP	34	-0.49843	0.052677	0.33989	NA	NA	0.052677	0.33989	11	21	32.3529	61.7647	CD40, GORASP1, MAPK14	NA	CD40, GORASP1, MAPK14
male	0.5	REACTOME_SYNTHESIS_OF_15_EICOSATETRAENOIC_ACID_DERIVATIVES	6	0.51477	0.46236	0.79341	0.46236	0.79341	NA	NA	3	1	50	16.6667	NA	NA	NA
female	0.1	REACTOME_BINDING_OF_TCF_LEF_CTNNB1_TO_TARGET_GENE_PROMOTERS	8	-0.70527	0.039905	0.40543	NA	NA	0.039905	0.40543	3	5	37.5	62.5	NA	NA	NA
male	0.5	REACTOME_TETRAHYDROBIOPTERIN_BH4_SYNTHESIS_RECYCLING_SALVAGE_AND_REGULATION	10	0.32853	0.77211	0.96457	0.77211	0.96457	NA	NA	5	5	50	50	NA	NA	NA
female	5	WP_ARYLAMINE_METABOLISM	6	-0.9553	0.00038677	0.04215	NA	NA	0.00038677	0.04215	0	6	0	100	CYP1A2	NA	CYP1A2
female	0.5	REACTOME_UB_SPECIFIC_PROCESSING_PROTEASES	159	0.29886	0.055541	0.42301	0.055541	0.42301	NA	NA	78	79	49.0566	49.6855	AXIN2	NA	AXIN2
male	5	REACTOME_ZINC_TRANSPORTERS	17	0.29013	0.84597	0.99751	0.84597	0.99751	NA	NA	8	7	47.0588	41.1765	SLC39A14, SLC39A4, SLC39A5	SLC39A4, SLC39A5	SLC39A14
male	0.5	REACTOME_DETOXIFICATION_OF_REACTIVE_OXYGEN_SPECIES	34	0.31493	0.4683	0.81333	0.4683	0.81333	NA	NA	21	13	61.7647	38.2353	NA	NA	NA
female	0.5	REACTOME_SUMOYLATION_OF_DNA_DAMAGE_RESPONSE_AND_REPAIR_PROTEINS	73	-0.4015	0.029126	0.32635	NA	NA	0.029126	0.32635	23	48	31.5068	65.7534	NA	NA	NA
male	0.5	WP_SEROTONIN_AND_ANXIETY	14	-0.34457	0.66527	0.85753	NA	NA	0.66527	0.85753	5	3	35.7143	21.4286	NA	NA	NA
male	5	WP_MAMMARY_GLAND_DEVELOPMENT_PATHWAY_EMBRYONIC_DEVELOPMENT_STAGE_1_OF_4	15	0.36922	0.5836	0.89091	0.5836	0.89091	NA	NA	10	4	66.6667	26.6667	CCND1	CCND1	NA
female	0.5	WP_SEROTONIN_HTR1_GROUP_AND_FOS_PATHWAY	29	-0.37311	0.30898	0.62291	NA	NA	0.30898	0.62291	14	13	48.2759	44.8276	NA	NA	NA
female	5	WP_BURN_WOUND_HEALING	91	-0.3184	0.24794	0.67763	NA	NA	0.24794	0.67763	45	43	49.4505	47.2527	AMBP, CXCL12, FGFR3, FGFR4, FN1, NFKBIA, PFN1	NFKBIA, PFN1	AMBP, CXCL12, FGFR3, FGFR4, FN1
male	5	WP_ANGIOGENESIS	24	-0.47097	0.16799	0.50922	NA	NA	0.16799	0.50922	8	14	33.3333	58.3333	KDR, MAPK14, TIMP2, VEGFA	NA	KDR, MAPK14, TIMP2, VEGFA
male	0.1	BIOCARTA_IL4_PATHWAY	11	-0.29134	0.87092	0.97127	NA	NA	0.87092	0.97127	5	5	45.4545	45.4545	NA	NA	NA
female	0.5	REACTOME_CYTOSOLIC_SULFONATION_OF_SMALL_MOLECULES	22	-0.39105	0.32909	0.63257	NA	NA	0.32909	0.63257	10	11	45.4545	50	NA	NA	NA
male	0.1	REACTOME_KILLING_MECHANISMS	12	0.28366	0.87341	0.98982	0.87341	0.98982	NA	NA	6	5	50	41.6667	NA	NA	NA
female	0.1	REACTOME_PHASE_II_CONJUGATION_OF_COMPOUNDS	91	-0.40484	0.0067278	0.40653	NA	NA	0.0067278	0.40653	34	54	37.3626	59.3407	NA	NA	NA
male	0.1	REACTOME_REVERSIBLE_HYDRATION_OF_CARBON_DIOXIDE	12	-0.2528	0.93906	0.98889	NA	NA	0.93906	0.98889	5	6	41.6667	50	NA	NA	NA
male	5	PID_TGFBR_PATHWAY	52	-0.33615	0.38024	0.70707	NA	NA	0.38024	0.70707	21	29	40.3846	55.7692	CTNNB1, DAB2, ITCH, SHC1, SPTBN1, XIAP	SPTBN1	CTNNB1, DAB2, ITCH, SHC1, XIAP
male	0.1	REACTOME_REGULATION_OF_RAS_BY_GAPS	67	0.30339	0.25241	0.79293	0.25241	0.79293	NA	NA	38	28	56.7164	41.791	NA	NA	NA
female	0.5	REACTOME_TRANSLATION_OF_REPLICASE_AND_ASSEMBLY_OF_THE_REPLICATION_TRANSCRIPTION_COMPLEX	11	0.40454	0.4885	0.75544	0.4885	0.75544	NA	NA	6	5	54.5455	45.4545	NA	NA	NA
male	0.5	REACTOME_FRS_MEDIATED_FGFR1_SIGNALING	20	-0.31228	0.68713	0.86046	NA	NA	0.68713	0.86046	5	10	25	50	NA	NA	NA
male	0.1	BIOCARTA_TOB1_PATHWAY	19	-0.47443	0.14427	0.59166	NA	NA	0.14427	0.59166	5	11	26.3158	57.8947	NA	NA	NA
male	5	WP_ESTROGEN_METABOLISM	13	-0.49375	0.31579	0.62054	NA	NA	0.31579	0.62054	7	6	53.8462	46.1538	CYP1A2, SULT1A1	NA	CYP1A2, SULT1A1
male	0.1	REACTOME_GAMMA_CARBOXYLATION_HYPUSINE_FORMATION_AND_ARYLSULFATASE_ACTIVATION	35	-0.3216	0.40473	0.75693	NA	NA	0.40473	0.75693	11	23	31.4286	65.7143	NA	NA	NA
female	0.1	WP_PI3KAKTMTOR_VITD3_SIGNALING	19	-0.56241	0.029938	0.40791	NA	NA	0.029938	0.40791	4	13	21.0526	68.4211	NA	NA	NA
male	5	REACTOME_RHO_GTPASES_ACTIVATE_PAKS	20	0.2925	0.81685	0.99098	0.81685	0.99098	NA	NA	8	12	40	60	CTTN, LIMK1, MYLK, PAK1, PPP1R12B	CTTN, LIMK1, PAK1	MYLK, PPP1R12B
male	0.5	REACTOME_TRANSCRIPTIONAL_REGULATION_BY_VENTX	37	-0.4067	0.12271	0.45719	NA	NA	0.12271	0.45719	16	20	43.2432	54.0541	NA	NA	NA
male	0.1	WP_MIRNA_REGULATION_OF_DNA_DAMAGE_RESPONSE	69	0.31047	0.2096	0.77014	0.2096	0.77014	NA	NA	33	34	47.8261	49.2754	NA	NA	NA
male	0.1	REACTOME_CD163_MEDIATING_AN_ANTI_INFLAMMATORY_RESPONSE	9	-0.40393	0.59	0.86568	NA	NA	0.59	0.86568	3	5	33.3333	55.5556	NA	NA	NA
female	5	REACTOME_RUNX2_REGULATES_GENES_INVOLVED_IN_CELL_MIGRATION	8	0.31613	0.88533	0.97428	0.88533	0.97428	NA	NA	5	3	62.5	37.5	CBFB	CBFB	NA
female	0.1	WP_RAS_AND_BRADYKININ_PATHWAYS_IN_COVID19	29	-0.50078	0.027411	0.42406	NA	NA	0.027411	0.42406	7	20	24.1379	68.9655	NA	NA	NA
female	0.1	REACTOME_METABOLISM_OF_AMINO_ACIDS_AND_DERIVATIVES	346	-0.34186	0.0002611	0.42409	NA	NA	0.0002611	0.42409	144	193	41.6185	55.7803	NA	NA	NA
male	0.1	REACTOME_SPERM_MOTILITY_AND_TAXES	9	0.40707	0.57222	0.91657	0.57222	0.91657	NA	NA	4	2	44.4444	22.2222	NA	NA	NA
male	5	PID_P38_MK2_PATHWAY	21	0.41943	0.30323	0.63919	0.30323	0.63919	NA	NA	13	8	61.9048	38.0952	HSPB1, MAPK14, YWHAB, YWHAG, YWHAZ	HSPB1, YWHAG, YWHAZ	MAPK14, YWHAB
female	0.5	REACTOME_CASPASE_ACTIVATION_VIA_DEPENDENCE_RECEPTORS_IN_THE_ABSENCE_OF_LIGAND	10	0.43732	0.433	0.70234	0.433	0.70234	NA	NA	6	4	60	40	NA	NA	NA
female	5	BIOCARTA_CARM_ER_PATHWAY	25	-0.31038	0.69873	0.89251	NA	NA	0.69873	0.89251	12	12	48	48	CCND1, PHB2	CCND1, PHB2	NA
male	0.1	WP_GALANIN_RECEPTOR_PATHWAY	20	-0.26097	0.871	0.96408	NA	NA	0.871	0.96408	12	7	60	35	NA	NA	NA
male	0.5	WP_MIRNAS_INVOLVED_IN_DNA_DAMAGE_RESPONSE	14	0.3391	0.65598	0.93197	0.65598	0.93197	NA	NA	6	8	42.8571	57.1429	NA	NA	NA
female	0.5	BIOCARTA_TOB1_PATHWAY	19	-0.32682	0.6361	0.83263	NA	NA	0.6361	0.83263	7	12	36.8421	63.1579	NA	NA	NA
female	5	WP_VITAMIN_A_AND_CAROTENOID_METABOLISM	41	0.4557	0.072643	0.32179	0.072643	0.32179	NA	NA	21	18	51.2195	43.9024	ABCG8, ADH4, ALDH1A1, CD36, CYP2E1, LPL, RDH5, RETSAT, RXRA	ABCG8, ALDH1A1, CD36, LPL, RETSAT	ADH4, CYP2E1, RDH5, RXRA
female	0.1	REACTOME_IL_6_TYPE_CYTOKINE_RECEPTOR_LIGAND_INTERACTIONS	16	-0.58164	0.035138	0.42484	NA	NA	0.035138	0.42484	7	9	43.75	56.25	NA	NA	NA
female	0.1	REACTOME_DEFECTIVE_RIPK1_MEDIATED_REGULATED_NECROSIS	5	-0.8047	0.031573	0.42518	NA	NA	0.031573	0.42518	2	3	40	60	NA	NA	NA
female	0.5	REACTOME_SEMA4D_IN_SEMAPHORIN_SIGNALING	23	0.4817	0.073897	0.25679	0.073897	0.25679	NA	NA	14	9	60.8696	39.1304	NA	NA	NA
male	0.5	BIOCARTA_CLASSIC_PATHWAY	14	-0.7508	0.0017107	0.083213	NA	NA	0.0017107	0.083213	2	12	14.2857	85.7143	C2	NA	C2
male	0.5	SIG_CD40PATHWAYMAP	34	-0.47219	0.037203	0.32268	NA	NA	0.037203	0.32268	10	22	29.4118	64.7059	NA	NA	NA
female	0.1	REACTOME_REPRESSION_OF_WNT_TARGET_GENES	13	-0.60867	0.048901	0.4275	NA	NA	0.048901	0.4275	4	9	30.7692	69.2308	NA	NA	NA
male	5	REACTOME_SIGNAL_AMPLIFICATION	30	0.45694	0.1077	0.38633	0.1077	0.38633	NA	NA	17	12	56.6667	40	AAMP, GNA14, GNAI1, GNB1, GNG2, MAPK14	AAMP, GNAI1, GNB1, GNG2	GNA14, MAPK14
female	5	KEGG_ASCORBATE_AND_ALDARATE_METABOLISM	18	0.45874	0.27962	0.56044	0.27962	0.56044	NA	NA	6	12	33.3333	66.6667	ALDH1B1, ALDH3A2, ALDH7A1, UGDH, UGT2A3	ALDH3A2, ALDH7A1, UGDH	ALDH1B1, UGT2A3
female	5	REACTOME_PI_3K_CASCADE_FGFR4	17	-0.51497	0.15876	0.50745	NA	NA	0.15876	0.50745	3	12	17.6471	70.5882	FGFR4	NA	FGFR4
male	0.1	WP_7OXOC_AND_7BETAHC_PATHWAYS	27	0.40292	0.17996	0.70017	0.17996	0.70017	NA	NA	12	13	44.4444	48.1481	NA	NA	NA
male	0.5	WP_OXIDATIVE_DAMAGE_RESPONSE	40	-0.46168	0.031534	0.31402	NA	NA	0.031534	0.31402	15	22	37.5	55	APAF1, C2	NA	APAF1, C2
male	0.1	REACTOME_ACTIVATION_OF_ANTERIOR_HOX_GENES_IN_HINDBRAIN_DEVELOPMENT_DURING_EARLY_EMBRYOGENESIS	62	0.22556	0.84193	0.94833	0.84193	0.94833	NA	NA	35	24	56.4516	38.7097	NA	NA	NA
female	0.5	WP_SEROTONIN_AND_ANXIETYRELATED_EVENTS	10	-0.50553	0.29651	0.59423	NA	NA	0.29651	0.59423	3	4	30	40	NA	NA	NA
female	0.5	REACTOME_BIOSYNTHESIS_OF_SPECIALIZED_PRORESOLVING_MEDIATORS_SPMS	16	0.47916	0.16432	0.41142	0.16432	0.41142	NA	NA	12	4	75	25	EPHX2	EPHX2	NA
male	0.5	WP_RENINANGIOTENSINALDOSTERONE_SYSTEM_RAAS	40	-0.47153	0.024856	0.28672	NA	NA	0.024856	0.28672	13	20	32.5	50	CTSG	NA	CTSG
female	0.5	WP_COMPLEMENT_ACTIVATION	22	-0.63833	0.0028664	0.07835	NA	NA	0.0028664	0.07835	8	14	36.3636	63.6364	NA	NA	NA
female	0.1	REACTOME_NEGATIVE_FEEDBACK_REGULATION_OF_MAPK_PATHWAY	6	-0.75631	0.040759	0.42859	NA	NA	0.040759	0.42859	1	5	16.6667	83.3333	NA	NA	NA
male	5	REACTOME_UPTAKE_AND_FUNCTION_OF_ANTHRAX_TOXINS	10	-0.67901	0.062246	0.30794	NA	NA	0.062246	0.30794	1	9	10	90	FURIN, MAP2K3, MAP2K6	NA	FURIN, MAP2K3, MAP2K6
female	5	PID_INSULIN_GLUCOSE_PATHWAY	26	0.25017	0.91255	0.96273	0.91255	0.96273	NA	NA	14	12	53.8462	46.1538	YWHAG	YWHAG	NA
male	0.5	REACTOME_NUCLEOTIDE_CATABOLISM	35	-0.35628	0.29135	0.60705	NA	NA	0.29135	0.60705	11	21	31.4286	60	DPYD	NA	DPYD
male	5	REACTOME_RNA_POLYMERASE_II_TRANSCRIPTION_TERMINATION	59	-0.27978	0.68141	0.87422	NA	NA	0.68141	0.87422	28	30	47.4576	50.8475	CASC3, CHTOP, CPSF7, CSTF2, PCF11, SNRPF, SRSF11, SRSF4, ZC3H11A	CSTF2, SNRPF	CASC3, CHTOP, CPSF7, PCF11, SRSF11, SRSF4, ZC3H11A
male	5	REACTOME_DEFECTS_OF_CONTACT_ACTIVATION_SYSTEM_CAS_AND_KALLIKREIN_KININ_SYSTEM_KKS	16	-0.79263	0.00054427	0.0067531	NA	NA	0.00054427	0.0067531	1	13	6.25	81.25	F10, F11, F2, F9, GGCX, SERPING1	NA	F10, F11, F2, F9, GGCX, SERPING1
male	0.5	BIOCARTA_PCAF_PATHWAY	12	-0.40487	0.51326	0.75403	NA	NA	0.51326	0.75403	4	8	33.3333	66.6667	NA	NA	NA
female	0.5	WP_TRANSCRIPTION_COFACTORS_SKI_AND_SKIL_PROTEIN_PARTNERS	17	-0.24913	0.92272	0.97745	NA	NA	0.92272	0.97745	7	10	41.1765	58.8235	NA	NA	NA
male	0.5	BIOCARTA_GSK3_PATHWAY	19	-0.50459	0.1044	0.39637	NA	NA	0.1044	0.39637	5	14	26.3158	73.6842	NA	NA	NA
female	0.5	REACTOME_PROCESSING_OF_SMDT1	16	0.30899	0.71727	0.87937	0.71727	0.87937	NA	NA	6	10	37.5	62.5	NA	NA	NA
male	0.1	REACTOME_ASPARTATE_AND_ASPARAGINE_METABOLISM	11	-0.34342	0.71524	0.92106	NA	NA	0.71524	0.92106	3	6	27.2727	54.5455	NA	NA	NA
female	5	REACTOME_TRANSPORT_OF_BILE_SALTS_AND_ORGANIC_ACIDS_METAL_IONS_AND_AMINE_COMPOUNDS	79	-0.40941	0.037073	0.42693	NA	NA	0.037073	0.42693	31	40	39.2405	50.6329	RSC1A1, SLC22A7, SLC30A10, SLC39A14, SLC40A1, SLC41A2, SLC47A1, SLC6A12, SLC6A13	SLC41A2	RSC1A1, SLC22A7, SLC30A10, SLC39A14, SLC40A1, SLC47A1, SLC6A12, SLC6A13
male	0.5	WP_NETWORK_MAP_OF_SARSCOV2_SIGNALING_PATHWAY	189	-0.37658	0.001065	0.24516	NA	NA	0.001065	0.24516	71	112	37.5661	59.2593	CCL1, FN1, MX1, RAC1, TF	MX1	CCL1, FN1, RAC1, TF
female	0.5	REACTOME_BIOSYNTHESIS_OF_THE_N_GLYCAN_PRECURSOR_DOLICHOL_LIPID_LINKED_OLIGOSACCHARIDE_LLO_AND_TRANSFER_TO_A_NASCENT_PROTEIN	74	0.29867	0.23999	0.59247	0.23999	0.59247	NA	NA	40	31	54.0541	41.8919	NA	NA	NA
male	5	KEGG_ASCORBATE_AND_ALDARATE_METABOLISM	18	0.52343	0.12818	0.37115	0.12818	0.37115	NA	NA	10	8	55.5556	44.4444	ALDH1B1, ALDH2, ALDH3A2, ALDH9A1, UGDH, UGT2A3	ALDH3A2, ALDH9A1, UGDH	ALDH1B1, ALDH2, UGT2A3
male	5	BIOCARTA_MITR_PATHWAY	5	-0.32927	0.92846	0.99665	NA	NA	0.92846	0.99665	4	1	80	20	NA	NA	NA
female	0.1	WP_GLUCURONIDATION	19	-0.55689	0.034012	0.42909	NA	NA	0.034012	0.42909	8	11	42.1053	57.8947	NA	NA	NA
female	0.5	BIOCARTA_ACETAMINOPHEN_PATHWAY	5	-0.49863	0.58577	0.78492	NA	NA	0.58577	0.78492	3	2	60	40	NA	NA	NA
male	0.5	REACTOME_TRANSLATION_OF_SARS_COV_1_STRUCTURAL_PROTEINS	28	0.33371	0.44972	0.80237	0.44972	0.80237	NA	NA	13	15	46.4286	53.5714	NA	NA	NA
male	0.5	KEGG_ASCORBATE_AND_ALDARATE_METABOLISM	18	0.47096	0.16337	0.50023	0.16337	0.50023	NA	NA	9	9	50	50	ALDH3A2	ALDH3A2	NA
male	0.5	REACTOME_INTRINSIC_PATHWAY_OF_FIBRIN_CLOT_FORMATION	22	-0.56758	0.020332	0.23301	NA	NA	0.020332	0.23301	6	15	27.2727	68.1818	KNG1	NA	KNG1
male	0.1	KEGG_ASCORBATE_AND_ALDARATE_METABOLISM	18	0.29957	0.72086	0.94907	0.72086	0.94907	NA	NA	7	11	38.8889	61.1111	NA	NA	NA
female	0.5	KEGG_ASTHMA	21	0.48892	0.076819	0.26859	0.076819	0.26859	NA	NA	6	6	28.5714	28.5714	NA	NA	NA
male	0.5	REACTOME_MET_ACTIVATES_PTPN11	5	-0.52879	0.52394	0.74116	NA	NA	0.52394	0.74116	4	1	80	20	NA	NA	NA
male	5	PID_TELOMERASE_PATHWAY	67	-0.24276	0.87007	0.93873	NA	NA	0.87007	0.93873	32	35	47.7612	52.2388	ACD, CCND1, E2F1, EGFR, ESR1, RBBP4, WRN	ACD, CCND1, E2F1	EGFR, ESR1, RBBP4, WRN
female	0.5	REACTOME_DEFECTIVE_CHST3_CAUSES_SEDCJD	8	-0.61943	0.15157	0.41689	NA	NA	0.15157	0.41689	2	5	25	62.5	NA	NA	NA
female	5	WP_ALANINE_AND_ASPARTATE_METABOLISM	12	-0.79686	0.0021134	0.043154	NA	NA	0.0021134	0.043154	3	7	25	58.3333	AGXT, ASL, ASS1, GOT1, GOT2, GPT	GOT2	AGXT, ASL, ASS1, GOT1, GPT
male	5	WP_PYRIMIDINE_METABOLISM	77	0.31556	0.2578	0.64444	0.2578	0.64444	NA	NA	45	29	58.4416	37.6623	CDA, DHODH, DPYD, DPYS, NME1, NME1-NME2, NT5C, POLE, POLE3, POLR1D, POLR2E, POLR2L, POLR3K, TK1, UCK1	CDA, DHODH, NME1, POLE, POLE3, POLR1D, POLR2E, POLR2L, UCK1	DPYD, DPYS, NME1-NME2, NT5C, POLR3K, TK1
female	0.5	REACTOME_LTC4_CYSLTR_MEDIATED_IL4_PRODUCTION	5	-0.39676	0.80067	0.94422	NA	NA	0.80067	0.94422	2	3	40	60	NA	NA	NA
female	0.5	REACTOME_RUNX3_REGULATES_BCL2L11_BIM_TRANSCRIPTION	5	-0.45483	0.68173	0.86896	NA	NA	0.68173	0.86896	2	3	40	60	NA	NA	NA
male	0.1	WP_HOSTPATHOGEN_INTERACTION_OF_HUMAN_CORONAVIRUSES_INTERFERON_INDUCTION	33	0.22819	0.9141	0.98227	0.9141	0.98227	NA	NA	16	17	48.4848	51.5152	NA	NA	NA
male	5	WP_LNCRNAMEDIATED_MECHANISMS_OF_THERAPEUTIC_RESISTANCE	6	0.59708	0.35028	0.6145	0.35028	0.6145	NA	NA	4	1	66.6667	16.6667	ABCB1	ABCB1	NA
male	5	REACTOME_PI5P_REGULATES_TP53_ACETYLATION	8	-0.52755	0.3969	0.68369	NA	NA	0.3969	0.68369	4	4	50	50	EP300, MAP2K6, PIP4K2C	NA	EP300, MAP2K6, PIP4K2C
male	0.5	REACTOME_ORGANIC_ANION_TRANSPORTERS	10	0.30846	0.83184	0.98097	0.83184	0.98097	NA	NA	2	5	20	50	NA	NA	NA
male	0.5	WP_OSTEOBLAST_SIGNALING	13	-0.53144	0.15593	0.4401	NA	NA	0.15593	0.4401	4	6	30.7692	46.1538	NA	NA	NA
female	5	WP_QUERCETIN_AND_NFKB_AP1_INDUCED_APOPTOSIS	15	0.51424	0.19724	0.45627	0.19724	0.45627	NA	NA	6	9	40	60	NFKBIA	NFKBIA	NA
male	5	WP_FGFR3_SIGNALING_IN_CHONDROCYTE_PROLIFERATION_AND_TERMINAL_DIFFERENTIATION	26	-0.45292	0.18455	0.53045	NA	NA	0.18455	0.53045	8	17	30.7692	65.3846	FGFR3, MAPK14, NPR2	NA	FGFR3, MAPK14, NPR2
male	0.5	REACTOME_MRNA_EDITING	7	0.61612	0.19889	0.49644	0.19889	0.49644	NA	NA	4	2	57.1429	28.5714	NA	NA	NA
female	5	KEGG_ASTHMA	21	0.56074	0.064213	0.23257	0.064213	0.23257	NA	NA	8	5	38.0952	23.8095	NA	NA	NA
female	5	WP_INTERLEUKIN1_INDUCED_ACTIVATION_OF_NFKB	10	-0.58859	0.18991	0.52107	NA	NA	0.18991	0.52107	2	8	20	80	NA	NA	NA
male	0.5	REACTOME_VITAMIN_D_CALCIFEROL_METABOLISM	10	-0.63527	0.071003	0.34236	NA	NA	0.071003	0.34236	1	6	10	60	NA	NA	NA
female	5	REACTOME_VITAMIN_C_ASCORBATE_METABOLISM	7	0.43619	0.64589	0.86401	0.64589	0.86401	NA	NA	4	3	57.1429	42.8571	CYB5A, SLC23A2	SLC23A2	CYB5A
male	0.5	REACTOME_MYD88_INDEPENDENT_TLR4_CASCADE	89	-0.30941	0.20672	0.57661	NA	NA	0.20672	0.57661	39	48	43.8202	53.9326	NA	NA	NA
female	0.5	PID_IL8_CXCR1_PATHWAY	26	-0.33795	0.47557	0.73803	NA	NA	0.47557	0.73803	11	15	42.3077	57.6923	NA	NA	NA
male	0.1	REACTOME_GALACTOSE_CATABOLISM	5	-0.36355	0.85272	0.97319	NA	NA	0.85272	0.97319	1	4	20	80	NA	NA	NA
female	0.5	WP_FOXA2_PATHWAY	19	0.42087	0.23467	0.50349	0.23467	0.50349	NA	NA	9	10	47.3684	52.6316	NA	NA	NA
female	0.1	REACTOME_HISTIDINE_CATABOLISM	8	-0.69548	0.046312	0.4303	NA	NA	0.046312	0.4303	2	6	25	75	NA	NA	NA
female	0.5	REACTOME_DEFECTS_IN_BIOTIN_BTN_METABOLISM	8	-0.76459	0.012804	0.18179	NA	NA	0.012804	0.18179	2	6	25	75	NA	NA	NA
female	0.1	WP_SELENIUM_MICRONUTRIENT_NETWORK	83	-0.40586	0.0099379	0.43082	NA	NA	0.0099379	0.43082	27	56	32.5301	67.4699	NA	NA	NA
female	0.1	REACTOME_OTHER_INTERLEUKIN_SIGNALING	21	-0.53929	0.040961	0.43123	NA	NA	0.040961	0.43123	7	12	33.3333	57.1429	NA	NA	NA
male	5	REACTOME_MATURATION_OF_PROTEIN_3A	9	0.4035	0.64486	0.94555	0.64486	0.94555	NA	NA	5	4	55.5556	44.4444	ST6GALNAC2, ST6GALNAC3, ST6GALNAC4	ST6GALNAC2	ST6GALNAC3, ST6GALNAC4
male	0.5	REACTOME_INTERLEUKIN_12_SIGNALING	41	0.29299	0.53054	0.84086	0.53054	0.84086	NA	NA	17	21	41.4634	51.2195	NA	NA	NA
male	0.5	WP_PRION_DISEASE_PATHWAY	33	-0.32781	0.45444	0.71671	NA	NA	0.45444	0.71671	13	20	39.3939	60.6061	POU2F2	NA	POU2F2
male	5	BIOCARTA_IL17_PATHWAY	13	-0.71958	0.012061	0.13308	NA	NA	0.012061	0.13308	4	5	30.7692	38.4615	CD3D	NA	CD3D
female	0.5	REACTOME_VXPX_CARGO_TARGETING_TO_CILIUM	21	-0.38695	0.37052	0.66882	NA	NA	0.37052	0.66882	8	12	38.0952	57.1429	NA	NA	NA
male	0.5	REACTOME_RESPONSE_TO_ELEVATED_PLATELET_CYTOSOLIC_CA2	125	-0.34445	0.032061	0.40053	NA	NA	0.032061	0.40053	55	65	44	52	ABCC4, AHSG, CD36, FN1, KNG1, TF	ABCC4, CD36	AHSG, FN1, KNG1, TF
male	5	KEGG_ASTHMA	21	-0.55996	0.053387	0.31689	NA	NA	0.053387	0.31689	4	11	19.0476	52.381	CD40	NA	CD40
female	5	REACTOME_ERYTHROPOIETIN_ACTIVATES_RAS	13	-0.49483	0.2982	0.6348	NA	NA	0.2982	0.6348	6	7	46.1538	53.8462	NA	NA	NA
male	0.1	REACTOME_IRON_UPTAKE_AND_TRANSPORT	54	-0.35569	0.1321	0.6446	NA	NA	0.1321	0.6446	20	31	37.037	57.4074	NA	NA	NA
male	0.1	REACTOME_ADP_SIGNALLING_THROUGH_P2Y_PURINOCEPTOR_12	20	0.42578	0.22856	0.71423	0.22856	0.71423	NA	NA	7	9	35	45	NA	NA	NA
female	5	REACTOME_O_LINKED_GLYCOSYLATION_OF_MUCINS	56	-0.38502	0.13709	0.5565	NA	NA	0.13709	0.5565	20	32	35.7143	57.1429	B3GNT2, C1GALT1C1, ST3GAL1	NA	B3GNT2, C1GALT1C1, ST3GAL1
male	5	REACTOME_GABA_B_RECEPTOR_ACTIVATION	40	0.40124	0.15013	0.49554	0.15013	0.49554	NA	NA	21	17	52.5	42.5	ADCY9, GNAI1, GNB1, GNG2	GNAI1, GNB1, GNG2	ADCY9
male	0.1	PID_ERB_GENOMIC_PATHWAY	14	0.24621	0.93558	0.99147	0.93558	0.99147	NA	NA	6	7	42.8571	50	NA	NA	NA
male	0.5	REACTOME_GLUCONEOGENESIS	34	-0.40664	0.13703	0.47126	NA	NA	0.13703	0.47126	12	20	35.2941	58.8235	NA	NA	NA
female	0.5	WP_ANGIOGENESIS	24	-0.62499	0.0019706	0.07905	NA	NA	0.0019706	0.07905	7	16	29.1667	66.6667	NA	NA	NA
male	0.5	REACTOME_RHO_GTPASES_ACTIVATE_PKNS	35	-0.33145	0.3982	0.68901	NA	NA	0.3982	0.68901	12	22	34.2857	62.8571	RAC1	NA	RAC1
female	0.5	REACTOME_MATURATION_OF_SARS_COV_1_NUCLEOPROTEIN	11	0.45318	0.34984	0.62633	0.34984	0.62633	NA	NA	6	5	54.5455	45.4545	NA	NA	NA
male	0.5	REACTOME_SIGNALING_BY_ERBB2_IN_CANCER	25	-0.38911	0.2933	0.59459	NA	NA	0.2933	0.59459	10	14	40	56	NA	NA	NA
female	0.5	WP_SPINAL_CORD_INJURY	109	-0.24417	0.6113	0.77912	NA	NA	0.6113	0.77912	51	50	46.789	45.8716	NA	NA	NA
female	0.5	REACTOME_ENDOSOMAL_SORTING_COMPLEX_REQUIRED_FOR_TRANSPORT_ESCRT	28	0.41538	0.14475	0.41106	0.14475	0.41106	NA	NA	15	13	53.5714	46.4286	NA	NA	NA
male	0.5	REACTOME_NONSENSE_MEDIATED_DECAY_NMD	92	-0.22854	0.78745	0.85687	NA	NA	0.78745	0.85687	43	47	46.7391	51.087	RPL18A, RPS7	RPL18A	RPS7
male	0.1	WP_ACE_INHIBITOR_PATHWAY	16	-0.5119	0.11171	0.56769	NA	NA	0.11171	0.56769	4	9	25	56.25	NA	NA	NA
female	0.5	REACTOME_RETINOID_CYCLE_DISEASE_EVENTS	12	-0.49999	0.25064	0.55036	NA	NA	0.25064	0.55036	5	4	41.6667	33.3333	NA	NA	NA
male	5	REACTOME_PROCESSING_OF_CAPPED_INTRONLESS_PRE_MRNA	23	0.2872	0.80978	0.98338	0.80978	0.98338	NA	NA	13	10	56.5217	43.4783	CPSF7, CSTF2, PCF11, SNRPF	CSTF2, SNRPF	CPSF7, PCF11
female	0.1	WP_ONECARBON_METABOLISM_AND_RELATED_PATHWAYS	51	-0.44109	0.019665	0.43187	NA	NA	0.019665	0.43187	20	28	39.2157	54.902	NA	NA	NA
male	0.5	REACTOME_DEADENYLATION_DEPENDENT_MRNA_DECAY	55	0.24476	0.7493	0.93728	0.7493	0.93728	NA	NA	32	23	58.1818	41.8182	NA	NA	NA
female	0.5	REACTOME_ACTIVATED_NTRK3_SIGNALS_THROUGH_PI3K	6	-0.7346	0.068908	0.32623	NA	NA	0.068908	0.32623	0	6	0	100	NA	NA	NA
male	5	PID_AR_PATHWAY	60	-0.28122	0.65377	0.86319	NA	NA	0.65377	0.86319	26	32	43.3333	53.3333	CCND1, CTNNB1, NRIP1, PELP1, RANBP9, UBA3, ZNF318	CCND1, PELP1, RANBP9, UBA3	CTNNB1, NRIP1, ZNF318
female	5	REACTOME_MATURATION_OF_SARS_COV_1_SPIKE_PROTEIN	5	-0.60381	0.3914	0.67924	NA	NA	0.3914	0.67924	2	3	40	60	NA	NA	NA
female	5	REACTOME_RHO_GTPASES_ACTIVATE_PKNS	35	0.38932	0.26216	0.57827	0.26216	0.57827	NA	NA	21	14	60	40	NCOA2, PPP1R12B, RHOB, RHOC, YWHAG	RHOB, RHOC, YWHAG	NCOA2, PPP1R12B
female	0.5	WP_PURINERGIC_SIGNALING	28	-0.46202	0.078247	0.37897	NA	NA	0.078247	0.37897	10	17	35.7143	60.7143	NA	NA	NA
female	0.5	WP_TAMOXIFEN_METABOLISM	16	-0.32647	0.68333	0.87013	NA	NA	0.68333	0.87013	8	8	50	50	NA	NA	NA
male	0.5	PID_IL27_PATHWAY	25	-0.38996	0.29106	0.59618	NA	NA	0.29106	0.59618	8	15	32	60	NA	NA	NA
female	5	WP_FARNESOID_X_RECEPTOR_PATHWAY	18	-0.70705	0.0036545	0.049123	NA	NA	0.0036545	0.049123	6	12	33.3333	66.6667	BAAT, RXRA, SLC10A1, SLC27A5, SLCO2B1	NA	BAAT, RXRA, SLC10A1, SLC27A5, SLCO2B1
female	0.5	PID_PI3KCI_AKT_PATHWAY	35	-0.31112	0.50949	0.74748	NA	NA	0.50949	0.74748	20	15	57.1429	42.8571	NA	NA	NA
female	5	PID_PRL_SIGNALING_EVENTS_PATHWAY	23	0.48481	0.13869	0.40311	0.13869	0.40311	NA	NA	15	8	65.2174	34.7826	AGT, PTP4A2, PTP4A3, RHOC, TUBA1B	PTP4A2, PTP4A3, RHOC, TUBA1B	AGT
female	0.1	REACTOME_EXTRINSIC_PATHWAY_OF_FIBRIN_CLOT_FORMATION	5	-0.8	0.033264	0.43212	NA	NA	0.033264	0.43212	0	5	0	100	NA	NA	NA
male	0.1	KEGG_ASTHMA	21	-0.52059	0.047364	0.51336	NA	NA	0.047364	0.51336	6	10	28.5714	47.619	NA	NA	NA
female	5	WP_EMBRYONIC_STEM_CELL_PLURIPOTENCY_PATHWAYS	109	-0.49754	0.00019212	0.04948	NA	NA	0.00019212	0.04948	42	59	38.5321	54.1284	EGFR, FGFR3, FGFR4, FZD8, LIFR, SELENOP	NA	EGFR, FGFR3, FGFR4, FZD8, LIFR, SELENOP
male	5	PID_NETRIN_PATHWAY	32	-0.20242	0.99454	0.9951	NA	NA	0.99454	0.9951	11	16	34.375	50	PAK1	PAK1	NA
male	0.5	REACTOME_VASOPRESSIN_LIKE_RECEPTORS	6	-0.60688	0.27556	0.5299	NA	NA	0.27556	0.5299	0	2	0	33.3333	NA	NA	NA
male	5	BIOCARTA_TERT_PATHWAY	8	0.41513	0.63904	0.95002	0.63904	0.95002	NA	NA	5	3	62.5	37.5	NA	NA	NA
male	5	BIOCARTA_IL7_PATHWAY	16	-0.59519	0.063679	0.32692	NA	NA	0.063679	0.32692	6	9	37.5	56.25	EP300	NA	EP300
male	0.1	PID_S1P_S1P3_PATHWAY	26	-0.48247	0.053318	0.52443	NA	NA	0.053318	0.52443	9	17	34.6154	65.3846	NA	NA	NA
male	0.5	REACTOME_RHOV_GTPASE_CYCLE	37	-0.22124	0.93939	0.96401	NA	NA	0.93939	0.96401	17	20	45.9459	54.0541	NA	NA	NA
male	5	REACTOME_UPTAKE_AND_FUNCTION_OF_DIPHTHERIA_TOXIN	6	0.59386	0.35612	0.62178	0.35612	0.62178	NA	NA	5	1	83.3333	16.6667	HSP90AB1	HSP90AB1	NA
female	0.5	REACTOME_INTERLEUKIN_20_FAMILY_SIGNALING	21	-0.46484	0.15334	0.47068	NA	NA	0.15334	0.47068	7	11	33.3333	52.381	NA	NA	NA
female	5	BIOCARTA_CLASSIC_PATHWAY	14	-0.75527	0.0036433	0.049622	NA	NA	0.0036433	0.049622	3	11	21.4286	78.5714	C1S, C5, C9	NA	C1S, C5, C9
male	0.1	WP_DNA_REPAIR_PATHWAYS_FULL_NETWORK	114	0.27649	0.23911	0.80715	0.23911	0.80715	NA	NA	58	54	50.8772	47.3684	NA	NA	NA
male	0.5	KEGG_ASTHMA	21	-0.28768	0.76962	0.91845	NA	NA	0.76962	0.91845	6	11	28.5714	52.381	NA	NA	NA
female	5	KEGG_AUTOIMMUNE_THYROID_DISEASE	38	0.46686	0.072538	0.31548	0.072538	0.31548	NA	NA	13	10	34.2105	26.3158	FAS	FAS	NA
female	0.1	REACTOME_DISINHIBITION_OF_SNARE_FORMATION	5	-0.79829	0.034392	0.4322	NA	NA	0.034392	0.4322	0	5	0	100	NA	NA	NA
[truncated: 15,933 more rows]

## Sheet: Suppl Table 3
Supplementary Table 3. Gene set enrichment analysis using the hypergeometric test.
[truncated: 17,761 more rows]

[truncated: 5 more sheets: Suppl Table 4, Suppl Table 5, Suppl Table 6, Suppl Table 7, Suppl Table 8]
